# Supplementary material for: IL-13 receptors as possible therapeutic targets in diffuse intrinsic pontine glioma
Source: PLoS One. 2018 Apr 5;13(4):e0193565. doi: 10.1371/journal.pone.0193565 (PMC5886401; doi:10.1371/journal.pone.0193565)
Supplement: S2 Table — Quantified RPKM gene expression from whole transcriptome sequencing experiments on DIPG samples. (XLSX) [file pone.0193565.s006.xlsx]

## Sheet: rna-rpkm-matrix-tissues-only-10
Title	IL-4 and IL-13 Receptor Expression in Diffuse Intrinsic Pontine Glioma
Journal	Acta Neuropathologica
Matthew Svalina	matthew@cc-tdi.org	Children's Cancer Therapy Development Institut
Michael Quist	mjquist@gmail.com	Children's Cancer Therapy Development Institut
Teagan Settelmeyer	teagan@cc-tdi.org	Children's Cancer Therapy Development Institut
Viktor Zherebitskiy	Viktor.Zherebitskiy@saskatoonhealthregion.ca	Department of Pathology, Oregon Health & Science University
Mari Kogiso	kogiso@bcm.edu	Department of Pediatrics, Texas Children's Cancer Center
Lin Qi	lxqi@txch.org	Department of Pediatrics, Texas Children's Cancer Center
Yuchen Du	yxdu@txch.org	Department of Pediatrics, Texas Children's Cancer Center
Cynthia Hawkins	cynthia.hawkins@sickkids.ca	Division of Pathology, The Hospital for Sick Children
Esther Hulleman	e.hulleman@vumc.nl	Cancer Center Amsterdam, VU University Medical Center
Xiao-nan Li	xxli@txch.org	Department of Pediatrics, Texas Children's Cancer Center
Noah Berlow	noah@cc-tdi.org	Children's Cancer Therapy Development Institut
Sakir Gultekin	gultekin@ohsu.edu	Department of Pathology, Oregon Health & Science University
Charles Keller (corr)	charles@cc-tdi.org	Children's Cancer Therapy Development Institut
Gene	Interval	A0518-DIPG	A0518-DIPG-Normal	A0947-NL-Tumor	A0947-NL-Normal	H0712-DIPG	H0712-DIPG-Normal	P0323-DIPG	P0323-DIPG-Normal	M0416-DIPG-I	M0416-DIPG-I-Normal	PCB385-Tumor	PCB385-Normal	PCB388-Tumor	PCB388-Normal	PCB448-Tumor	PCB448-Normal	PCB507-Tumor	PCB507-Normal	Pt-0227-DIPG	Pt-0227-DIPG-Normal	TB0121-DIPG	TB0121-DIPG-Normal	VUMC-DIPG-7-Tumor	VUMC-DIPG-7-Normal	VUMC-DIPG-8-Tumor	VUMC-DIPG-8-Normal	SU-DIPG-II	SU-DIPG-II-Normal	SU-DIPG-VI	SU-DIPG-VI-Normal	SU-DIPG-VII	SU-DIPG-VII-Normal	SU-DIPG-IX	SU-DIPG-IX-Normal	SU-DIPG-XI	SU-DIPG-XI-Normal	SU-DIPG-I	SU-DIPG-III	SU-DIPG-IV	SU-DIPG-VIII	SU-DIPG-XII	SU-DIPG-XIII	OHSU-DIPG#1	VU-DIPG.A	A0417-DIPG	JHH-DIPG1
MET	chr7_+_116099694_116225676	0.3453	0.0742	0.5349	4.44	0.2383	0.1192	0.5611	1.0801	1.4402	0.0799	8.2569	0.3462	0.1465	0.5857	0.4196	0.3258	0.5695	7.0932	0.5698	0.8638	0.2796	2.8779	3.841	1.9604	0.9769	1.8993	3.1305	1.0304	0.3298	10.3275	0.1042	1.336	0.6344	3.6142	0.3404	4.5817	26.1787	1.4914	0.6142	2.3301	1.1618	0.2599	0.1089	13.8717	3.9813	0.0058
EGFR	chr7_+_55054218_55242525	6.2377	1.0111	1.9616	7.5122	8.8459	1.5526	5.6185	1.7191	1.08	1.1615	1.6681	0.2562	2.4969	0.2293	7.4497	0.3079	10.8834	2.6665	0.6249	0.4553	0.3847	0.5491	1.3013	0.7725	0.3256	0.6477	1.8353	8.2694	14.1385	2.1195	0.6636	0.878	1.237	1.049	3.9201	1.2311	1.2075	9.7957	7.7111	6.4513	3.4126	1.0026	0.5263	6.756	0.8598	42.6327
IL2RG	chrX_-_70243983_70248128	1.9602	0.32	1.7498	0.2518	3.8605	1.0605	2.7921	0.1436	3.2838	1.1988	2.4797	0.1905	1.5009	0.2847	0.6935	0.4829	0.7609	0.367	2.1241	1.255	0.4822	0.4294	2.4178	0.3441	0.6294	3.3387	3.3135	0.3134	0.8305	0.1225	0	0.2615	0.7568	0.2241	1.9717	0.2485	4.5702	2.4305	1.6903	2.2577	1.688	0.4639	1.0395	0.0433	1.2367	0.0271
IL4	chr5_+_132037271_132046267	0.0155	0.0345	0	0	0.0255	0.0683	0.1428	0.0202	0.2613	0.1403	0.4555	0	0.084	0.0674	0	0	0.0312	0	0.0843	0	0.133	0	0	0.0021	0.1641	0.0052	0.0447	0	0	0.0223	0	0	0.0341	0.0136	0.0133	0.0003	0.0781	0.0489	0	0	0.0252	0	0.0567	0	0.1083	0.0283
IL4R	chr16_+_27232751_27283600	6.4315	1.4387	3.37	2.1347	10.0399	12.2705	6.9039	1.89	13.2482	13.8292	21.6546	9.8004	1.9138	3.2569	1.7898	6.0688	5.3597	3.3806	9.4108	11.846	4.3217	5.1256	1.3045	1.5267	1.2161	12.5626	4.1069	4.2613	1.8759	1.8755	2.3262	8.1501	1.4469	1.0144	4.5513	3.8586	26.8002	7.8999	3.6132	5.0288	9.4209	5.0345	16.2592	16.0605	2.6668	0.0148
IL13	chr5_+_132021763_132024700	0	0.0438	0	0.1432	0.2121	0.1542	0	0.0725	0	0.0864	0	0	0.042	0	0.0445	0.0325	0.062	0.0994	0	0	0.1453	0.1559	0	0.0734	0	0.1915	0	0.1778	0.0244	0.0556	0	0.0593	0.0852	0.0602	0.0191	0.031	0	0.0499	0.1391	0.1145	0.0906	0	0.0413	0	0.0441	0.0548
IL13RA1	chrX_+_117745586_117823487	12.5659	2.1769	9.8004	4.9385	8.8449	4.9797	7.8526	1.6251	6.5748	3.9205	7.6506	5.4916	4.1393	4.192	8.3599	9.7542	9.3603	2.7375	6.8116	5.3767	3.1874	4.053	5.9099	2.3402	4.3031	7.8163	9.7591	3.3685	4.4131	3.4701	1.9412	4.9409	5.7769	2.2132	9.1015	2.1708	19.089	17.7355	3.0914	4.3664	13.7591	8.033	12.4935	13.0073	13.1968	0.5407
IL13RA2	chrX_-_114144793_114158463	10.3358	0.2149	0.5802	0.8636	0.2124	0.1809	6.6503	0.4079	12.276	0.0434	0.3299	0	9.7462	0.1598	13.8227	0.7023	20.1105	1.8021	2.1567	0.2169	0.6647	1.2428	12.175	0.1647	3.7252	0.2266	0.6201	0.0619	14.1375	2.9168	0	0.8568	17.548	0.4163	0.652	0.9617	5.4967	6.1607	10.0347	3.4398	3.0682	2.8815	0.789	12.3774	16.2529	0.0428
[epsilon]_IgE:1	chr14_-_105256803_105257093	0	0	0	0	0	0	0	0	0	0	0	0	0	0	0	0	0	0	0	0	0	0	0	0	0	0	0	0	0	0	0	0	0	0	0	0	0	0	0	0	0	0	0	0	0	0
[epsilon]_IgE:2	chr14_-_105135072_105137421	0	0	0	0	0.0149	0	0.0326	0	0	0	0	0	0	0	0	0	0	0	0	0	0	0	0	0	0	0	0	0	0	0	0	0	0	0	0	0	0	0	0	0	0	0	0	0	0	0
16G2	chr3_+_187840889_187853491	0	0.0177	0.0471	0	0.1398	0.0249	0	0.0234	0.0724	0	0	0	0.034	0.054	0.024	0.0525	0.0301	0.0305	0.0505	0	0.0793	0.1596	0	0.0961	0	0.0344	0	0	0.0218	0	0	0.048	0	0.0181	0.0309	0.0496	0	0.1091	0	0	0	0	0.1667	0.0595	0.0356	0
214K23.2	chr13_+_31726284_31768776	6.0736	17.4943	6.6047	12.7852	14.0556	13.094	6.6491	9.101	6.3974	8.3481	6.9472	1.4832	7.0099	2.197	5.9893	4.4178	6.6834	11.8205	6.7101	4.5124	16.8896	14.5784	4.3032	6.3936	2.0319	10.431	3.951	8.9673	10.4867	20.9371	16.4322	14.5085	2.3907	7.9557	9.9949	19.027	5.9835	14.2472	9.6034	5.957	11.6833	6.1197	8.2819	0.5336	2.8442	1.9553
44050	chr10_-_99364299_99383334	9.6215	4.5872	7.0378	16.1072	8.8455	9.4906	3.7565	11.1455	5.359	6.2314	7.6907	8.5168	9.2569	4.4377	9.4449	23.5748	6.7708	22.8463	9.0273	15.4278	8.2972	17.5014	10.6763	8.8691	3.979	16.7923	4.512	6.9572	9.498	17.9155	4.9762	9.5653	5.3805	4.2569	4.3018	17.2431	8.7233	5.6981	7.5093	13.2256	15.0623	11.0686	8.4953	4.0808	10.6895	6.4171
5-OPase	chr8_-_145178154_145187594	0.5751	0.7924	0.4468	0.8238	1.1601	3.7653	0.5059	1.1138	0.7914	1.3461	0.5076	3.7358	0.5919	0.9271	3.2238	0.7391	0.5308	1.9077	2.6849	1.5867	2.0621	1.7652	0.8724	1.0874	0.8461	6.4192	0.868	2.1818	0.8305	0.9004	1.568	1.2212	0.4751	0.8633	0.1695	0.8873	2.1514	1.1113	0.4157	0.2047	0.5107	0.1732	2.3002	0.4352	1.4101	0.8349
6a8b	chr15_-_73435185_73447994	8.1065	17.8519	10.4591	13.1824	89.0534	39.5076	21.5948	14.8331	33.8064	16.0491	27.0019	10.0965	23.3228	12.5807	16.4019	9.1602	36.4655	13.3807	49.3057	22.8908	35.9674	15.6072	13.2091	35.2837	20.1492	37.6501	28.9648	17.0151	20.3094	17.834	24.3336	16.7635	21.0545	10.3312	19.5086	21.5393	26.6111	21.6131	31.9663	8.0822	35.9602	6.8701	41.8956	8.6256	28.0926	36.3588
7A5	chr7_-_20140803_20223538	0.0251	0.0077	0.0573	0.0075	0.0394	0	0.3335	0.002	0.0855	0.0202	0	0	0.1692	0.0175	0.0104	0.0068	0.0139	0.0221	0.1843	0	0.0024	0.015	0	0	0.0692	0.0119	0.0377	0	0	0.0078	0.0103	0.0083	0.0319	0.0166	0.0141	0.0068	0.0695	0.023	0.0683	0.0321	0.0212	0.0136	0	0.0207	0.0417	0.0086
A121/SUI1	chr17_+_37098652_37101424	522.001	635.69	605.158	444.634	342.938	419.267	593.709	425.491	747.16	478.939	401.006	611.066	261.124	667.725	341.056	537.637	408.447	405.193	247.054	342.158	369.151	435.913	857.833	407.964	410.886	272.637	963.32	502.649	316.957	206.43	354.997	321.953	315.193	438.061	363.684	489.981	657.554	391.144	292.06	301.13	564.68	843.193	377.625	395.095	550.962	267.131
A18hnRNP	chr19_+_1220266_1223603	26.4638	50.838	21.3189	24.7592	91.7266	81.0121	36.7268	23.3919	31.8065	25.4741	25.4737	19.2162	30.591	36.3605	68.0124	70.7298	47.6253	66.9107	27.3888	31.7035	78.8982	68.8701	2.0003	14.0324	4.0638	46.2534	46.8908	19.6937	36.0752	37.7168	48.9462	52.9757	11.0641	29.6434	36.6156	35.3187	19.1914	41.8184	65.6492	23.9973	28.4021	10.4045	60.9096	50.4752	38.4909	78.2359
A1BG	chr19_-_63549983_63556677	7.363	3.1031	5.375	3.0763	8.2135	6.0438	3.1814	3.4812	12.6428	6.7602	5.3621	4.5029	6.3794	7.3998	10.088	7.7571	8.6049	5.2402	17.717	4.9975	2.5471	5.0491	24.7509	6.4144	28.9181	6.0685	9.3747	1.6375	2.3034	2.7839	2.2808	3.0839	3.4126	2.3728	3.3388	4.3152	5.9259	4.3904	8.3702	20.8805	3.7718	9.0531	10.9666	3.9214	12.8986	9.8802
A1CF	chr10_-_52236330_52315441	0.0108	0.0034	0	0.0064	0.0086	0	0	0	0.0285	0	0	0	0	0	0.0153	0.0086	0.0259	0.0139	0.041	0	0.033	0.0262	0	0	0	0.0113	0	0	0	0	0	0	0.0403	0.0079	0.007	0.0026	0	0.0006	0	0	0	0	0	0	0.021	0
A26A1	chr8_+_43266741_43337485	0	0	0	0	0	0	0	0	0	0	0	0	0	0	0	0	0	0	0	0	0	0	0	0	0	0	0	0	0	0	0	0	0	0	0	0.0153	0	0	0	0	0	0	0	0	0	0
A26B1	chr15_-_19305252_19336667	0	0.0066	0	0	0	0.0112	0	0	0	0	0	0	0	0	0	0	0	0	0.0094	0	0	0.0023	0	0	0	0	0	0	0	0	0	0	0	0	0	0	0	0	0	0	0	0	0	0	0	0
A26B2	chr18_-_14503660_14533599	0	0	0	0	0	0	0	0	0	0	0	0	0	0	0	0	0	0	0	0	0	0	0	0	0	0	0	0	0	0	0	0	0	0	0	0.0127	0	0	0	0	0	0	0	0	0	0
A26B3	chr21_+_13904368_13935777	0	0	0	0	0	0	0	0	0	0	0	0	0	0	0	0	0	0	0	0	0	0	0	0	0	0	0	0	0	0	0	0	0	0	0	0	0	0	0	0	0	0	0	0	0	0
A26C1A	chr2_+_131692393_131738886	0	0	0	0	0	0	0	0	0	0	0	0	0	0	0	0	0	0	0	0	0	0	0	0	0.0037	0	0	0	0	0	0	0	0	0	0	0	0	0	0	0	0	0	0	0.0078	0	0
A26C1B	chr2_-_130547577_130594651	0	0	0	0	0	0.0049	0.0009	0	0	0	0	0	0	0	0	0	0	0	0.0034	0	0	0	0	0	0	0	0	0	0	0	0	0	0	0	0.003	0	0	0	0	0	0	0	0	0	0	0
A26C2:1	chr14_+_18623364_18654942	0	0	0	0	0	0	0	0	0	0	0	0	0	0	0	0	0	0	0	0	0	0	0	0	0.1364	0	0	0	0	0	0	0	0	0	0.0021	0	0	0	0	0	0	0	0	0	0	0
A26C2:2	chr14_-_19058802_19090272	0	0	0	0	0	0	0.0072	0	0	0.0694	0	0	0	0	0	0	0	0	0	0	0	0	0	0	0.1127	0	0	0	0	0	0	0	0	0	0	0	0	0	0	0	0	0	0	0	0	0
A26C2:3	chr22_-_14636331_14667937	0	0	0	0	0	0	0	0.0243	0	0	0	0	0	0	0	0	0	0	0	0	0	0	0	0	0	0	0	0	0	0	0	0	0	0	0	0	0	0	0	0	0	0	0	0	0.0063	0
A26C3	chr22_-_14636331_14667937	0	0	0	0	0	0	0	0.0237	0	0	0	0	0	0	0	0	0	0	0	0	0	0	0	0	0	0	0	0	0	0	0	0	0	0	0	0	0	0	0	0	0	0	0	0	0.0061	0
A2BP1	chr16_+_6009132_7702500	1.6316	19.3384	2.8516	23.4574	0.3891	10.4695	2.3553	11.0978	0.0051	6.5774	0.1813	1.9593	1.3127	0.2588	0.4447	20.7551	0.3767	31.3668	0.0918	4.0257	14.5746	30.2569	1.095	4.6031	0.2873	5.2336	4.2921	4.0117	5.354	41.6721	31.0473	24.3441	0.0933	13.6441	0.2474	21.9074	1.5427	0.9242	0.2056	0.1918	0.9375	0.7176	0.2334	0	3.2753	0.1406
A2LG	chr16_+_28744591_28756059	44.9744	51.6346	20.0841	34.8256	59.0558	57.8424	54.7581	36.9585	53.4095	36.3338	25.0395	6.4075	38.7363	12.0494	40.0492	15.1032	38.0628	21.8055	58.1695	19.912	55.1248	31.6101	13.2954	30.5193	7.793	31.0827	45.3067	43.1861	34.5205	31.4008	57.101	39.9364	32.3382	24.0187	37.8365	45.2789	75.483	38.1688	57.9042	102.27	53.3296	14.9465	37.0984	50.8032	61.6243	35.1834
A2M	chr12_-_9111570_9159825	54.9196	3.493	21.441	23.257	115.147	24.5489	66.5349	9.8053	407.046	37.31	69.2336	16.3166	19.8375	12.0958	76.3441	46.9501	48.2	6.9607	26.4396	26.1543	12.34	10.7265	54.2677	13.9649	72.7059	21.6766	170.434	55.5754	23.2197	19.0579	6.6711	39.1951	8.4909	15.7212	70.4694	17.5443	119.509	108.884	18.8268	30.2571	205.346	35.4788	68.8589	2.9981	215.713	15.3072
A2ML1	chr12_+_8866416_8930864	0.3163	0.112	0.2135	0.9173	0.2244	0.0719	0.0677	0.6783	0.0941	0.1099	0.5018	1.6884	0.4932	0.296	0.0494	0.3768	0.0594	0.9292	0.4312	1.2243	0.0834	0.1376	0.3431	0.6513	0.1358	1.4535	0.0064	1.3914	0.1373	0.9994	0.1866	0.3063	0.4966	0.2755	0.109	0.3558	0.0182	0.5578	0.0234	0.3159	0.1905	0.1873	0.0737	0	0.0591	0.0152
A3GALT2	chr1_-_33544953_33559286	0.0432	0.0332	0	0.0112	0.0135	0.0599	0.0585	0.0363	0.1324	0.0288	0	0	0.2988	0.0188	0.0046	0.0407	0.1086	0.0046	0.0512	0	0.421	0.0916	0	0.0764	0	0.0169	0.1611	0.1799	0.0674	0.0924	0.0255	0	0.0035	0.105	0.2624	0.1341	0.066	0	0.0505	0	0.0305	0	0	0.0018	0.0705	0.2279
A4GALT	chr22_-_41418070_41447230	0.9484	0.2926	1.9312	1.0964	2.576	4.5307	0.4596	2.6091	2.6904	3.7707	11.0244	7.4117	1.2971	0.284	0.4487	1.2567	0.4472	2.0952	2.0693	4.2353	1.0345	6.5807	0.9826	1.3909	0.3559	7.5593	0.4082	1.7756	0.9331	0.8892	1.0697	1.518	1.7222	0.3858	1.6227	1.6752	6.1478	5.4258	2.2245	2.8617	4.7352	1.8496	1.6904	1.8547	6.3782	1.1121
A4GNT	chr3_-_139325249_139333919	0	0	0	0	0.0552	0	0.0964	0	0.0744	0.0503	0	0	0.0457	0	0.0215	0	0.009	0.0207	0.0679	0	0.087	0.0582	0	0	0	0.0309	0.03	0	0	0.1588	0.0534	0.0645	0	0.0123	0.0692	0.0071	0	0	0.0336	0.083	0.0716	0	0	0	0.0392	0
AAAS	chr12_-_51987506_52001679	15.8945	22.159	7.1146	11.4802	30.9485	20.8256	23.4455	22.0934	19.7664	14.2903	13.1273	8.6765	20.0635	14.0014	24.1911	7.9798	20.0964	9.067	25.6018	12.2239	22.5356	12.8422	12.9322	18.8139	13.9145	20.9197	14.4516	11.9365	22.5072	8.5338	12.6168	11.5724	15.0612	11.9504	14.9908	15.4861	17.2306	16.6817	22.1284	22.5778	23.0629	5.9651	22.8984	26.5406	44.712	26.9313
AACS	chr12_+_124115877_124193824	3.7337	4.7256	2.6248	11.3165	3.7307	4.8643	2.9174	9.8218	3.9374	4.81	4.9465	5.0648	4.1978	1.6996	4.0001	7.16	3.8037	11.9065	2.9792	9.0094	5.7182	16.9133	3.3987	11.5332	2.376	12.9285	2.746	5.5864	10.8869	13.8605	4.4965	9.863	2.0345	5.3855	2.5516	16.6266	3.5677	3.2124	3.9194	4.2318	3.7622	1.3238	3.6491	6.4931	2.2001	3.2027
AADAC	chr3_+_153014550_153028966	0	0	0	0	0	0	0.0096	0.0231	0.0715	0	0.0921	0	0.0168	0	0	0.0259	0	0.0228	0.0249	0	0	0	0	0	0	0	0	0	0	0.0887	0	0	0.1134	0	0	0	0	0	0	0.4569	0.0997	0.1546	0	0	0	0
AADACL1	chr3_-_173831128_173911700	2.3451	7.4962	2.3264	14.9774	2.4444	3.4111	1.6493	11.187	1.0768	3.7062	1.9698	3.9818	1.7954	0.3238	2.0532	3.4596	2.1066	16.0796	1.1034	4.8771	6.8675	18.7014	4.8088	4.8975	2.0827	5.4369	1.9414	4.7363	7.8297	23.0944	6.9689	11.2425	1.6417	8.3572	1.0301	15.9437	5.6978	1.6115	1.9859	2.2455	7.0013	2.375	1.4395	8.8017	2.2156	1.4385
AADACL2	chr3_+_152934404_152958242	0	0	0	0	0	0	0	0	0	0	0	0	0	0	0	0	0	0	0	0	0	0	0	0	0	0	0	0	0	0	0	0	0	0	0	0	0	0	0	0	0	0	0	0	0	0
AADACL3	chr1_+_12698704_12711313	0	0	0	0	0	0	0	0	0.0057	0	0	0	0	0	0	0	0	0	0	0	0	0	0	0	0	0	0	0	0	0	0	0	0	0.0054	0	0	0	0	0	0	0	0	0	0	0.0051	0
AADACL4	chr1_+_12627152_12649684	0	0	0	0	0	0	0	0	0	0	0	0.176	0	0	0.0242	0	0	0	0.0254	0	0	0.0159	0	0	0.1662	0.0347	0.0337	0	0	0.0905	0	0	0	0.0101	0	0.0321	0	0	0	0	0	0	0	0	0	0
AADAT	chr4_-_171217947_171247947	5.3892	0.6412	2.6689	6.1581	14.3266	1.058	8.5683	6.6989	5.9448	0.5782	4.7012	2.2303	10.5451	6.294	5.0941	4.3914	5.9245	7.4907	8.7212	3.3406	6.8586	7.5363	0.7918	3.0742	0.6557	3.3713	4.5682	7.248	7.2523	4.4737	0.5858	5.614	3.1898	6.8187	7.8308	7.7694	2.7551	4.3115	6.9514	0.7925	3.649	1.2797	5.6178	5.9798	4.4681	7.0331
AAG1	chr11_-_10781602_10786619	108.544	81.0837	50.1596	101.106	51.7176	22.9755	75.3705	53.3462	14.9368	17.7847	17.8279	18.6303	27.9257	53.8824	62.6053	87.4465	32.215	93.2686	4.5512	13.4025	62.7952	50.3857	0.5242	16.1747	0.8276	7.558	68.2633	70.5177	194.818	112.213	97.9009	92.7841	10.6583	107.16	79.4163	28.9902	36.7488	77.5702	76.0584	27.2247	31.6516	15.8454	24.7339	315.849	9.5303	133.966
AAG12	chrX_-_153666138_153686957	6.6698	9.3577	2.6537	7.122	3.8666	3.8338	3.5648	3.8611	3.2187	1.0823	0.7015	0.1608	1.6121	2.6149	4.1777	4.2511	4.4528	8.126	0.9351	0.8457	9.0319	10.4695	0	0.5784	0	1.3189	5.3005	2.8806	8.6757	9.8976	8.8701	8.8954	0.6977	4.1873	3.6331	6.7916	4.6689	4.4011	1.7523	0.8325	2.985	1.1308	3.1146	5.2819	1.3926	1.0254
AAG4	chr8_-_27510367_27524034	4608.24	1578.5	3707.35	1959.07	1089.66	1958.59	985.497	2005.19	990.007	2496.18	1409.59	4860.17	388.692	388.248	1285.11	837.481	538.635	1492.23	767.314	2231.24	879.688	1218.54	12382.5	2808.75	1623.97	2023.24	4063.11	3771.71	346.282	725.138	988.749	703.774	85365.4	584.091	1871.42	1280.74	1314.01	6746.51	292.26	5831.63	4300.97	11847.8	1213.26	10.0598	3137.37	145.619
AAK1	chr2_-_69538630_69724481	2.7732	10.5573	2.7111	7.2499	2.5266	7.1909	3.2128	5.2217	2.5001	5.6622	2.0028	2.005	2.5948	1.3718	1.7656	3.2056	1.9487	6.1287	2.3266	4.1054	8.0982	7.7765	3.9272	4.8372	3.2132	4.5076	2.296	4.2701	6.4731	11.6517	9.4871	7.6787	2.6983	6.3342	3.4504	8.2373	2.2421	2.4341	1.9683	2.9941	3.8841	2.2776	1.7693	2.7636	2.4574	3.192
AAMP	chr2_-_218837095_218843137	52.9611	60.0448	21.9364	46.0508	42.2289	49.6785	36.3777	50.7382	62.4522	44.425	30.599	28.5438	33.0246	23.3529	104.468	42.693	50.5143	52.27	46.3559	25.8292	48.126	52.6785	28.5059	29.8356	10.3711	35.7281	35.3174	39.4462	47.9753	47.2221	40.2527	38.6827	32.6886	27.0748	37.0163	50.6999	48.8252	34.0643	42.6742	73.9556	45.5666	25.3123	42.3004	49.5908	54.6225	65.5512
AANAT	chr17_+_71975245_71977794	0.453	0.3432	0.1933	1.002	0.4286	0.5874	0.5976	0.0707	0.1529	1.427	0	0	0.0768	0.159	0.227	0.6112	0.481	0.1304	0.1285	0.5104	0.268	0.1756	0	0.3364	0.3467	0.7937	0.0921	0.1133	0.2858	0.1854	0.3408	0.1526	0.0543	0.1296	0.2876	0.2603	0.6273	0.1032	0.113	0	0.0657	0	0.5327	0.1252	0.0628	0
AARS	chr16_-_68843797_68880913	84.6005	84.8277	58.0881	71.8927	50.9488	41.7008	48.1104	54.1808	20.7103	35.3871	21.5433	33.0837	38.9622	62.9114	78.6562	41.4206	46.5017	54.2625	25.9282	31.7626	55.4343	83.9385	25.9392	53.2295	24.568	46.9551	47.7147	78.2074	48.3947	72.0011	51.6775	66.1833	32.5927	66.2852	37.0199	75.6043	33.6905	72.0811	19.4089	30.3535	53.6875	45.6956	27.5278	93.7801	19.9062	69.4566
AARS2	chr6_-_44374440_44389041	3.297	4.0834	2.9963	6.0952	5.5511	5.9223	2.5201	3.1778	3.9239	3.2662	2.1355	1.6199	5.5801	3.3753	4.2544	5.7146	3.5182	6.601	3.7323	3.5766	7.5512	4.9795	3.0327	3.1534	1.9071	4.2616	1.9782	3.2991	7.0984	6.421	5.3766	3.9153	3.4067	2.9316	3.1034	4.8702	3.7882	3.727	5.0826	1.4716	3.8199	1.7498	3.8182	5.0764	4.3356	5.1888
AARSD1	chr17_-_38356068_38386033	3.0556	6.8953	3.4545	6.154	8.3904	8.865	6.1351	7.7211	7.654	5.7575	5.4714	4.5143	8.8443	5.3131	13.0422	9.7232	6.65	9.3362	8.699	6.5263	10.2603	10.5433	7.7159	6.0801	13.1161	9.7203	6.2926	2.8243	6.3765	7.109	4.0269	5.9264	2.2956	3.2792	3.7802	9.6319	5.7544	3.6966	7.5763	2.6799	5.8842	2.5981	5.9251	7.4867	6.6769	9.4439
AASDH	chr4_-_56899213_56948395	2.3145	5.2655	1.2243	2.2308	2.5399	2.8931	3.0694	1.7037	1.3072	2.4652	1.6135	1.2783	2.1426	1.2338	1.2934	0.881	2.4951	1.6155	2.1011	1.1169	3.3089	2.1176	1.0174	1.0279	0.8685	1.8046	1.4651	1.6431	2.4506	1.8859	2.3014	1.3242	1.541	2.5063	3.5363	1.9306	1.5884	2.2716	1.6179	1.9231	1.9193	0.8412	1.2033	1.846	2.1047	2.7965
AASDHPPT	chr11_+_105453501_105474629	26.1118	36.501	10.0118	32.5396	26.6922	19.9012	22.0736	28.374	9.2056	9.367	12.1159	3.1782	35.5787	11.0979	38.4496	18.7786	16.9265	39.3651	11.3853	6.2091	28.7643	44.2446	7.4951	9.2144	1.313	9.1305	12.3692	15.3713	41.6311	43.0891	20.7163	28.3004	11.7846	36.8857	22.3505	41.2604	15.6454	19.105	38.8609	13.5919	13.9229	6.847	12.3706	19.8359	16.5107	40.5751
AASS	chr7_-_121503422_121571504	2.8184	0.8157	1.1813	3.2637	3.8424	1.3823	3.566	2.0757	2.0337	0.6624	2.948	0.8394	5.4926	1.4112	3.5531	0.9784	2.9415	2.6703	1.7164	0.4148	7.0198	4.0634	0.6349	0.5198	0.6649	1.4351	1.9352	3.5205	3.7965	2.5787	0.6116	3.5396	3.8806	7.3359	5.227	1.4285	2.5096	4.7187	6.4064	1.3338	2.25	0.468	1.8019	2.2916	3.1876	9.3846
aat-1	chr3_+_120949175_120968639	1.2028	1.8301	0.9252	0.7175	6.4977	5.1643	0.7144	1.7442	1.608	1.8203	0.7601	0.7019	6.2083	2.0614	1.299	0.5205	3.5392	1.5487	5.8632	1.7928	2.3411	1.3359	1.9811	0.7682	1.9948	2.4166	1.7412	0.7945	0.7534	1.7491	1.6376	0.7705	3.026	1.1036	1.853	1.5455	0.7877	1.5252	1.0772	0.8711	7.3487	1.0386	2.5563	0.0251	2.266	0
AAT1	chr3_+_120904558_120968639	1.2689	1.4894	0.7312	0.6656	5.3435	3.6883	0.6671	1.2182	1.3605	1.3089	0.5223	0.6587	4.3462	1.5625	1.1969	0.4965	3.1003	1.4104	4.1418	1.1782	1.998	1.2276	1.2918	0.5646	1.8485	1.6389	1.3276	0.6489	0.7282	1.9681	1.257	0.838	2.2551	0.8996	1.6015	1.267	0.6047	1.2905	0.9997	0.7781	5.5259	0.6776	1.9994	0.1185	1.6921	0.0088
AATF	chr17_+_32380287_32488284	17.1839	25.9225	37.3381	15.3346	17.8426	13.0926	22.2052	21.1198	18.5443	16.5247	28.1599	24.4232	20.7092	24.3961	51.684	23.2754	14.4657	10.8335	13.7503	16.8127	16.0803	17.3137	25.6711	28.1276	5.3179	11.973	21.0526	17.9116	20.3965	10.2471	18.1143	16.6298	11.1829	24.5937	13.7597	18.7147	12.2448	22.2004	23.5441	16.2138	23.2292	25.8213	18.8208	27.5176	13.2449	25.1305
AATK	chr17_-_76705690_76754467	7.3204	16.7703	9.2453	23.1377	27.9171	22.7375	10.2544	42.8347	3.3034	13.0187	7.7271	4.7168	14.2533	42.0397	9.8263	11.8854	12.3433	19.444	28.5393	12.9362	19.3333	43.7291	5.1805	51.9089	1.5	28.7529	4.2535	12.8773	31.0189	25.7717	35.5091	69.673	0.5811	40.8389	3.1032	32.2262	3.5054	23.6779	28.7394	1.2253	4.6998	0.7393	69.6227	0.045	6.6322	0.3227
AB000464	chr4_+_2907075_2922591	2.7081	2.7123	2.1039	2.0757	3.4909	4.886	1.7078	1.9349	2.1089	2.6335	2.1072	2.5879	2.9239	2.4845	4.3314	3.6062	1.4234	3.7693	3.5469	3.109	2.6576	3.2748	4.0452	2.9258	1.0267	3.7366	1.5849	1.8647	3.1878	3.5143	3.2809	3.627	2.1396	2.2038	1.6042	2.1846	2.2131	2.9305	3.3512	2.1101	3.2889	2.159	4.093	3.3809	3.7237	2.2738
AB000465	chr4_+_2908790_2933263	1.8379	1.863	1.3479	1.3179	2.8808	4.2109	1.1917	1.1234	1.2821	1.3372	0.9408	1.9518	1.4778	1.4594	2.216	2.4869	0.7732	2.6753	2.7696	2.595	2.0173	2.5827	0.5884	1.4891	0.073	3.1939	0.7866	1.0821	2.362	2.7358	2.7274	3.0349	1.0329	1.2699	1.2854	1.5725	1.4909	1.854	2.3933	1.1503	2.3028	1.0973	2.8612	1.6638	1.7844	1.355
AB000466	chr4_+_2907075_2913394	2.4009	2.2477	2.0926	2.0092	3.2755	2.7613	2.4	1.6965	1.6342	1.4347	1.2898	2.3136	2.2973	2.7271	3.8567	3.1417	1.4918	3.1185	1.8637	1.8366	3.0757	2.6634	2.2113	2.1876	0.3739	2.2376	2.1192	1.7404	2.598	3.1054	2.9274	3.5744	1.2398	2.0119	1.9264	2.047	1.4987	2.9099	3.2618	2.1132	2.5023	2.0065	2.9697	4.0089	3.3512	3.0445
AB004851	chr21_-_36435563_36450475	1.3221	1.6796	2.0948	1.7566	1.0348	2.9351	0.5875	3.3632	1.2717	3.1294	1.2186	2.7124	2.2459	1.0432	3.5011	3.1715	1.8922	1.5357	2.1362	0.8385	2.1262	2.2308	4.5986	2.2199	6.1952	4.9751	2.1831	1.7573	0.7069	0.425	0.5514	0.2422	2.4687	0.2813	1.0146	1.465	3.7963	0.5946	1.3539	6.6997	1.8801	2.651	2.3763	1.6833	1.52	1.8311
AB007962	chr1_+_147893932_147917731	0.0607	0.0723	0.0074	0.0319	0.0819	0.0305	0.0446	0.0147	0.0751	0.0732	0.0196	0	0.0294	0.0113	0.0821	0.1074	0.0977	0.0654	0.0119	0	0.1527	0.1098	0	0.0047	0.0086	0	0.0578	0	0.0068	0.0353	0.0749	0.1433	0.0794	0.0259	0.1456	0.0125	0.0503	0.0444	0.1181	0	0.1037	0	0.1153	0	0.0531	0.0052
AB019391	chr10_-_61166760_61183209	0.0496	16.9958	0.9356	0.1085	0	13.6203	0.0506	0	0.1362	9.2819	0	0.3285	0.0702	0.0339	0.1354	0.1471	0.2263	0.2046	0.1887	0.2705	8.5237	0.1108	0	0	0.0043	0.322	0	0	0	0.167	6.9627	0.3587	0	0	0	0.0299	0	0	0	0	0	0	0	0.1493	0	0
AB053312	chr2_-_201713256_201730760	1.3975	1.6085	0.8791	0.802	1.0948	1.9189	1.2107	0.5271	1.4057	0.6815	1.0539	0.4087	0.7305	0.9442	0.8135	0.9237	0.7282	0.6293	0.6773	0.8556	1.4368	0.7524	0.5344	0.3972	0.0272	0.6265	1.6293	1.708	0.977	0.6323	1.3376	0.9801	1.8685	1.0776	2.4387	0.6843	0.9277	1.2187	0.6789	1.4542	2.3064	0.6438	1.0588	1.0077	0.5481	2.2964
AB073349	chr21_+_45837995_45841691	0.0619	0.0054	0.0369	0.0227	0.0274	0.121	0.0152	0	0.0227	0	0	0	0.0266	0.0282	0.0959	0.0617	0.0157	0.0782	0.2174	0.5069	0.2349	0.1357	0	0	0	0.0539	0	0	0.1022	0.0352	0.1629	0.1502	0	0	0	0.0898	0.1406	0	0.0197	0	0.0241	0	0	0.0932	1.0409	0
AB073649	chr6_-_136733747_136736654	0.3747	1.296	0.7227	0.8755	0.6634	0.6557	0.247	0.9718	0.0146	0.443	0.1113	0.6291	0.0526	2.0027	0.1343	0.5105	0.1868	0.6513	0.1995	0.2824	2.5439	2.0117	0	0.6154	0.0902	0.1971	0.1425	0.5163	0.7591	2.4076	1.8362	3.9196	0.0553	9.4247	0.5803	0.6046	0.0544	2.4319	0.3448	0.1084	0.2525	0.1164	1.0263	0.0557	0.0576	0.0004
AB073658	chr15_+_49893119_49895401	31.6617	66.3422	31.3395	102.694	33.8103	42.4694	20.3529	88.2061	14.0827	38.8066	36.9175	75.9499	39.1766	31.5965	20.4009	104.588	26.2774	112.713	20.3118	47.2787	51.8738	94.729	9.3519	36.3418	4.566	40.4541	13.2817	82.449	50.5549	110.171	69.5663	79.9263	13.213	48.8274	32.5922	84.9985	14.8586	46.0161	31.6254	22.5826	33.0985	23.0604	25.3383	2.8707	14.9173	8.128
AB073667	chr7_+_30087229_30090790	3.5159	11.6143	3.1801	4.1554	8.1422	4.8792	12.4529	6.0563	6.6035	5.0582	9.1058	1.1704	10.9109	1.7324	2.2465	1.4613	7.4026	2.8419	5.2157	2.1686	5.657	3.752	1.7206	4.9453	1.1575	2.7751	5.0123	8.4673	5.6523	3.0456	6.9668	3.4599	11.8165	5.937	7.9337	6.0205	4.9378	3.5214	4.2071	7.5165	8.0838	1.8355	3.2372	2.1942	4.223	4.8903
AB074160	chr7_+_54604970_54609302	1.4247	0.1786	0.5069	12.4233	0.7471	0.0732	1.0149	12.5745	0	0	0.0571	0.3849	5.3714	0.2902	1.8079	3.3264	5.132	17.6634	0.3721	3.9916	0.6293	15.4214	0.0822	5.5014	0.0633	7.6976	0.6064	3.7472	0.4234	12.6047	0.1859	4.492	0.4187	5.486	2.8288	17.07	0.6682	1.7423	0.2672	0	0.0135	0.0575	0.2694	0	0.1728	0
AB074162	chr9_+_126460511_126462748	0.2622	0.2012	0.0503	0.0206	0.1987	0.3455	0.1623	0	0.0515	0.2289	0.442	0	1.357	0.0832	0.1706	0.0374	0.6701	0.0164	0.3857	0	0.1861	0.028	0.5618	0.0211	0.6872	0.0245	0.0238	0.0234	0.0648	0	0.381	0.1534	0.1795	0.039	0.1302	0.03	0.0335	0.1863	0.3998	0.0658	0.0955	0.0278	0.2608	0.2822	0.0823	0.0706
AB074166	chr1_+_147844378_147849226	0.0346	0.0589	0.0627	0.0139	0.0172	0.045	0.0191	0.0122	0.0261	0.1145	0.0013	0.0573	0.0709	0.0633	0.067	0.0119	0.042	0.0114	0.1035	0.0354	0.0325	0.0337	0.1543	0.0536	0.3021	0.0474	0.0274	0.0118	0.0357	0.0147	0.0098	0.0157	0.0113	0.027	0.0377	0.0163	0.0082	0.0331	0.0184	0.0304	0.1004	0.0706	0.0602	0	0.0265	0.0027
AB074188	chr5_+_58188885_58190976	7.8887	29.1119	5.0802	45.9349	4.5844	6.7519	4.8589	32.142	0.7764	4.8126	0.662	0.7971	8.0615	1.0065	5.093	40.379	6.2313	65.9348	1.0173	7.0828	19.9976	76.2831	2.3846	12.0612	0.9198	9.3158	1.7461	9.2425	25.9627	74.6466	29.8049	44.7104	0.1659	29.6386	5.4212	94.4172	0.8792	2.9599	5.9256	0.4926	3.5605	1.0271	2.4229	0	4.4243	0.0693
AB086839	chr19_+_57626472_57634508	0.1116	0.2186	0.1096	0.2974	0.2603	0.2001	0.0637	0.1997	0.0582	0.0895	0.0482	0	0.0988	0.1395	0.0743	0.0305	0.1488	0.1415	0.1015	0.0908	0.35	0.3287	0	0.0386	0.0028	0.5498	0.0518	0	0.2808	0.2418	0.2071	0.1115	0.0776	0.4219	0.0859	0.1575	0	0.1718	0.3484	0	0.0662	0.0219	0.0387	0	0.0552	0.0589
AB091368	chr19_+_57626472_57647380	0.0782	0.0938	0.1398	0.2254	0.6969	0.6699	0.1053	0.2781	0.0344	0.2319	0.2582	0	0.2619	0.3525	0.0569	0.187	0.3582	0.3672	0.9575	1.8644	0.3916	0.4829	0	0.2351	0	1.5127	0.0595	0.0426	0.1033	0.1599	0.2111	0.0569	0.2959	0.3089	0.159	0.4441	0.1117	0.0478	0.4448	0.1098	0.1843	0.0336	0.6131	0.0235	0.169	0.0589
AB209061	chr16_+_29726311_29730378	55.026	44.8016	23.015	60.1506	65.2789	54.0378	46.6514	67.2614	62.1453	61.3263	41.8579	32.7308	103.647	27.8779	93.9423	88.7774	76.2842	62.5568	99.0576	59.9608	51.1061	40.4145	25.8656	61.4852	29.9475	62.4118	46.043	44.6536	60.2928	40.7785	56.2521	36.5874	41.8093	17.3789	45.6525	56.2186	72.5025	36.9163	87.9376	221.108	49.2535	22.4023	77.981	68.0227	108.165	52.1802
AB209077	chr3_-_135553383_135558093	6.9795	5.4591	3.2813	6.2765	27.5524	6.9173	7.8348	12.9265	4.0385	4.7831	17.2516	2.4505	77.1697	18.2735	34.6767	3.0472	29.062	5.2258	11.4426	9.3109	8.0394	14.0184	1.615	19.1566	0.0542	12.7534	2.1786	21.2206	38.6319	5.0687	4.2972	18.8175	8.4183	17.2045	9.7076	12.4558	2.2262	12.1512	56.5164	7.0772	15.4484	10.2771	25.2508	28.1156	6.5083	0.4384
AB209185	chr8_+_86314075_86316639	7.6289	7.7494	4.8311	4.115	12.6715	8.3019	9.3342	4.4143	15.6469	5.8325	10.535	4.9636	22.7057	5.6993	10.6106	5.2916	11.4857	4.3155	9.9829	4.7889	8.082	5.8347	15.3814	4.5038	7.4751	4.0391	12.3918	4.4982	6.2669	4.8706	4.0566	5.4592	7.8291	8.2849	12.0121	6.3704	6.2746	7.545	7.2541	5.0965	16.655	10.2719	8.15	3.3423	15.4779	6.646
AB209386	chr2_+_3600822_3606383	50.2286	33.9683	35.4788	25.9027	40.0461	28.4262	35.2556	31.8837	131.48	35.9912	46.5242	36.4171	110.681	45.8707	125.655	48.3143	201.093	26.7851	30.1043	34.1927	33.6722	22.4915	47.4853	21.5772	16.3118	19.8352	63.9756	22.8356	35.1932	11.6989	18.2975	14.3869	16.3834	11.183	43.3741	17.6781	32.2131	29.6447	70.8616	30.3643	30.1979	34.3789	80.4578	48.6264	92.9766	33.4539
AB209467	chr9_+_140137466_140138896	0.9586	20.4535	3.4761	11.8168	1.6997	36.0447	0.689	9.6668	0.1494	23.6496	0.1383	2.3307	1.7301	0.1401	0.3068	3.664	2.8326	11.8205	0.1964	11.2482	16.8459	20.1344	4.0338	9.2048	0.4584	16.5687	0.4493	4.12	3.6336	14.9509	27.637	9.3619	0.1021	4.7758	0.2832	19.97	0.413	3.2651	0.9621	0.2057	0.4495	1.2619	1.4646	0	1.1871	0.0651
AB209575	chr19_+_39547978_39551912	11.6792	13.3357	2.6516	10.3506	3.3642	3.8572	11.7261	5.805	6.4152	1.5238	0.8349	1.28	1.7126	1.2163	6.8023	6.0578	10.3908	12.9557	0.6919	1.2302	10.4955	12.0546	0.1879	1.5348	0.2866	1.2598	11.4736	5.2032	9.997	17.9901	11.7638	10.5585	0.743	4.8471	6.5784	8.215	5.985	3.4547	6.9659	2.3351	2.5911	1.1719	1.4519	9.308	3.224	29.2837
AB209692	chr11_-_62513201_62523547	0.0055	0.0111	0.0891	0.0744	0.011	0.0759	0	0	0	0.0488	0	0.5867	0.0036	0	0.0101	0	0	0.7768	0.0212	0.0151	0.0029	0.0033	0.1457	0.0124	0	0.0469	0	0.0679	0.0137	0.9999	0	0.0554	0.012	0.0045	0	0.01	0.0099	0	0.0079	0	0	0	0.014	0	0	0
AB231702	chr11_+_59466938_59494195	0.0237	0.0991	0.0659	0.0383	0.0137	0.0224	0.0121	0.2077	0	0.0419	0	0	0.0077	0	0	0.0451	0.0023	0.104	0	0	0.094	0.0969	0	0.0264	0.0934	0	0	0	0	0.0552	0	0.0894	0.0413	0.0493	0	0.2681	0	0	0	0	0	0	0	0	0.0075	0
AB231703	chr11_-_64590657_64591781	0	0	0	0	0.0239	0	0	0	0	0	0.1461	0	0	0	0	0	0	0	0	0	0	0	0	0	0	0	0	0	0	0	0	0	0	0	0	0.0313	0	0	0	0	0	0	0	0	0	0
AB231705	chr11_+_110827273_110832540	0	0	0.0204	0	0.0122	0	0	0	0	0	0	0	0	0.0066	0	0	0	0	0	0	0	0.0054	0	0	0	0	0.0184	0	0	0	0	0	0	0	0	0	0.0352	0	0	0	0	0	0	0	0	0
AB231710	chr11_+_116512471_116513793	0	0	0.0356	0.0055	0	0.0113	0	0	0.0197	0	0	0	0	0	0	0	0	0	0	0	0.0058	0.0273	0	0	0	0	0	0	0	0	0	0	0	0.0228	0	0	0	0.1187	0	0	0	0	0	0.7639	0	0
AB231711	chr11_+_116512471_116513793	0	0	0	0	0	0	0	0	0	0	0	0	0	0	0	0	0	0	0	0	0	0	0	0	0	0	0	0	0	0	0	0	0	0	0	0	0	0	0	0	0	0	0	0	0	0
AB231712	chr11_+_116512471_116513793	0	0	0.0267	0.0094	0.0662	0.0613	0.0115	0.055	0.0147	0	0	0	0	0	0	0	0	0	0	0	0.0127	0.0205	0	0	0	0	0	0	0	0.0152	0	0	0	0.017	0	0	0	0.1106	0	0	0	0	0	0.5892	0	0
AB231714	chr11_+_50324893_50334741	0	0	0	0	0	0	0	0	0	0	0	0	0	0	0	0	0.0183	0	0	0	0	0	0	0	0	0	0	0	0	0	0	0	0	0	0	0	0	0	0	0	0	0	0	0	0	0
AB231715	chr11_+_50331810_50336379	0	0	0	0	0	0	0	0	0	0	0	0	0	0	0	0	0.0156	0	0	0	0	0	0	0	0	0	0	0	0	0	0	0	0	0	0	0	0	0	0	0	0	0	0	0	0	0
AB231716	chr11_+_50324893_50336379	0	0	0	0	0	0	0	0	0	0	0	0	0	0	0	0	0.0238	0	0	0	0	0	0	0	0	0	0	0	0	0	0	0	0	0	0	0	0	0	0	0	0	0	0	0	0	0
AB231717	chr11_+_50324893_50336379	0	0	0	0	0	0	0	0	0	0	0	0	0	0	0	0	0.0224	0	0	0	0	0	0	0	0	0	0	0	0	0	0	0	0	0	0	0	0	0	0	0	0	0	0	0	0	0
AB231718	chr11_-_76092155_76092950	0	0	0	0	0.0768	0	0	0	0	0	0	0	0	0	0	0.012	0	0	0	0	0	0	0	0	0	0	0	0	0	0	0	0	0	0	0	0	0	0	0	0	0	0	0	0	0	0
AB231721	chr11_+_58408999_58416842	0.0629	0	0.2736	0	0.1824	0.0146	0.3947	0.0717	0.2666	0	0.1846	0	1.3499	0.0194	0.1306	0	0.6885	0.1061	0.0829	0	0.1073	0	0	0	0	0	0.8803	0	0.4484	0.2527	0.6887	0.1791	0.2624	0.0678	0.4751	0.0215	0	1.7669	1.2752	0.4704	0.0363	0	0.1906	0.3661	0	0.9036
AB231722	chr11_+_58502907_58503419	0	0	0	0	0	0	0	0	0.244	0	0	0	0.0318	0	0	0	0	0	0	0	0	0	0	0	0	0	0	0	0	0	0	0	0	0	0	0	0	0	0	0	0	0	0	0	0.0885	0
AB231723	chr11_-_104442097_104446629	0	0.0329	0	0	0.0177	0	0	0	0	0	0	0	0	0	0	0	0	0	0	0	0	0	0	0	0	0	0	0	0	0	0	0	0	0	0	0	0	0	0	0	0	0	0	0	0	0
AB231724	chr11_-_102128065_102129393	0.033	0	0	0	0	0	0	0	0	0	0	0	0	0	0	0	0	0	0	0	0	0	0	0	0	0	0	0	0.1401	0	0	0	0	0	0	0	0	0	0	0	0.0306	0	0	0	0	0
AB231729	chr11_-_59737137_59754099	0	0	0.1296	0	0.0323	0	0.1009	0	0	0	0	0	0.0084	0	0	0	0	0	0	0	0	0	0	0	0	0	0.1624	0	0	0.0447	0	0	0	0.0227	0	0.0313	0	0.0888	0	0	0	0	0	0	0	0
AB231731	chr11_-_59737137_59754099	0.0264	0.0316	0.0996	0	0.0248	0	0.0776	0	0	0	0	0	0.0875	0	0	0	0	0	0	0	0	0	0	0	0	0	0.1248	0	0	0.0344	0	0	0.0355	0.0175	0	0.0241	0	0.0683	0	0	0	0	0	0	0	0
AB231737	chr11_-_54817754_54822284	0	0	0	0	0	0	0	0	0	0	0	0	0	0	0	0	0	0	0	0	0	0	0	0	0	0	0	0	0	0.0354	0	0	0	0	0	0	0	0	0	0	0	0	0	0	0	0
AB231740	chr11_-_56326135_56343699	0	0	0	0	0.1099	0	0	0	0	0	0	0	0	0	0	0	0.0977	0	0	0	0.0342	0.0284	0	0	0	0	0	0	0	0.1095	0	0	0	0	0.0504	0	0	0	0	0	0.1771	0	0	0	0	0
AB231742	chr11_-_56326127_56343699	0	0	0	0	0.0119	0	0	0	0	0	0	0	0	0	0	0	0	0	0	0	0	0	0	0	0	0	0	0	0	0	0	0	0	0	0.0587	0	0	0	0	0	0	0	0	0	0	0
AB231751	chr11_-_63287887_63290010	0.6052	0.5864	0.5116	2.2909	0.3157	0.3809	0.2102	0.6558	0.1269	0.0278	0.1826	0	0.7066	0.0179	1.0976	0.7115	0.5331	1.4248	0.0302	0.111	0.8345	0.6853	0	0.0295	0.0301	0.2415	0.1582	0.6867	1.8631	2.4064	0.676	1.1963	0.3691	0.3302	0.8991	0.5328	0.2555	0.1104	0.4386	0.2579	0.1884	0.1851	0.2175	0.5355	0.1259	1.2899
AB231752	chr11_-_63287887_63290010	1.0506	0.9174	0.3993	4.0819	1.445	0.7956	0.6824	1.6441	0.7486	0.118	0.3722	0	1.9654	0.0494	2.6813	3.0682	1.8297	4.2173	0.2382	0.4231	2.4852	1.8015	0	0.0155	0.0158	0.1502	0.3803	0.8959	3.9727	3.8111	4.5338	2.2521	0.1866	0.5029	1.2526	1.1458	0.9714	1.5008	1.6993	0.7523	0.6685	0.0819	0.252	2.261	0.1825	2.5887
AB231754	chr11_-_117391696_117462718	0	0	0	0	0	0	0	0	0	0	0	0	0	0	0	0	0	0	0	0	0.0196	0	0	0	0	0	0	0	0	0	0	0	0.0167	0	0	0.0281	0	0	0	0	0	0	0	0	0	0
AB231755	chr11_-_117391696_117462718	0	0	0	0	0	0	0	0	0	0	0	0	0	0	0	0	0	0	0	0	0.0259	0	0	0	0.4571	0	0	0	0	0	0	0	0.0221	0	0	0	0	0	0	0	0	0	0	0	0	0
AB231756	chr11_-_117391696_117462718	0	0	0	0	0	0	0	0	0	0	0	0	0	0	0	0	0	0	0	0	0.0156	0	0	0	0.2759	0	0	0	0	0	0	0	0.0134	0	0	0	0	0	0	0	0	0	0	0	0	0
AB231757	chr11_-_117391696_117462718	0	0	0	0	0	0	0	0	0	0	0	0	0	0	0	0	0	0	0	0	0.0256	0	0	0	0	0	0	0	0	0	0	0	0.0218	0	0	0	0	0	0	0	0	0	0	0	0	0
AB231758	chr11_-_117391696_117462718	0	0	0	0	0	0	0	0	0	0	0	0	0	0	0	0	0	0	0	0	0.0728	0	0	0	0	0	0	0	0	0	0	0	0.0621	0	0	0	0	0	0	0	0	0	0	0	0	0
AB231759	chr11_-_33676578_33678519	0.5121	0.4184	0	0.0908	0.3137	0.7442	0.0672	0.0313	0.0055	0.6637	0.1702	0	0.0562	0.0034	0.1298	0.0368	0.074	0.0729	0.5624	0.6686	0.3224	0.2211	0	0.1359	0.9546	0.9517	0.1469	0.1349	0	0.1216	0.565	0.281	0.1827	0.0576	0.0187	0.2505	0.4587	0.1656	0.2816	0.2533	0.2387	0.0822	0.1667	0.1592	0.8697	0.1191
AB231760	chr11_-_33676578_33678519	0.7068	0.5161	0	0.1253	0.4329	1.0272	0.0255	0.0433	0.0076	0.6604	0.235	0	0.0776	0.0047	0.1497	0.0508	0.0881	0.1006	0.6143	0.4109	0.4086	0.2332	0	0.1876	1.3176	1.2003	0.2028	0.1863	0	0.1678	0.7798	0.2782	0.2522	0.0795	0.0258	0.3457	0.569	0.2285	0.3887	0.3496	0.1964	0.1135	0.2301	0.2197	1.1386	0.1644
AB231761	chr11_+_60257652_60262992	0	0	0	0	0	0	0	0	0	0.173	0	0	0	0	0	0	0	0	0	0	0	0	0	0	0.2044	0	0	0	0	0	0	0	0	0	0	0	0	0	0	0	0	0	0	0	0	0
AB231769	chr11_+_6536707_6541773	0.2249	0.1605	0.0884	0.2817	1.0835	0.1647	0.3656	0.2918	1.1039	0.0353	0	0	0.421	0.2375	0.3394	0.1126	0.4509	0.4228	0.3419	0.1092	0.8264	0.4251	0	0.0686	0.0611	0.3487	0.1458	0.3818	0.2604	0.6804	0.3957	0.6866	0.0906	0.6405	0.5245	0.1653	0.1632	0.7914	1.2504	0.0702	0.4349	0.0297	0.3702	0.2109	0.3505	1.4989
AB231771	chr11_+_6534488_6541061	0.167	0.1237	0.063	0.3698	1.2169	0.3721	0.3642	0.4574	1.0047	0.0768	0.1641	0.0943	0.3775	0.1788	0.6041	0.1816	0.645	0.2921	0.3083	0.2948	0.8491	0.4929	0	0.0629	0.127	0.262	0.1949	0.1659	0.4338	0.8407	0.4122	0.8945	0.102	0.7578	0.5792	0.2967	0.2797	0.5787	1.0492	0.0305	0.383	0.0517	0.4377	0.1703	0.3867	1.9155
AB231772	chr11_+_6536707_6541783	0.239	0.1263	0.0658	0.3052	1.1575	0.1774	0.4014	0.3115	1.1909	0.0375	0	0	0.4912	0.2208	0.4044	0.082	0.5046	0.4628	0.3682	0.1161	0.8772	0.4962	0	0.0811	0.0887	0.4262	0.2419	0.3758	0.2247	0.6767	0.2979	0.8514	0.0985	0.7172	0.6214	0.1861	0.1444	0.8002	1.3208	0.0746	0.5441	0.0316	0.4115	0.0934	0.3744	1.5237
AB231779	chr11_+_3595037_3604325	0	0	0	0	0	0	0	0	0.0108	0	0	0	0	0	0	0	0	0	0	0	0	0	0	0	0	0	0	0	0	0	0	0	0	0	0	0	0	0	0	0	0	0	0	0	0	0
AB231784	chr11_+_89025361_89031548	0.1014	0	0.1628	0	0	0	0	0	0	0	0	0	0	0	0	0	0	0	0	0	0	0	0	0	0	0	0	0	0	0	0	0	0	0	0	0	0	0	0	0	0	0	0	0	0	0
AB240015	chr15_+_78445986_78446576	0	0	0	0.0195	0.0064	0	0.0521	0	0.0546	0	0	0	0.2194	0	0	0	0.041	0	0	0	0.0378	0.0848	0	0	0	0	0.045	0	0	0	0	0	0.0618	0.0738	0.0763	0	0	0.2713	0.1555	0.0117	0.0986	0	0	0	0.0479	0.1565
AB263415	chr22_+_25383483_25402438	8.7444	1.64	2.9082	28.0743	9.2952	1.5405	11.0446	30.7199	5.5693	0.8387	0.8407	3.3553	4.4652	0.709	1.3331	2.4027	9.5777	34.9675	28.6742	78.8261	30.0353	76.9802	17.2874	52.5081	44.804	81.8259	20.5948	22.5028	9.9791	83.7856	3.6219	55.6463	17.6947	22.7005	5.0245	95.2392	10.7823	10.6364	4.7482	3.3864	9.5821	2.0314	6.7348	0.3309	12.305	4.9105
AB263416	chr22_+_25383483_25402438	8.7135	1.6311	2.8971	27.9444	9.2596	1.5284	10.9954	30.5566	5.5309	0.8343	0.8337	3.3326	4.4359	0.7053	1.3245	2.39	9.5311	34.8495	28.0916	77.7384	29.9534	76.6935	17.1008	51.8764	44.5365	81.2115	20.5401	22.4034	9.9342	83.5821	3.6339	55.4584	17.6197	22.622	5.0103	94.7753	10.7462	10.5914	4.7274	3.3686	9.5212	2.0091	6.7116	0.3323	12.2244	4.8976
AB263417	chr22_+_25383483_25402438	8.8016	1.6477	2.9266	28.2533	9.3567	1.5479	11.1114	30.9401	5.5869	0.8449	0.8443	3.3752	4.4925	0.7143	1.3395	2.4184	9.634	35.1953	28.4389	78.731	30.2389	77.5175	17.3191	52.5282	45.1052	82.221	20.7184	22.6624	10.0437	84.2813	3.6488	55.9476	17.8163	22.8423	5.0576	95.8946	10.8512	10.6989	4.7818	3.4116	9.6369	2.0347	6.785	0.3334	12.373	4.9306
AB429224	chr11_-_64412509_64417497	0	0	0	0	0	0.0342	0.0266	0	0.0099	0.0508	0	0	0	0	0	0	0.0275	0	0	0	0	0	0	0	0	0	0	0	0	0	0	0	0	0	0	0.0219	0	0	0	0	0	0	0	0	0	0
ABAT	chr16_+_8675944_8785933	48.81	34.3159	33.844	89.2417	27.2882	43.4175	21.4503	90.3477	3.9337	32.5218	28.5081	52.4219	34.8858	17.1291	23.2238	88.1176	26.4561	86.9336	11.4816	58.4823	39.2677	46.531	16.1061	25.921	2.1104	31.2152	13.2348	96.9747	30.1429	69.4294	34.2406	41.0948	22.6137	24.8039	23.8629	38.3682	13.7932	54.3127	40.5475	8.5973	21.803	22.2429	19.6646	1.3156	11.0942	7.5464
ABBA-1	chr16_-_69252607_69277455	171.501	97.9799	309.753	246.435	103.068	132.324	86.8261	197.74	37.6768	154.011	203.14	146.859	79.3786	156.767	137.607	158.438	117.697	170.189	60.5045	127.218	152.649	69.5581	22.7376	131.503	9.3571	173.211	67.9726	300.051	99.9179	92.8877	150.695	103.48	36.5765	45.6714	89.1259	76.4325	36.5563	253.354	107.722	121.793	208.566	247.503	83.2888	21.815	47.2636	46.5085
ABCA1	chr9_-_106583104_106730257	6.3308	1.8097	3.3337	5.471	9.739	3.0397	14.4981	3.3546	8.9033	2.0645	2.5008	1.9672	5.9454	1.2672	1.3069	1.0721	11.5551	1.5848	8.3634	2.7881	4.9424	2.3359	4.9132	1.1955	12.7639	4.4101	14.5318	4.2968	1.4725	2.4007	0.6486	1.881	3.3666	5.6145	9.9457	1.4381	15.9448	7.4792	1.8884	2.1813	9.3388	5.7052	2.2213	4.4405	27.4869	1.2083
ABCA10	chr17_-_64655742_64752551	0.1308	1.0781	0.205	0.2244	0.1454	1.5023	0.0592	0.3019	0.1926	0.5318	0.4289	0.0846	0.3215	0.1573	0.1324	0.0872	0.4636	0.2308	0.2061	0.2674	1.4758	0.5996	0.103	0.1917	0.083	0.3267	0.104	0.3312	0.2244	0.4129	0.4821	0.3853	0.3011	0.2611	0.2356	0.282	0.0826	0.4371	0.0503	0.0436	0.6483	0.1137	0.3982	0.03	0.1427	0.4562
ABCA12	chr2_-_215504510_215711396	0.0172	0.0039	0	0.0236	0.0372	0.0042	0.0242	0.0146	0.0101	0.0483	0.0572	0	0.0122	0.002	0.0182	0.0112	0.0256	0.0432	0.0302	0.0245	0.0396	0.0282	0.0004	0.021	0.0536	0.0578	0.0028	0.0245	0.0411	0.0689	0.0101	0.032	0.0292	0.039	0.0187	0.0307	0.0154	0.0213	0.0336	0	0.0033	0.0632	0.0284	0.0392	0.0136	0.044
ABCA13	chr7_+_48208388_48657637	0.007	0.0054	0	0	0.0375	0.0043	0.0127	0.0035	0.0191	0.0044	0.0306	0	0.009	0.0072	0.0027	0.004	0.0045	0.0018	0.076	0.0054	0.0103	0.0012	0.0195	0.0022	0.1079	0	0.0025	0	0.0033	0.0034	0.0045	0.0036	0.0208	0.0016	0.0058	0.0141	0.168	0.0162	0	0.014	0.4144	0	0	0.0601	0.0769	0.0019
ABCA2	chr9_-_139021506_139043195	19.9594	18.4975	21.8068	29.7935	66.1005	30.4387	25.5139	99.3335	9.6935	15.4498	12.4152	12.1308	26.1532	71.225	13.225	18.5064	30.6277	23.9033	45.5772	21.172	38.1276	92.8852	12.3204	96.2764	5.2446	44.7534	5.4447	15.3571	57.2328	36.5071	37.2947	128.654	8.4941	111.259	14.2767	57.0601	6.9237	84.839	29.6394	7.7377	18.1797	3.3011	117.264	4.8622	22.3625	17.2736
ABCA3	chr16_-_2265879_2330748	10.9959	10.5698	3.9363	15.7206	21.686	19.0055	9.1483	14.2735	7.4801	9.7653	5.875	13.5849	10.495	4.1923	16.4097	6.7397	8.2511	20.4504	12.7202	13.2739	18.6489	19.3838	4.9691	16.844	10.3472	25.0181	5.8212	10.4198	21.3134	26.3804	20.216	15.4604	9.0072	6.8186	10.5852	17.1242	8.4562	15.7824	20.5942	14.0503	14.772	5.7956	15.594	1.2766	7.5409	11.0961
ABCA4	chr1_-_94230981_94359293	0.0301	0.0372	0.0102	0.1274	0.0595	0.0867	0.0292	0.0432	0.0772	0.1411	0.0671	0.1131	0.0193	0.0039	0.0083	0.0283	0.0238	0.2037	0.1304	0.2295	0.0651	0.0716	0.0628	0.0611	0.003	0.5312	0.0178	0.2545	0	0.4573	0.0578	0.1536	0.0198	0.0374	0.0187	0.1452	1.7438	0.063	0.0081	0	0.1159	0	0.0331	0.1011	0.0753	0.0036
ABCA4_variant_protein	chr1_-_94239701_94256816	0.0164	0.0481	0	0.1177	0.0498	0.0491	0.008	0.0603	0.0417	0.0612	0	0.1365	0	0	0	0.0245	0.0285	0.2211	0.0504	0.1944	0.0636	0.0717	0	0.0807	0	0.3551	0.0121	0.143	0	0.4031	0.0931	0.116	0.009	0.0234	0.0047	0.162	1.2488	0.0906	0	0	0.0841	0	0.0418	0.1691	0.0618	0.0129
ABCA5	chr17_-_64754385_64834885	2.4682	15.6052	2.962	2.0954	1.7237	10.7934	1.0149	2.7256	1.8365	5.7582	0.5919	0.2165	4.2414	1.4235	2.3382	1.0701	7.7214	4.0858	2.6341	1.1418	15.302	4.8882	1.9161	1.3806	1.5069	2.2954	2.4904	1.0682	3.4551	6.3929	9.3428	4.0079	5.4076	7.1087	5.4738	3.1668	0.9997	4.23	2.917	2.2688	3.5707	0.6657	4.2377	0.5068	1.189	4.4482
ABCA6	chr17_-_64586441_64649610	0.347	0.153	1.9811	0.1813	1.5983	0.15	0.2541	0.719	0.1009	0.2299	0.3431	0	0.111	1.2643	0.0874	0.0661	0.417	0.1261	0.7877	0.2145	0.4767	1.3134	0.5143	0.6204	0.0219	0.1813	0.0883	0.1369	1.4629	0.4304	0.0786	0.2211	0.0918	8.0643	0.1182	0.1849	0.1432	9.3459	0.5759	0.1332	0.3906	0.4783	3.0181	0	0.4734	0.1133
ABCA7	chr19_+_991101_1016570	0.8035	3.2902	1.4071	1.3747	3.7094	5.6487	1.5644	2.3954	1.553	4.9014	0.9718	0.7588	1.3912	1.0152	0.1899	0.441	0.9061	1.3747	2.405	1.9832	6.6866	1.8202	1.9268	4.9377	1.7895	6.7317	0.7374	1.0165	3.54	3.5769	10.1688	2.0828	0.3451	0.6029	1.1757	2.3379	1.6999	1.531	1.9006	1.7851	2.1042	0.5281	1.4425	0.4797	2.221	0.6247
ABCA7/ABCA-SSN	chr19_+_1007905_1016570	1.5105	6.0957	3.0943	2.4717	7.3881	15.0878	3.1434	5.8541	3.6064	15.9408	3.0868	2.5567	3.3584	3.2565	0.4981	1.2124	1.6245	2.7298	8.1056	6.9383	9.9596	3.6335	6.8529	17.0647	6.1372	21.4366	1.5394	2.0115	5.9719	5.2501	16.6869	3.0615	1.009	0.8195	1.8884	5.3607	3.7881	2.7316	4.0222	5.0937	4.3465	1.663	4.2036	0.5255	5.9975	1.0066
ABCA8	chr17_-_64375025_64463128	6.0567	2.7493	4.2398	2.5139	2.9892	1.2176	2.796	12.1068	0.8303	1.293	6.4782	2.9143	1.6506	19.2292	2.0139	1.8904	3.2227	0.9052	3.0075	2.2703	1.7437	7.9065	10.473	13.6126	0.2479	1.7358	0.5534	1.1672	6.9109	1.9564	1.3658	11.9414	7.7244	77.1228	1.3393	7.9651	0.9107	18.3833	2.5231	1.9509	4.5615	1.9384	12.1078	0.3027	2.3962	8.3084
ABCA9	chr17_-_64482367_64568731	0.2162	0.5691	0.8822	0.9345	0.5653	0.6722	0.2025	1.3951	0.1988	0.7556	2.0908	0.14	0.1684	0.4818	0.0343	0.1459	0.2157	0.5012	0.9315	0.8227	1.0382	1.5586	0.7422	1.2327	0.02	1.0148	0.0962	2.2108	0.9615	3.3547	0.369	0.8309	1.0947	3.4269	0.2169	1.0077	0.0596	5.6125	0.2848	0.0532	4.1479	0.4527	1.8894	0.0594	0.3557	0.0565
ABCB1	chr7_-_86970883_87180500	4.2308	0.178	3.4144	3.5023	3.8282	5.3983	2.1734	2.408	2.096	6.1311	6.0745	1.2193	2.5459	0.3739	0.3232	2.9027	0.4629	1.1907	1.243	3.4661	2.7959	2.4989	0.9561	1.1822	0.0535	3.0356	4.0925	20.4573	2.9414	3.3229	1.4991	2.6494	1.4831	6.5688	2.1379	4.6748	4.4583	10.1086	1.5708	6.2979	14.9807	7.5706	1.5729	0.1883	1.8726	0
ABCB10	chr1_-_227718951_227761065	2.9277	8.4535	1.976	3.2046	3.9083	6.6693	4.2704	3.9978	6.034	5.4272	3.9716	2.1904	7.9691	2.1974	2.312	2.1732	4.4421	2.9844	2.8337	2.2622	5.8987	3.8265	3.9039	2.9878	1.6608	2.4644	2.3794	2.6021	4.1627	2.6201	5.3846	2.8024	3.6151	5.2056	4.3238	3.4565	4.0604	4.8031	4.0012	4.8038	3.4668	0.8738	3.9857	5.9535	2.5245	7.1
ABCB11	chr2_-_169487694_169596079	0.1206	0	0	0	0.1366	0	0.0128	0	0.024	0	0	0	0.0112	0	0	0.0087	0.0365	0	0.0177	0	0	0.0052	0	0	0.0034	0	0	0	0.0288	0	0	0.0159	0	0.0215	0.0102	0.0038	0.0156	0	0.0497	0.0029	0.0324	0	0.0221	0.0131	0.0118	0.0548
ABCB4	chr7_-_86869296_86942955	1.5504	0.0313	0.2383	0.1417	0.2779	0.0997	0.5855	0.08	0.898	0.1632	0.1084	0	6.7665	0.0242	0.9411	0.3703	1.4217	0.1061	3.1213	0.163	0.373	0.064	0.1405	0.1964	0.3353	0.1515	1.8041	0.3757	1.71	0.1632	0.0208	0.1687	0.0138	0.0409	0.4465	0.0996	1.3587	1.1136	0.4591	1.2902	0.9232	0.1521	0.3197	0.2006	1.3688	2.4905
ABCB5	chr7_+_20621769_20761821	0	0	0	0	0.0047	0	0	0	0	0	0	0	0	0	0	0	0	0	0.0004	0	0	0	0	0	0.0024	0	0	0	0	0	0	0	0	0.0063	0	0.0109	0.0127	0	0	0	0.0198	0.0159	0	0.0045	0	0
ABCB6	chr2_-_219782737_219793418	14.4697	19.2926	10.4587	16.7237	28.712	30.5443	19.7746	21.6389	55.9364	30.0427	24.456	27.2641	25.62	8.4675	29.6874	8.65	21.2225	17.714	58.1553	25.2508	24.0915	20.0632	48.0492	41.3664	23.6917	36.5603	17.9067	16.3669	18.3437	19.6193	18.3124	14.7155	23.2663	8.4897	19.6088	24.7784	23.1039	17.1344	23.9653	32.5125	29.0204	20.5218	31.4136	14.4007	29.2444	45.6832
ABCB7	chrX_-_74189829_74292857	5.8662	7.3546	3.3847	5.8407	9.635	5.3438	9.2998	4.4061	7.9443	3.2363	5.343	1.7111	5.2498	3.5351	5.393	4.1767	10.3473	5.7505	4.6456	2.3305	7.9822	4.2477	3.24	1.8666	3.0088	3.1627	11.0024	6.3178	7.9697	3.6656	5.7543	4.3425	3.8659	5.5517	14.3672	5.3158	5.0682	6.0938	5.9966	2.9668	6.0776	2.2613	4.3154	5.8998	7.0074	12.2921
ABCB8	chr7_+_150356442_150375802	3.2198	3.7299	1.764	6.9448	7.4629	5.771	3.8102	6.0114	3.1298	3.3846	3.2472	8.2567	7.9486	2.5269	4.7208	5.225	4.9139	7.9903	5.6098	4.7051	6.2005	5.679	5.9706	6.0231	5.8672	8.2241	3.6977	5.2577	6.5564	7.8717	5.5187	6.1539	4.8168	4.3219	4.786	7.157	4.5371	5.3907	5.5263	5.5892	3.8782	1.9461	5.7873	6.8575	4.9632	6.539
ABCB9	chr12_-_121979491_122025705	0.7548	2.3349	0.5484	2.1043	1.8065	5.566	0.4391	2.4483	1.6084	1.7941	0.6429	4.3529	0.6732	0.6596	1.7706	1.6338	0.3691	3.7103	1.4623	3.415	3.3558	4.0383	0.3872	2.7307	1.6641	11.8438	0.2725	1.2134	2.2628	4.3418	4.3877	2.9098	3.4371	0.8999	0.2966	2.8488	1.2275	1.052	1.6935	0.6622	1.4048	0.1592	1.8429	1.3455	2.458	0.5576
ABCC1	chr16_+_15950934_16144431	4.0153	2.5328	1.3479	1.5711	5.8711	1.9211	4.5056	0.8066	8.0937	1.9984	2.6125	0.6453	7.5472	0.6211	3.2748	0.455	9.0661	1.4967	4.3545	0.9134	4.3944	1.8388	6.5685	1.2477	2.1577	1.4933	10.9167	1.6114	3.4935	2.5903	2.5966	1.7609	8.3758	0.8824	14.4057	1.5833	11.2251	3.6549	5.9225	4.7952	6.9405	1.3941	3.3058	15.3889	5.6982	2.5905
ABCC10	chr6_+_43503269_43526141	2.1437	3.9202	1.227	2.7413	5.204	5.7947	4.0001	3.529	2.794	2.8144	1.4722	0.6071	3.7765	0.8891	2.1051	1.0795	3.7405	2.3515	4.5302	1.7937	6.5255	2.5382	1.1674	4.0678	0.4724	4.6411	2.0391	1.939	3.8535	4.2899	4.9604	2.2922	1.9887	1.467	3.5603	4.2572	3.0519	2.9153	3.6218	2.1863	5.7116	0.4806	2.4907	4.1435	4.6417	2.6923
ABCC11	chr16_-_46758322_46826589	0.1684	0.1342	0.0151	0.1311	0.1152	0.2771	0.0068	0.146	0.0199	0.192	0.0718	0.1674	0.0548	0.0969	0.4383	0.1175	0.0933	0.2858	0.2283	0.0996	0.1389	0.1495	0.0858	0.0237	0.0687	0.2531	0.0141	0.2514	0	0.1076	0.1467	0.1267	0.0976	0.181	0.0545	0.1015	0.0827	0.0946	0.012	0.1773	2.3819	0.056	0.016	0.0317	0.0683	0.0529
ABCC12	chr16_-_46674384_46747430	0.1932	0.1232	0.0122	0.7667	0.0164	0.0299	0.0225	0.4629	0	0.028	0	0.0451	0	0.0186	0.0124	0.6359	0	0.8171	0.3131	0.4647	0.3255	0.7019	0	0.1686	0.0916	0.7804	0	0.1393	0.2531	0.7753	0.023	0.2849	0.003	0.3308	0	1.123	0.0122	0.0156	0	0.1196	0.1855	0.0043	0.0086	0.0103	0.4968	0.0036
ABCC13	chr21_+_14567990_14632206	0	0.0026	0	0.0394	0	0	0.0187	0.0069	0.0021	0.0108	0	0	0	0	0.0176	0.0348	0.0059	0.0157	0	0.0317	0	0.0114	0.004	0	0.2817	0	0	0	0	0	0	0	0.0034	0	0	0.0023	0	0.0235	0	0	0.0144	0	0.0049	0	0.0026	0
ABCC2	chr10_+_101532452_101601652	0.2932	0.6387	0.2179	0.2025	0.2293	0.1318	1.3047	0.1981	0.4274	0.282	0.4363	0	0.3112	0.0569	0.0712	0.0411	0.5141	0.0832	0.0678	0.045	0.4015	0.1381	0.1122	0.1105	0.0129	0.109	0.5633	0.3954	0.1228	0.0492	0.1816	0.1141	0.1797	0.5343	0.9497	0.1503	0.1509	0.2681	0.194	0.2767	0.5926	0.0373	0.12	0.1056	0.2082	1.0852
ABCC3	chr17_+_46067226_46124062	1.0527	0.0492	0.3623	0.0417	1.2514	0.1261	3.0431	0.0512	11.082	0.0757	0.3918	0	0.5599	0.0185	0.0432	0.0507	0.3614	0.0565	2.2576	0.1699	0.2433	0.2921	3.7664	0.147	8.1508	0.7364	4.3512	0.0923	0.2538	0.1551	0.052	0.1421	5.4886	0.0401	2.218	0.2675	8.9095	5.1341	0.4225	0.3343	29.6738	0.4849	0.8938	1.6721	35.2833	0
ABCC4	chr13_-_94470083_94751688	2.6925	0.186	1.053	0.8979	1.1604	0.6801	1.1215	0.2894	1.0344	0.3982	1.013	0.5038	1.3918	0.6915	2.3046	1.4572	3.7424	0.4406	0.6067	0.2513	1.2272	0.6519	0.1181	0.2542	0.2797	0.3436	1.287	0.6257	3.8885	0.6272	0.208	1.1636	1.1191	0.9399	1.4857	0.3052	1.2105	3.8536	2.481	1.3019	1.1515	0.6727	1.7621	4.7813	0.967	3.4402
ABCC5	chr3_-_185120417_185218421	7.9854	21.3	5.8183	11.0356	17.4713	21.5305	19.2904	13.3384	8.2243	14.9107	11.4226	1.2084	18.211	3.5456	3.0077	1.4469	12.6254	7.5834	8.4914	5.0617	24.0724	11.8523	6.5802	13.5457	2.0863	10.1259	11.2471	8.2649	11.4115	17.3241	15.3567	10.463	10.8745	12.9932	21.9392	15.5562	4.1129	12.2912	7.9922	5.3826	11.9064	1.9545	9.1514	2.1759	6.6812	7.45
ABCC6	chr16_-_16150922_16224829	0.2157	0.0731	0.1736	0.2644	0.6354	0.0692	0.4495	0.1683	0.4675	0.1345	0.3839	0.1982	0.3906	0.0852	0.193	0.0651	0.2189	0.2327	0.4159	0.1836	0.111	0.2125	0.3746	0.1107	0.4313	0.41	0.3379	0.1479	0.1781	0.1297	0.0422	0.0985	0.1619	0.0972	0.41	0.1162	0.4903	0.8105	0.243	0.1294	0.3987	0.193	0.3021	0.04	0.5508	0.2555
ABCC8	chr11_-_17371007_17455025	1.3178	20.4181	2.5236	3.9332	5.4318	34.8695	1.5633	6.6276	0.8472	12.1115	2.7089	0.7889	1.0273	0.5802	0.3053	1.3271	2.7129	5.3454	0.7467	2.659	16.4597	5.3209	0.119	4.8473	0.4875	8.9419	1.6749	2.1561	2.4879	7.7055	19.2255	5.9386	0.3028	2.8706	1.4142	8.719	1.0483	3.1897	1.5844	0	0.7847	0.1196	1.1135	0.0378	1.161	2.2916
ABCC9	chr12_-_21841590_21985603	1.6881	0.1516	0.5725	1.0044	1.5756	0.4711	0.8288	0.952	0.9353	0.2858	0.1837	1.2491	0.9018	0.5858	0.1099	0.8362	0.2994	2.3239	1.1033	0.9594	0.2867	1.9686	0.6709	0.3342	0.1306	1.0324	1.1681	2.6918	0.1809	1.1231	0.508	1.3925	0.2942	0.9539	4.78	0.987	1.4128	2.6359	0.7435	0.0962	6.0676	2.1743	0.4147	0.1017	0.4304	0.1216
ABCD1	chrX_+_152643529_152663374	1.5227	0.2092	0.7419	2.0406	2.6928	1.2746	2.308	1.5538	4.7931	1.1058	1.0543	2.2723	2.2031	0.583	3.2789	1.0817	1.9259	1.3519	5.423	2.9619	0.8709	1.1655	2.9867	2.0086	2.8784	5.0333	2.0665	1.434	3.7748	1.0558	0.8651	1.0894	1.4407	0.5739	1.6046	0.931	5.369	2.0861	5.2944	3.8783	3.9694	0.6002	4.4534	5.6173	1.339	0.6282
ABCD2	chr12_-_38231288_38300110	0.4382	3.1255	0.6105	3.6232	0.35	1.1165	0.3631	2.6483	0.057	0.7477	0.0462	0.7537	0.3992	0.1039	0.2676	1.4888	0.2499	3.632	0.1052	0.8002	1.9431	2.0374	0.3263	0.3947	0.0087	0.7745	0.1115	3.3271	1.5563	2.7597	3.0848	1.1519	0.0633	1.4523	0.2091	2.1376	0.1674	0.3782	0.3	0.1513	0.4545	0.384	0.2299	0.0472	0.0887	4.8081
ABCD3	chr1_+_94656520_94756807	10.7326	9.2811	7.2981	8.464	7.704	8.8739	7.1104	8.7654	3.9452	9.0713	7.123	11.5998	11.7279	9.9212	9.8102	5.7538	6.8536	8.1859	7.0527	6.7122	7.6006	6.5522	5.7615	6.6523	2.2853	6.8744	4.1443	9.965	9.532	6.2913	5.7442	6.2631	10.6406	11.1778	6.406	4.9803	8.2312	7.1727	10.0526	6.7975	7.3767	5.1648	6.5302	11.0968	5.1237	15.8248
ABCD4	chr14_-_73821732_73839512	6.5841	17.0483	6.5279	7.1978	19.9502	17.9693	15.8943	9.2647	16.6294	12.1821	10.8165	6.5453	8.7907	8.0321	9.3202	4.5323	14.2866	7.1485	18.5097	6.5413	29.3643	11.2687	8.5586	16.0624	6.5064	12.3765	10.0364	10.048	6.8838	6.8223	11.264	8.6249	12.8297	9.1287	17.9366	15.0203	15.1071	12.1998	14.6946	7.4072	11.2568	3.7921	14.4494	6.6899	11.7752	5.8122
ABCE1	chr4_+_146238605_146270126	10.006	10.3394	3.8501	6.3856	17.2392	11.0341	12.7369	7.1511	9.4071	7.3665	8.9062	2.922	17.6595	7.1508	16.488	6.2199	13.1397	9.7831	11.3308	4.5901	11.5041	11.9366	5.1322	4.3296	3.1471	3.9443	9.7516	6.4146	12.5706	10.1825	6.2938	8.7221	5.9115	11.2519	8.0613	7.6177	11.7334	8.9355	17.0734	3.1945	7.8382	2.6563	8.5462	34.4067	10.8434	24.679
ABCF1:1	chr6_+_30647148_30667288	14.5999	11.1007	8.3183	11.2002	17.7994	10.1258	12.8701	9.2511	15.5821	8.2012	10.2835	8.1632	14.0573	12.0593	37.507	10.513	12.7526	10.5398	11.3636	7.8733	16.5352	14.1633	19.8049	9.6876	20.3769	11.9388	10.3856	9.766	26.1642	14.4638	10.3051	11.8559	12.2435	8.2495	10.2428	11.3471	16.196	10.2728	23.2434	7.7103	10.3484	7.5222	11.8485	39.2063	23.9545	25.6415
ABCF2	chr7_-_150535855_150555250	13.743	12.9067	14.9516	14.2325	11.1163	11.7471	7.108	11.5482	8.0321	9.5762	9.4615	12.886	17.8508	9.1763	19.3475	8.9966	10.8581	13.1981	7.6329	9.2232	12.5747	14.5854	10.9074	12.6526	6.964	13.4394	7.3132	11.6978	15.71	13.5604	10.9923	8.355	10.43	7.1091	7.5034	12.8533	9.3078	11.17	13.7186	17.8829	12.8204	10.4883	8.0432	30.7972	13.0505	13.119
ABCF3	chr3_+_185386556_185394489	15.539	21.6502	7.8049	13.416	26.0283	23.0823	21.0423	12.4623	16.5804	15.5709	10.1427	9.0491	13.8773	9.6523	21.4618	10.1702	14.6229	16.6728	12.2694	9.0068	31.176	19.0615	7.5794	14.9838	5.6865	14.9355	20.8826	15.1785	17.0694	21.0192	18.5096	14.4538	15.1963	12.3175	15.7723	19.8198	16.2181	12.32	13.9526	11.0187	24.1766	8.563	11.9266	17.0273	17.9611	20.4981
ABCG1	chr21_+_42492867_42590423	4.5582	4.5407	2.1874	4.8454	3.789	2.6303	5.969	5.1049	4.0255	4.1349	3.1248	1.2651	4.0355	5.2045	2.7308	2.1337	9.186	3.1689	6.6278	3.4869	10.0066	5.8607	7.2493	6.2257	18.9009	4.6226	5.629	5.7247	3.5517	4.9382	7.0852	8.1513	0.724	15.8121	2.5358	4.4387	11.6131	5.4898	5.8753	1.6215	2.9332	2.1912	4.4478	0.0697	12.4656	0.0073
ABCG2	chr4_-_89230439_89371498	4.0438	0.3218	3.6505	3.4448	5.0217	3.3415	3.4917	2.321	4.4028	9.0052	11.3863	1.5029	2.3535	0.4964	1.3008	4.7239	1.3168	1.5008	2.5006	3.4787	1.8493	1.6283	2.1462	1.2133	0.2688	4.6976	3.8844	10.8963	3.8612	3.0175	0.495	1.0132	0.315	1.4867	2.7131	3.0493	5.9069	14.0562	2.4557	9.4297	17.4081	5.9431	2.4139	0.1423	2.0518	2.6573
ABCG4	chr11_+_118524959_118538584	0.9503	6.4564	1.0425	3.1901	0.4885	10.9771	0.6254	3.0135	0.381	4.4798	0.0745	0.211	0.6726	0.0834	1.3525	1.6979	0.3836	4.9553	0.506	1.9076	9.299	4.9743	0.4284	2.4203	0.1424	3.3112	0.562	1.0567	4.0288	5.1878	10.2816	2.7703	0.1017	0.9662	0.3571	3.2011	0.6327	0.2956	1.6272	0.1859	2.8923	0.1261	0.7722	0.2557	1.2809	0.1926
ABCG5	chr2_-_43893114_43919508	0.0785	0.0246	0.0454	0.1295	0.0404	0.0841	0.0605	0.1386	0.105	0.1758	0.0265	0.1175	0.2041	0.038	0.1229	0.1269	0.0512	0.1286	0.1893	0.0153	0.0527	0.118	0.2893	0.0714	0.35	0.1026	0.0642	0.0775	0.0557	0.1394	0	0.0409	0.2224	0.0692	0.106	0.1186	0.1004	0.055	0.1233	0.0485	0.1408	0.0467	0.0647	0.0169	0.041	0
ABCG8	chr2_+_43919606_43959109	0.0313	0.0105	0	0.1292	0.0219	0.037	0.0145	0.0418	0.0043	0.025	0	0	0.0417	0	0.0689	0.0546	0.0565	0.1974	0.0198	0.1496	0.0375	0.2012	0.1597	0.0252	0	0.135	0.0196	0	0.1617	0.3167	0	0.1478	0.0033	0.171	0.0251	0.2164	0	0.024	0.0806	0	0.0073	0	0.0396	0	0.0127	0.0098
ABH8	chr11_-_106880543_106927848	1.6925	1.2516	0.9	1.2876	0.95	0.3054	1.5704	0.6523	0.4153	0.1604	0.5689	0.3234	0.6496	0.8519	1.5468	1.1982	0.484	0.8086	0.1284	0.7665	1.6923	1.1517	0	0.2998	0.0043	0.1641	1.1061	1.1807	2.2014	2.0324	1.483	1.396	0.2121	2.1131	1.5799	0.9414	0.5139	1.3156	2.327	0.6377	0.3586	0.2642	0.546	3.5189	0.35	2.5575
ABHD1	chr2_+_27200160_27207184	0.6391	0.6669	0.6867	0.7477	1.0755	1.4551	0.4732	1.1119	1.5392	1.5551	1.1835	4.5101	1.1146	1.5072	1.2932	0.5653	0.7396	0.9129	2.6807	3.0582	0.4934	0.7789	8.0533	2.5629	8.0231	3.3099	0.459	0.8884	0.5667	0.3735	0.6354	0.6152	0.7464	0.5062	0.9047	0.6252	0.7656	1.5848	1.0921	2.233	2.3526	1.3141	2.2137	0.1846	1.7166	0.5347
ABHD10	chr3_+_113180517_113194900	13.7087	26.1235	12.4905	10.3003	14.0719	20.397	10.6518	13.6997	10.1155	21.492	17.4018	21.1932	24.4478	15.4536	17.0463	10.147	16.2634	12.2013	15.9145	19.0348	15.5496	17.0843	25.1671	19.8674	19.8886	17.4916	6.5946	7.5933	17.9964	14.4731	14.6437	11.3155	13.3124	12.505	8.4687	13.2235	7.0711	11.1614	15.4185	17.0379	16.0634	16.944	14.4397	13.675	10.183	26.9147
ABHD11	chr7_-_72788362_72791120	2.9313	3.654	3.2489	3.4773	7.473	12.146	1.3299	3.6159	5.6617	8.0678	2.761	8.0019	3.6648	3.5642	6.9606	7.6471	2.4683	7.3986	6.7217	7.0109	4.4858	5.9711	9.7637	6.0538	5.1047	13.5489	2.0229	3.4538	3.1242	4.3273	4.6934	3.956	4.9854	1.8337	1.0798	5.9845	3.4374	2.7007	4.7793	2.5464	3.6846	3.4984	4.3158	6.5208	3.4325	7.8657
ABHD12	chr20_-_25223378_25319477	30.9304	20.6882	34.6779	44.4645	36.92	41.1762	16.9636	51.6133	21.6387	32.1482	32.4641	51.8257	15.1714	50.4416	42.8069	62.807	25.4023	50.5546	49.4155	68.2665	27.0019	54.2184	45.013	64.2914	39.6486	75.3378	17.7703	33.8621	38.3552	40.5674	26.7834	44.2721	18.7945	35.5448	10.63	53.0802	16.6952	31.8427	24.5004	19.4583	29.3138	32.4173	52.1682	25.9572	28.5721	24.2148
ABHD12B	chr14_+_50408627_50441438	0.6132	0.3212	0.3838	1.8725	0.2071	0.0357	0.524	1.8442	0.3141	0.1556	0.0575	0.1985	0.2379	1.2688	0.8462	2.2325	0.0839	2.7543	2.0302	0.6121	0.392	2.4612	0.347	0.4062	0.0809	1.6715	0.3161	0.0996	0.6472	1.4932	0.2746	1.0606	0	1.0541	0.245	2.5821	0.4136	0.6176	0.3284	0.0855	0.1161	0.1483	1.3373	0.0183	0.4831	0.2774
ABHD13	chr13_+_107668763_107684604	2.2387	4.6877	1.3717	3.5817	3.38	3.5398	1.8476	3.6419	1.4591	3.3112	2.7511	1.4672	4.8235	1.2434	1.8892	1.4423	3.1075	3.8837	1.7705	1.6768	3.884	4.1909	3.4027	2.8643	1.7562	2.2069	1.3251	3.3555	3.3228	4.4923	4.8324	2.4892	4.5053	3.7266	2.1992	4.7005	3.9072	2.4654	4.2722	3.9689	3.4387	2.7354	2.7144	4.0294	5.0173	4.279
ABHD14A	chr3_+_51984123_51990252	12.2096	28.9618	10.0139	17.541	9.4097	38.4564	5.0329	27.8286	8.5377	28.125	10.5898	27.0844	10.1383	8.228	22.9855	14.9418	13.103	26.5314	8.4975	25.5504	27.0996	24.9046	23.7261	42.8452	8.7822	32.6366	8.1773	12.4096	16.3147	22.7759	23.7157	15.0304	8.3469	6.7712	5.4007	25.9086	3.766	9.1558	16.7636	16.4538	10.9377	21.9743	17.0343	3.6804	9.7559	2.9705
ABHD14B	chr3_-_51977570_51992465	6.3729	5.1563	6.8221	3.7438	8.6525	22.9955	3.0192	5.0962	12.8822	12.0282	11.0937	18.5288	8.1898	7.4348	17.1583	5.4828	9.3849	6.141	18.7603	17.9991	7.1013	5.53	38.5731	7.2726	45.325	22.2547	3.5753	4.0172	8.4193	4.5775	5.8676	5.8626	13.1584	2.2876	4.5068	3.7418	6.121	7.6328	9.5944	16.8638	22.6663	12.1025	24.1257	15.6201	19.2859	6.9669
ABHD2	chr15_+_87432428_87546591	22.7119	13.3086	3.1971	16.8205	10.7009	16.0365	14.3724	11.3034	6.4704	12.9263	7.2022	7.3454	8.6577	1.5912	8.4333	4.7135	25.6323	17.9145	6.3267	7.79	30.2529	14.3497	4.1127	7.7052	4.0008	11.2841	7.2244	18.7644	18.2097	19.5439	16.9876	12.4436	6.9908	7.175	7.4364	11.868	13.2737	15.0524	27.6989	14.2959	12.3628	3.2774	5.2083	28.4645	14.5991	19.9327
ABHD3	chr18_-_17484855_17538724	6.663	18.1689	7.3843	7.8157	4.2182	6.657	14.5634	9.1861	4.8298	8.9547	3.1742	3.1339	15.3653	1.7788	2.1049	3.5113	5.3408	6.0176	2.4157	3.5913	7.8719	4.3814	11.946	7.0251	0.6523	2.7852	14.2088	20.3456	5.2953	2.8885	7.8674	4.2903	17.0798	13.5081	12.3847	9.121	3.4569	7.5503	3.5742	9.1754	7.2212	10.9513	4.7009	1.0669	3.6672	4.4939
ABHD4	chr14_+_22136986_22151105	35.5049	10.1166	13.7835	15.239	20.6537	17.992	23.559	24.1487	18.3482	15.9491	10.9251	16.7219	11.0769	11.513	42.9573	13.9795	19.1425	13.0714	17.3501	13.1731	15.0419	13.3372	13.9852	10.6744	4.3018	11.3039	31.1258	14.149	20.3721	6.7795	6.0854	10.6465	61.367	11.655	37.6319	9.7238	25.1814	23.7279	23.9056	24.7163	34.3778	21.5486	24.4976	20.4509	32.8636	6.4445
ABHD5	chr3_+_43707378_43735296	14.3101	6.7881	9.5965	9.1698	5.7034	5.2113	10.7265	10.5178	8.042	4.6451	4.6109	3.3894	8.5646	5.9685	8.4228	7.0351	7.705	7.5358	3.1374	2.7565	6.8669	5.3131	3.737	2.5247	0.4915	1.6795	8.3926	9.7057	10.2155	3.3539	6.0566	5.0475	5.3444	9.7692	9.5376	5.2416	6.9087	15.6042	9.3388	7.3933	6.8558	5.6147	5.6557	14.3685	3.5363	11.3635
ABHD6	chr3_+_58198298_58255501	18.4409	25.2578	9.5937	16.1299	14.5199	15.6243	9.4376	20.4394	5.0585	12.3676	15.5116	5.9051	8.581	16.5056	6.4094	5.8755	7.2539	12.8814	8.3066	5.9975	26.2755	22.0418	15.0036	15.8597	4.3271	8.2347	6.225	11.5015	18.4685	13.3296	28.411	16.8667	4.004	24.3822	4.8846	16.9215	3.6308	17.9961	9.0582	11.4997	14.1121	5.9075	13.6417	4.1526	12.9393	1.4972
ABHD7	chr1_+_92268145_92301681	0.872	0.6792	0.6843	11.2273	0.3769	0.4646	0.7024	7.8243	0.8683	0.6504	0.5313	0.8777	1.1293	0.083	2.1655	2.378	1.0361	9.0959	0.3623	3.4891	0.9614	13.85	0.3251	5.3754	0.0153	4.1145	1.6654	2.4065	1.9101	9.2992	0.9317	3.9312	0.2179	4.5399	0.2776	15.5807	0.9913	0.5688	0.8117	0.5196	1.9336	0.2907	0.6466	0.6733	0.6048	0.5567
ABHD8	chr19_-_17263939_17275282	19.6804	45.2716	12.8517	99.2214	6.8587	51.9742	6.2347	98.7406	6.0368	61.4041	6.8399	55.1962	6.0118	4.1172	9.5875	53.5466	5.0759	92.9093	8.8621	57.4868	22.6675	53.6664	6.9213	82.7328	6.8819	79.4053	6.2691	55.7479	15.3374	52.3987	42.2018	34.9381	7.4306	11.4246	8.0592	76.9827	12.9901	10.1455	8.4047	16.1527	17.9508	12.6962	14.6567	4.3699	21.7987	7.5968
ABHD9	chr19_-_15198729_15204768	0.0678	0.0303	0.2071	0.1751	0.0833	0.1853	0.1574	0.0402	0.4607	0.0889	0.2132	0	0.1601	0.1297	0.0206	0.1351	0.1461	0.0991	0.2488	0.2466	0.0296	0.0913	0	0.0556	0	0.1622	0.1434	0	0	0.0385	0.0222	0.0822	0.0394	0.0822	0.1191	0.0284	0.3222	0.0518	0.0321	0.3173	0.0942	0.0168	0.243	0	0.084	0.0426
ABI1	chr10_-_27075530_27189965	24.3598	25.7064	12.5747	27.5618	18.9366	27.9658	19.2323	21.7904	20.6909	20.4315	24.2337	17.3061	19.9122	9.1051	19.3079	17.3285	18.7293	26.0908	15.8007	12.5739	22.7952	21.667	7.6448	12.3141	4.0666	13.6845	20.4959	38.0835	23.4494	20.8288	21.2686	18.4302	16.3996	16.977	23.4931	25.6753	40.1492	19.4029	22.1918	23.4347	15.5181	13.9737	13.3725	19.449	21.4229	18.7369
ABI2	chr2_+_203901247_204005137	24.2009	29.7669	15.9484	35.5752	18.4851	25.0459	27.6084	28.8004	14.2416	20.635	20.1025	21.6352	27.1975	17.9917	21.706	35.528	27.3312	39.9782	21.0767	22.2041	21.3935	39.2139	10.71	17.1592	6.7644	18.168	21.2736	28.273	33.7675	48.2668	30.5726	33.6674	22.0673	30.9125	34.9383	40.3316	13.211	23.1467	25.5508	24.2646	15.6381	20.5445	17.9186	9.8073	14.9184	53.4022
ABI3	chr17_+_44642587_44655586	6.2268	1.0123	3.5881	1.6468	6.0218	0.9528	4.1413	0.1497	4.3154	1.7462	2.8984	0.3939	3.3399	3.4156	7.9608	9.0604	6.9478	1.1559	6.7613	3.8482	1.2888	1.4482	3.3284	1.6088	2.2139	6.5079	1.788	0.8134	1.7719	0.9116	0.6042	2.9019	1.2352	0.278	1.4854	0.7623	22.1637	3.3939	1.7718	4.4262	1.8014	0.6912	15.2936	0.1641	1.6419	0
ABI3BP	chr3_-_101950868_102195004	3.4632	0.1676	1.0425	0.2021	4.8903	0.1505	0.7785	0.0895	1.3174	0.194	0.5175	0.1733	1.2581	0.3699	0.9162	0.115	2.8437	0.4549	2.1027	0.2358	0.1668	0.387	5.9239	0.1384	1.642	0.1594	3.1137	0.1493	0.2846	1.4516	0.0922	0.3269	3.2617	0.7267	4.6107	0.419	0.9436	3.9628	0.3469	2.3512	4.9853	2.7067	0.8939	2.0668	0.4696	1.4386
ABL1	chr9_+_132579088_132752883	15.8738	4.0444	6.812	12.5955	25.0101	18.3135	15.0651	11.4186	19.326	10.2845	18.1064	11.8279	28.6389	8.842	18.0277	5.853	37.5237	11.4559	15.2088	14.5179	12.7271	9.8423	3.5424	14.7248	3.1172	17.5221	8.7078	16.4094	35.3521	10.7174	8.699	17.6332	18.376	10.7297	18.1212	8.6616	37.2602	26.1331	30.7366	12.8023	23.0432	7.5402	24.8893	48.2259	17.6373	19.7099
ABL2	chr1_-_177335084_177465390	2.5308	3.7472	1.9265	2.9344	2.9422	2.8317	3.4781	2.2473	10.6994	2.5932	2.4687	1.6366	4.4505	1.7604	2.6378	1.5186	2.8874	2.2832	3.8704	1.9096	3.8211	2.7984	1.5476	1.9391	2.8129	2.1745	4.613	2.267	5.2988	3.9888	5.7257	3.664	1.8757	2.7384	5.3085	2.7005	7.193	3.9667	4.334	3.6434	3.4724	1.4563	3.2912	8.2764	3.4647	5.0805
ABLIM1	chr10_-_116180858_116434404	41.7334	169.832	39.7211	37.1086	13.4079	98.1564	18.4104	31.7858	5.5307	71.4159	19.4953	17.621	20.4425	11.6894	23.1214	23.1493	25.359	27.859	7.2255	14.8898	93.0768	17.0782	13.0238	14.0575	2.6209	19.2158	13.9803	40.0904	16.3034	20.6977	157.201	15.4443	36.335	15.6945	14.1462	15.9062	11.2422	28.9089	6.6103	28.5004	44.7092	32.2763	9.255	9.3545	11.6075	0.1074
ABLIM2	chr4_-_8017937_8211459	3.7103	3.7152	1.9722	14.1164	2.0914	3.7568	1.0577	11.2777	0.9791	3.1503	1.2456	2.086	1.7289	2.1529	2.1779	8.3818	1.4634	11.0338	1.8316	8.3337	3.9506	9.6808	2.0481	12.077	0.5376	14.7347	1.2993	5.4708	6.5182	13.4037	5.6926	8.4582	0.5443	3.7531	1.0099	11.595	1.3871	2.069	2.1324	1.3727	2.5784	1.5925	3.0881	0.0374	1.5604	0.5678
ABLIM3	chr5_+_148501246_148620192	13.1326	34.1214	22.3274	6.2359	8.2308	33.1823	6.8988	11.6071	15.115	20.3794	33.451	4.5713	4.3715	15.2963	9.4066	15.4431	6.7974	12.8388	6.652	5.0509	27.9542	9.372	9.1335	5.0102	4.819	7.9072	15.3775	5.5875	4.9271	10.4494	41.1521	9.1564	1.88	5.9505	16.1652	10.0073	3.086	16.587	6.8722	3.7304	12.6023	35.6378	15.2228	4.4931	3.1822	1.0415
ABO	chr9_-_135120383_135140451	0.3964	0.0288	0.2128	0.5393	0.2381	0.3967	0.238	0.3385	0.1143	0.0958	0.0044	0.1752	0.9749	0.0021	0.1818	0.444	1.1673	0.1256	0.0493	0.1443	0.1351	0.1142	0	0	0	0.0802	0.5804	0.181	2.3014	1.0283	0.1792	0.3872	0.0306	0.0865	0.9475	0.1003	0.1781	0.3987	1.8241	0	0.7553	0	0.702	0	0.0343	0
ABP1	chr7_+_150157001_150189312	0.009	0.0021	0	0.0034	0.0021	0	0.0161	0	0.3202	0.0166	0	0	0.0122	0	0.0057	0.0062	0	0	0.006	0	0.0183	0	0.0373	0	0.2091	0	0.0161	0.007	0.0105	0.0128	0	0.0201	0.0316	0.0033	0.0156	0.0089	0	0.0138	0.0267	0.044	0.0011	0.0233	0.0119	0	0.0021	0
abParts:1	chr14_-_105065300_106352275	1.0001	0.4467	0.03	0.0062	5.6225	0.0227	1.2233	0.014	0.2653	0.1049	0.1263	0.0474	0.0054	0.0006	0.0086	0.0174	0.0068	0.0173	0.4262	0.3185	0.0093	0.0141	0.51	0.0564	0.033	0.0893	0.3982	0.0089	0.3936	0.4873	0.0074	0.0071	0.1129	0.0093	0.0706	0.0422	0.008	0.0259	1.5522	0.6083	0.0807	0.069	0.0133	0.0001	0.3455	0.0006
abParts:2	chr2_+_88966182_89377035	0.5641	0.5945	0	0	1.2337	0	0.6901	0	0.1623	0.237	0	0	0	0	0	0	0	0	0	0.1465	0	0.016	0	0	0	0	0.0341	0	0.1319	0.183	0	0	0.0468	0.0279	0	0.0241	0	0	3.0911	0	0	0.0399	0	0	0.1088	0
abParts:3	chr2_+_89589456_89897555	0.0107	0.0252	0	0.0109	0.0107	0	0.0197	0.0116	0.0032	0	0	0	0	0	0	0	0	0.0068	0	0	0	0	0	0.0105	0.0112	0	0	0	0.0975	0.0183	0	0	0.0045	0	0.01	0	0	0	0.0674	0	0	0	0	0	0.0035	0
abParts:4	chr2_-_88937988_89411302	2.8493	0.8557	0.0921	0.148	13.3298	0.0403	3.0888	0.0336	0.4063	0.3026	0.1115	0	0.0073	0.0028	0.0197	0.0635	0.0262	0.0143	1.0077	0.5457	0.0101	0.0012	1.2499	0.143	0.0117	0.0922	0.9326	0.028	1.5279	0.812	0.0093	0.017	0.244	0.0214	0.1673	0.0782	0.0205	0.0437	4.1908	0.3399	0.2633	0.2844	0.0335	0	0.8988	0.0026
abParts:5	chr22_+_20715571_21595082	0.9049	0.4441	0.1458	0.3131	4.3536	0.2934	1.4379	0.145	0.5634	0.275	0.2901	0.0891	0.2798	0.2313	0.2851	0.6659	0.3308	0.4498	0.5916	0.5573	0.6243	0.4615	0.935	0.1673	0.1124	0.2055	0.5785	0.2344	0.3925	1.1702	0.4976	0.4434	0.3226	0.3869	0.3015	0.2836	0.3234	0.3377	1.3186	0.6001	0.2454	0.1083	0.2569	0.3692	0.481	0.6034
ABR	chr17_-_853508_1037366	28.2626	10.4281	20.3126	99.3454	30.002	27.5041	23.3426	61.7304	23.3952	18.7065	20.1387	69.0256	14.4934	14.2397	26.2561	69.6179	17.0692	102.742	24.3285	55.7653	15.7707	65.3948	11.6919	42.7024	3.6041	74.8001	17.3446	49.5757	31.7321	105.312	20.1813	57.2324	19.1213	20.7938	24.2377	62.4105	53.9659	42.4799	32.8068	9.5682	25.6793	31.075	32.4597	20.6822	27.1733	21.5979
ABRA	chr8_-_107840886_107851648	0	0.0652	0.0272	0.0167	0.0101	0.0719	0	0.0271	0	0.094	0	0	0.0196	0.0208	0	0.0303	0.0116	0.0734	0.0146	0.1246	0.0575	0.0637	0.0517	0	0	0.0125	0.0193	0	0	0.0519	0.0516	0.0277	0	0.0712	0.0175	0.0828	0	0.0698	0.0216	0	0.007	0	0	0	0.0103	0.008
ABS	chr5_-_176871183_176876573	20.6769	16.1381	9.2534	17.3363	34.8377	25.4847	30.3377	23.4972	42.4817	15.3213	20.778	10.3156	23.3557	12.4926	30.2651	33.0792	20.2093	28.4126	18.4656	21.1154	28.7607	26.1081	12.7166	20.7565	15.3313	33.8322	26.4978	13.8164	24.295	22.4901	14.6521	17.1747	13.778	9.6416	16.5639	24.8549	19.7396	11.5513	25.128	16.2016	20.1199	10.3263	16.7472	20.599	29.0593	39.2147
ABT1	chr6_+_26705158_26708256	5.457	8.8803	2.5549	4.9514	7.6629	12.0897	4.6299	4.999	7.1145	10.3015	6.7035	4.5563	8.1898	2.8345	10.9591	4.2478	12.0109	5.6732	7.1901	6.687	7.9623	5.9161	5.2888	4.4944	5.5582	8.8227	3.3742	3.7869	5.3697	4.679	5.9759	2.7247	5.0548	2.9906	3.788	5.2354	9.293	5.172	8.6824	7.7923	5.7034	4.2211	6.6588	10.1688	11.7476	5.5289
ABTB1	chr3_+_128874470_128882453	10.8298	63.3145	19.0751	27.5828	13.6226	74.7975	8.971	34.1602	25.0864	88.7502	18.8983	19.1398	14.053	15.6033	10.7554	16.2222	22.7616	18.1642	34.5467	41.8954	48.0373	26.7821	28.1722	61.6226	18.1544	49.8548	13.1361	16.8879	15.9024	17.2595	55.4515	18.6246	5.0943	14.5489	12.0351	31.8007	13.2918	20.5516	9.1978	15.9821	22.5207	17.0231	36.7128	7.8467	23.1116	5.3243
ABTB2	chr11_-_34129110_34335378	8.8115	3.5984	2.2705	3.7052	6.243	13.0852	4.2821	4.1345	1.8853	11.8426	1.4501	2.4535	2.379	3.4677	3.0242	1.5521	2.8349	5.3538	4.4143	2.9884	4.7694	2.1294	1.4053	3.8724	1.1395	4.4275	2.2872	7.6905	8.5347	2.0623	3.44	3.5549	2.1092	2.2094	1.725	2.087	29.8684	4.6696	7.6404	1.1299	5.2763	0.8335	6.3102	3.6927	7.927	4.4736
ACAA1	chr3_-_38139210_38153619	38.7338	35.0611	48.7376	28.1869	50.319	42.625	33.3066	42.2481	26.4869	36.8577	27.9151	36.7894	36.48	42.523	40.9298	35.2628	44.046	32.3526	30.9098	30.3825	36.7459	37.6948	41.1193	60.2927	13.1367	47.5718	32.8345	33.0965	25.593	22.0608	22.4181	26.8919	24.3037	26.5789	31.5323	36.5164	24.6663	30.5026	31.5952	27.6348	68.1542	31.3404	41.925	17.0304	27.0114	32.8696
ACAA2	chr18_-_45563871_45594281	20.9348	9.9493	41.6796	27.9049	7.8592	19.5295	7.4137	34.419	13.0712	18.5482	26.7239	59.0904	8.3217	39.0197	23.7517	36.6291	10.7014	32.146	11.2145	30.9583	10.217	15.5845	12.5684	19.1161	2.1235	19.6845	18.283	35.816	20.5575	9.71	5.602	12.9599	3.7992	15.6876	15.1618	17.6481	8.6165	14.0714	20.4076	18.2898	27.9272	46.0907	17.5724	24.8253	8.9492	26.7894
ACACA	chr17_-_32516039_32841015	5.666	5.0358	4.58	13.6595	7.3402	5.5506	4.0605	9.0946	2.4703	3.7974	3.3359	3.2201	9.0644	5.1029	7.3525	8.284	4.9417	10.0337	3.8628	4.2611	6.9157	8.6472	3.4255	6.3413	0.5046	5.0952	2.7643	5.7524	14.8911	12.0822	7.3344	12.165	4.3356	8.566	4.9242	7.6161	2.7704	9.2542	9.8792	1.8883	4.2518	2.9988	6.3092	7.9693	2.1648	11.5201
ACACB	chr12_+_108038782_108190413	1.1875	1.1006	4.5576	6.5609	0.8026	2.5161	0.7072	4.4063	4.1693	3.7448	0.913	5.1244	0.9549	2.3668	1.3359	1.8738	0.5526	3.6543	2.4365	5.3704	1.4548	1.2395	3.4918	3.8155	0.8565	13.2177	0.6437	5.1482	1.6591	2.7529	0.959	1.5136	0.8014	1.5411	1.5873	1.6663	0.5918	4.1836	1.0094	2.9426	3.849	0.8219	2.2492	0.3817	1.4588	0.6083
ACAD10	chr12_+_110608284_110679286	2.4924	1.6095	1.1137	2.3279	4.5724	3.712	1.7855	2.153	3.0135	1.6116	2.2094	1.8869	5.0657	1.3555	4.2383	2.6159	2.135	3.6142	8.4735	2.5272	3.4748	2.6462	1.6615	2.1808	1.8637	4.6071	1.4789	1.9856	2.6448	2.6233	1.5106	2.1596	1.4777	1.9174	2.0828	2.0746	2.8636	2.8379	3.7427	1.2181	2.6584	0.6965	3.6454	3.9342	2.2265	4.561
ACAD11	chr3_-_133759671_133861665	7.5802	10.4366	5.6826	7.9401	27.8336	13.1554	13.273	13.4634	12.7423	8.1643	14.6019	5.2199	9.4461	9.3351	4.1035	3.2202	11.8476	6.3659	18.4163	6.5736	11.8505	13.4223	7.7404	13.2924	6.1182	10.8723	5.5192	9.8889	6.7583	7.3705	5.105	10.6497	8.2256	21.381	8.0438	6.3391	6.1159	10.4366	7.8324	4.6342	21.9772	3.4556	11.3577	5.5748	15.2678	19.4493
ACAD8	chr11_+_133628643_133640956	6.7661	9.773	3.5377	6.9958	9.6834	6.9394	10.0758	6.8292	4.7064	5.3278	6.2877	2.2535	9.1276	2.5801	6.4171	3.853	3.8329	6.6569	3.4461	3.4903	11.6419	7.9976	1.5385	3.9601	0.6096	4.6313	6.0777	4.9219	9.6154	8.0261	7.9158	6.3882	3.7327	6.9207	8.6449	10.0831	4.955	6.2824	6.2485	3.5867	8.657	2.2066	2.9615	3.1726	5.1262	7.0821
ACAD9	chr3_+_130081022_130117600	4.7904	5.9323	2.4347	4.6454	9.1088	9.5858	4.9978	5.4833	5.1516	4.5788	4.4122	3.6664	6.9371	3.5305	5.8258	5.3188	4.3297	7.5511	8.3688	4.5461	8.483	7.363	5.2184	3.5812	4.2188	6.3053	2.6614	3.9201	5.2214	7.4184	5.6421	4.7211	4.0165	3.6345	3.215	5.1263	3.4774	7.2023	5.0453	1.3258	7.3511	3.1187	4.9791	9.2196	7.0406	8.8222
ACADL	chr2_-_210760960_210798460	2.7931	0.7523	2.1098	0.4633	3.4544	1.1404	1.297	0.6835	1.3809	0.9418	0.9356	1.9447	2.0941	0.5532	3.1107	0.6435	2.3072	0.6311	1.372	0.0458	0.2497	0.6253	1.7727	0.1525	0.0181	0.2626	2.8918	0.6109	1.1764	0.7826	0.2652	0.2725	2.1853	0.845	3.5645	0.302	0.8064	3.1515	1.7548	0.8358	2.3684	1.3262	2.4183	0.3535	0.6447	3.6411
ACADM	chr1_+_75962630_76001943	16.1086	17.9629	22.2727	19.3011	13.8079	15.1115	10.6555	21.5473	6.2651	16.6558	28.8864	30.1344	20.3662	23.5461	23.0577	22.465	14.5014	19.7835	9.5096	20.3639	16.0501	17.4343	13.9281	11.9178	2.5557	14.4801	9.0695	23.0545	15.7253	10.9175	12.6331	10.3128	13.2856	16.2342	9.9889	13.424	12.4971	12.2422	17.1151	16.2561	9.8479	19.8534	10.9384	10.7088	8.2804	27.9723
ACADS	chr12_+_119647953_119662194	3.4233	4.0637	1.8796	5.4007	5.2552	12.8965	2.8892	6.4591	8.3123	7.1586	6.8756	39.4269	5.7593	8.1058	15.3569	9.5844	4.6606	10.8742	12.0987	17.9825	3.7968	5.4556	6.6879	11.2184	17.1686	23.781	3.0929	7.7864	5.6115	3.279	2.2651	4.1385	2.6428	2.5137	3.4984	5.3358	6.2972	5.0245	7.0778	8.0694	5.8519	0.9687	14.9379	1.0798	3.0851	4.0567
ACADSB	chr10_+_124758418_124807796	1.7172	9.1378	2.9585	4.5312	2.7985	8.3992	1.9194	4.7936	2.507	5.6708	3.0372	7.3546	2.6008	3.2803	1.9483	4.887	2.0502	6.4523	6.6138	4.5941	7.6224	7.1193	3.7467	2.9009	0.894	3.5948	1.1041	4.4253	2.8399	6.9249	6.7558	5.7232	1.6988	6.511	1.7739	4.4964	1.2966	3.6619	2.3235	2.733	3.2301	0.9625	2.7823	2.4456	1.4847	4.072
ACADVL	chr17_+_7063876_7069309	32.1441	46.1807	49.0329	78.8099	142.93	118.103	128.744	101.415	168.411	74.0748	65.0809	105.761	46.4956	52.8688	81.7584	54.8763	46.5361	85.4951	204.903	93.3405	81.5964	52.4768	76.6918	142.874	33.6484	153.524	99.9309	100.768	60.3519	55.1857	57.327	52.7307	63.7026	41.922	72.685	88.7088	79.0874	68.6768	63.0247	30.2975	105.156	47.7539	90.544	53.7235	167.803	57.6114
ACAN	chr15_+_87147677_87219589	3.3107	0.0878	0.2425	0.3203	1.0926	0.0838	1.5023	0.2644	3.8855	0.0072	0.2211	0	4.1442	0.0364	6.6435	0.0975	17.6409	0.6425	0.8427	0.1612	1.245	0.3426	0.741	0.1592	1.3052	0.3683	4.2129	0.6264	1.3822	0.2031	0.0725	0.3602	0.0177	0.0551	8.7372	0.3875	4.9748	15.2293	43.702	0	0.4746	0.0963	8.387	0.4633	0.3929	0.6243
ACAT1	chr11_+_107497467_107523485	12.0526	8.2711	7.9499	14.1702	10.1229	7.7813	6.9505	12.4648	4.339	7.223	9.8082	16.2388	10.2601	12.4221	19.1535	15.1191	5.694	14.4297	4.867	9.3134	9.0783	13.6376	8.6253	6.645	2.4432	7.8343	8.0897	12.6128	13.2471	10.039	5.5429	7.7712	2.7611	11.1696	5.6813	9.9966	4.4581	8.5749	7.1307	8.4212	8.7745	7.9364	6.4149	10.8153	5.8823	13.7684
ACAT2:1	chr12_+_51783540_51804590	0	0	0.0368	0	0.0357	0	0.0162	0	0.0133	0.0335	0.0547	0	0	0.0066	0.0187	0	0	0	0.1217	0	0.0109	0.0219	0	0	0.063	0	0	0	0.0339	0	0	0	0.0179	0.0455	0.012	0.0204	0	0	0	0	0.0884	0.0305	0.013	0.1891	0.0122	0.0123
ACAT2:2	chr6_+_160102978_160120077	27.5394	34.9231	27.0828	22.8133	29.5031	22.4212	26.7099	32.0374	17.8675	20.6179	17.3711	17.2052	45.3723	22.3438	32.1636	23.7846	11.7449	28.9709	13.9325	15.2292	23.7167	31.2584	39.0807	29.1932	7.2322	14.362	34.1546	23.8694	52.0268	25.6723	30.1248	25.4962	11.8183	26.1059	22.685	37.6826	21.2896	20.9635	37.2357	18.9945	21.983	29.801	19.4885	31.9134	25.2706	58.5309
ACBD3	chr1_-_224399002_224441046	16.4048	14.4588	8.2953	9.9249	8.8097	7.2344	13.2351	8.1346	25.2654	7.2121	7.8394	7.1953	6.2678	10.1043	13.7616	9.0084	10.7637	8.8582	8.8073	5.9227	11.5057	10.4437	12.027	5.6263	5.7309	4.0136	19.2444	11.3134	12.9901	10.2761	12.5439	9.9266	17.5717	15.1492	18.0418	9.4159	13.3833	14.8856	20.3583	24.75	8.0722	7.9295	8.0397	23.1803	17.9655	20.2287
ACBD4	chr17_+_40568579_40577324	3.4635	5.9532	5.9647	4.3273	9.4821	17.5045	2.193	4.0733	5.3108	9.6738	7.4703	15.0541	3.3289	4.1765	4.5244	6.7897	1.7865	8.032	17.025	12.7715	5.6103	5.6346	7.4562	7.303	11.9488	15.8884	2.2722	4.4468	3.3755	4.6671	6.1002	3.8393	3.8098	2.155	2.07	6.2376	3.9287	5.8896	3.6067	4.147	11.2798	6.1814	8.4183	0.926	7.3923	1.7142
ACBD5	chr10_-_27524148_27571065	26.9174	13.1431	32.8931	21.2004	14.126	12.4867	14.4928	25.3852	9.4082	20.218	28.805	28.9735	13.9875	40.0697	19.1883	30.4959	10.5405	19.2801	16.2994	24.7616	13.4429	17.7075	10.865	23.7572	1.9996	13.6484	12.6488	21.6889	21.5592	13.5974	11.8608	21.4226	9.4822	22.0494	15.1081	12.5074	13.276	23.779	22.2306	17.0318	19.3169	29.8438	20.2324	9.3146	12.6462	15.0397
ACBD6	chr1_-_178523987_178738102	13.3197	14.76	7.6995	9.3575	21.7835	16.0778	21.7055	10.9944	26.7172	8.7925	15.5771	8.9736	19.4679	10.8753	37.235	19.2397	20.778	16.0579	17.9597	10.5268	17.0667	17.1672	14.4887	7.2442	11.7702	11.1854	27.6614	8.2195	21.9466	13.1871	13.4096	12.5595	16.5393	9.3766	18.7331	14.5003	12.9134	14.0103	37.4507	14.3739	15.1324	18.0093	18.617	30.3378	19.9263	35.7459
ACBD7	chr10_-_15157479_15170781	5.1588	5.5418	4.8642	40.9186	4.6801	19.9275	3.4363	70.5727	0.3119	17.9354	6.7581	106.007	5.0321	7.6438	2.8223	44.8412	1.7207	47.9156	0.7438	55.1359	6.1501	16.4594	1.8497	19.8694	0.6027	23.9503	0.5441	75.2778	6.1625	14.8842	5.9398	10.7396	2.635	12.4186	1.8006	13.3189	0.6881	8.3312	2.8195	2.538	0.9973	4.337	3.1216	1.0856	0.7767	11.8358
ACCN1	chr17_-_28364218_29507938	0.3723	3.1019	0.2628	3.616	0.0803	8.045	0.256	3.527	0.0431	1.8328	0.0924	0.3245	0.2647	0.3144	0.1471	6.1154	0.3465	8.6601	0.0293	2.3577	3.3746	5.3857	0	3.3128	0.1634	3.8446	0.2173	1.791	0.1193	11.0732	8.0258	6.7023	0	1.6362	0.0631	5.4469	0.5804	0.5091	1.6432	0.0125	0.1878	0.0145	0.223	0.0148	0.1985	0
ACCN2	chr12_+_48737753_48763661	7.9461	9.5492	2.6557	8.5132	15.937	19.2584	11.7068	7.4298	3.6284	13.9804	14.6225	10.7603	13.7249	5.7418	17.0684	5.7203	8.4458	16.76	10.1302	14.3636	35.7733	13.6867	3.0543	19.111	6.0998	18.5951	4.7297	7.3815	32.5771	15.2477	18.693	11.7374	0.5404	5.6189	4.4315	12.4365	4.888	11.4773	37.0562	7.7514	5.5117	1.1659	14.5943	4.5925	3.4275	7.3104
ACCN3	chr7_+_150376537_150380776	2.8614	6.1008	3.8636	2.5347	20.3165	21.0487	6.2147	8.4717	7.857	9.5646	5.3148	1.2945	7.8254	8.1123	1.8367	2.2988	9.4623	3.1936	11.963	6.5672	9.2754	4.5375	5.1865	16.596	2.535	16.0486	4.6039	3.636	5.9666	4.5893	9.8914	5.7768	4.6509	4.4249	4.4046	5.8181	5.7573	6.7452	6.3386	5.1774	14.1922	1.6262	10.6777	0.9261	5.3226	5.4603
ACCN4	chr2_+_220087295_220111738	8.9876	2.9237	0.6551	2.4344	10.901	3.0031	14.5082	1.8959	12.2144	2.0735	27.6555	0.5481	6.9659	1.3154	6.4753	1.3659	35.6941	7.431	24.7931	4.3364	10.0585	2.6853	2.6254	3.4185	9.4991	3.6161	4.8445	6.4026	15.6895	2.5724	2.2345	3.1986	0.6335	1.0791	25.8283	5.1252	5.1427	4.8186	21.0785	4.4919	1.9111	0.2663	15.2989	0	11.5805	0.9498
ACCN5	chr4_-_156970330_157006875	0	0	0	0.0083	0	0.0145	0	0.0149	0	0	0	0	0	0.0073	0	0.0321	0	0	0.0841	0.0083	0	0.0049	0	0	0	0	0	0	0	0.017	0	0	0	0	0	0.0173	0	0	0	0	0.0038	0	0	0.031	0.0091	0
ACCS	chr11_+_44044304_44062145	0.3121	0.122	0.2158	0.3885	0.8738	0.7615	0.1396	0.1687	0.4939	0.1695	0.2688	0.1605	1.5816	1.5237	3.7049	1.7385	0.4983	0.8728	4.8153	1.1777	0.7362	0.4578	0.7395	0.2573	4.7473	4.72	0.6034	0.6748	1.1562	0.9807	0.5341	0.952	2.8189	0.2278	1.6236	0.6447	1.0598	0.6952	2.026	0.1342	2.8239	0.2194	1.6592	0.4189	0.4493	0
ACD	chr16_-_66248915_66252219	10.1569	13.0838	7.732	9.6758	16.4775	25.7406	9.0453	13.2911	8.1729	18.7175	6.6284	6.1493	12.4047	4.4681	16.9035	8.2827	11.3466	8.0009	12.5129	11.5174	16.3435	9.2827	6.9371	17.4709	10.3557	13.9474	11.5022	7.8502	6.4804	7.923	12.3778	7.0703	5.0157	4.1778	7.2734	14.6577	6.8181	8.3194	6.0739	17.6471	14.6945	14.1808	8.1816	11.3928	7.8801	9.6556
ACE	chr17_+_58908165_58952935	0.3352	0.2111	0.0677	0.3158	0.3952	0.4859	0.3834	0.3928	1.0333	0.1869	0.1103	0.1589	0.1188	0.0155	0.1854	0.2999	0.2493	0.7161	0.568	0.2717	0.4003	0.4555	0.0385	0.4894	0.0472	0.773	0.5108	0.176	0.517	0.8587	0.2354	0.362	0.2337	0.1756	0.4115	0.5255	1.5764	0.2181	0.3891	0.1406	0.3395	0.0499	0.2194	0.0959	0.3735	0.0061
ACE2	chrX_-_15489076_15530199	0.1497	0.1412	0	0.0564	0.0939	0.0323	0.077	0.0406	0.1253	0.0396	0.2691	0	0.1763	0.1169	0.0104	0.0114	0.0564	0.04	0.0546	0.0156	0.093	0.0784	0	0.0257	0.0297	0.0744	0	0	0.0377	0.068	0.0773	0.133	0.0646	0.073	0.1446	0.054	0.1834	0.0307	0	0.2002	0.7191	0.0169	0.0216	0	0.0539	0.0645
ACER2	chr9_+_19387806_19441790	0.4851	0.4257	0.3819	0.7603	0.0685	0.4667	0.4576	0.1723	0.3923	0.4773	0.294	0	0.156	0.029	0.2042	0.1542	0.3321	0.5448	0.0487	0.0758	0.9432	0.5504	0	0.1239	0.0252	0.1243	0.8078	2.7337	0.8181	0.854	0.8047	1.1698	0.0879	2.1948	0.936	0.5167	0.4594	0.7464	0.2131	0.3412	1.2975	0.5584	0.1786	0.1658	0.1547	0.451
ACHE	chr7_-_100325550_100332475	10.1213	23.3015	3.2686	6.1235	4.7517	15.06	6.2167	5.6623	3.2623	12.3988	0.6024	0.4365	1.4025	0.4785	1.8803	1.5713	3.5335	6.3646	1.6472	1.5191	9.2555	6.7728	1.4396	7.1048	0.9553	3.0019	13.3582	3.1749	18.5142	7.0038	20.1427	5.5742	0.635	2.6182	3.3801	11.1693	8.8525	1.857	2.2177	11.1446	4.9745	2.0232	0.8322	0.116	21.4059	0.9183
ACID1	chr19_+_55013357_55015019	3.3442	3.0495	0.6494	3.8937	3.4146	2.5995	2.7179	4.0492	0.9935	0.7565	1.0137	0.3721	1.9656	0.6227	3.8595	1.026	2.7931	3.1642	0.4645	0.6685	4.01	2.5936	0	1.4407	1.0021	1.1398	2.3003	2.4002	3.4324	2.27	3.4009	2.5413	1.3657	1.414	3.8466	2.7365	2.3174	3.6561	3.6533	2.405	1.4838	0.5175	1.6464	4.5887	1.5591	8.0816
ACID2	chr19_+_55045803_55055809	152.632	192.723	82.2605	103.919	140.279	156.34	225.454	188.498	108.749	175.908	84.4733	76.3155	184.859	96.2162	157.871	80.9441	166.849	99.26	147.329	90.2881	126.897	100.582	188.552	390.271	54.9941	123.214	185.575	108.953	98.1091	80.3496	121.312	82.9433	108.495	72.4984	111.748	142.533	103.404	97.4622	100.157	112.553	92.4033	172.036	120.224	67.3476	185.921	145.402
ACIN1	chr14_-_22597613_22634663	16.0592	28.8638	15.0048	20.4129	39.3686	26.7494	48.6213	24.0768	34.0231	19.6976	17.0713	7.4501	23.9431	17.2583	19.8975	10.9174	30.3185	16.3169	20.9201	11.308	35.0461	18.7286	13.7861	25.0821	2.8741	23.4352	44.6116	30.7475	33.107	19.8208	29.9158	21.5278	53.5183	22.4273	54.641	28.2816	34.6414	28.075	31.2895	17.8305	22.6315	10.2882	23.6166	27.6441	34.2134	31.054
ACLY	chr17_-_37276704_37328798	17.6013	14.5617	7.7409	11.9011	30.8809	16.9566	29.2026	8.6701	25.5508	7.8514	13.713	8.0455	24.0099	6.5407	37.868	11.6977	17.5543	19.1066	14.6026	5.7238	25.9696	21.4216	14.4809	6.3084	17.3562	7.8707	22.0668	11.239	60.9616	22.4621	18.252	20.1091	13.5271	11.4763	17.8185	12.7152	65.9883	21.7153	55.0779	8.4692	17.282	5.4134	10.7909	112.565	21.7493	80.195
ACMSD	chr2_+_135312655_135376072	0.3448	0.467	0.7328	0.0914	0.4154	0.3826	0.1359	0.0917	0.4975	0.4954	0.6849	0.0849	0.8277	0.5253	0.2881	0.2103	0.5496	0.1895	0.4714	0.3307	0.3824	0.1513	0.1033	0.2919	0.0564	0.257	0.4295	0.0732	0.2787	0.3378	0.3044	0.1713	2.9855	0.2904	1.4449	0.1724	0.0499	0.4973	0.5122	0.0665	0.5616	0.9377	0.9183	0.1268	0.3904	0.1076
ACN9	chr7_+_96583840_96649011	9.2208	2.658	3.5336	4.1994	4.7383	1.7622	6.1588	5.0807	5.4865	1.8593	4.9367	6.0743	12.429	4.3107	10.5569	5.8774	13.9182	6.4636	6.2811	2.3899	3.285	4.6686	2.6218	1.9719	2.1229	2.1401	5.1851	3.4698	6.5224	2.4917	1.621	2.7792	4.7164	3.6806	5.2513	4.252	3.4752	5.2805	7.3613	3.7623	5.4126	4.6267	4.6193	5.95	12.9258	3.821
ACO1	chr9_+_32374600_32440832	11.0339	8.3349	5.3372	10.7282	8.0632	10.1615	8.0977	9.883	7.9687	7.6343	5.8102	8.9806	8.43	3.0972	12.2498	4.7746	9.2143	9.9517	5.8564	6.7128	9.86	8.8707	13.7166	6.6798	5.0056	8.6475	7.6422	13.3489	12.1233	8.541	9.1205	7.665	6.1113	5.6805	9.1477	8.3825	10.2939	9.3315	12.4486	7.8619	6.6155	4.8577	6.3593	21.6966	7.3877	9.6322
ACO2	chr22_+_40195074_40254939	65.2844	60.6838	35.5336	132.895	56.0484	75.3084	28.7674	124.947	25.8126	61.7314	29.3643	164.199	35.8488	78.0515	72.6953	199.983	41.8039	145.144	28.8388	95.2792	51.561	96.2369	69.3812	102.916	26.7646	84.132	39.3239	110.596	56.8934	111.316	54.8561	95.0032	55.8105	62.7874	33.6654	100.297	35.3573	52.9487	51.5818	39.1232	45.5237	49.3733	55.846	42.9469	44.5041	104.414
ACOT1:1	chr14_+_73073680_73080251	0.5225	1.2264	0.2569	0.6738	0.9606	1.6509	0.7482	2.4527	0.4873	0.6283	0.4004	1.6441	0.242	0.7749	1.5634	2.1487	1.6788	6.4518	0.7246	1.8787	0.7194	1.4439	0.0333	0.941	0	1.5011	0.1612	2.0256	1.3423	2.2023	0.826	0.4989	2.3289	1.6056	0.6729	2.3287	0.6641	0.659	1.2998	0.0458	0.2903	0.6397	0.7191	2.8848	0.4575	0.7789
ACOT1:2	chr14_+_73104076_73112112	1.5503	2.113	1.4067	3.6505	2.9413	2.7575	1.9601	2.3437	2.7336	1.7311	1.223	1.286	1.3434	2.2063	5.3724	5.158	2.9041	6.2576	1.386	3.4071	3.3834	4.4173	2.6691	1.9611	1.3794	2.5792	1.6977	5.1102	2.3305	3.3663	2.4509	2.1763	2.9043	1.5227	2.042	3.2698	2.0943	2.0171	3.5858	0.8326	1.5069	1.5098	2.7998	8.6852	2.238	3.3045
ACOT11	chr1_+_54786488_54873005	0.2616	0.6567	0.4387	2.6345	0.3388	0.5359	0.2102	0.7538	0.5014	0.5582	0.0609	2.5799	0.2227	0.1967	0.5146	0.5044	0.1245	0.9733	0.9277	0.9023	0.3363	0.4627	1.2941	0.6796	0.9994	2.0943	0.6482	4.6538	0.6658	0.6948	0.375	0.3906	0.4425	0.3086	0.2719	0.866	0.4444	0.2567	0.277	0.2108	1.0815	0.2198	0.2735	0.226	0.3832	0.0431
ACOT12	chr5_-_80661702_80725744	0.0409	0.0172	0	0.0102	0.0406	0	0.1589	0.0182	0.0218	0.0308	0	0	0.0132	0.0279	0	0.0611	0.0466	0.084	0.0587	0	0.1669	0.0545	0	0	0	0	0.0519	0	0	0.2008	0	0.049	0.0178	0.0043	0	0.0599	0.1132	0	0	0	0.0981	0	0	0.0616	0.0593	0.1821
ACOT2	chr14_+_73105524_73112112	2.3918	2.8316	1.2501	4.8567	3.9068	3.4816	2.2626	3.136	2.9467	1.9217	1.4538	1.5702	1.6006	2.5608	6.7436	6.3653	3.8147	10.0549	1.3607	3.3103	4.1845	5.3637	3.4167	2.4627	0.5688	3.2814	1.9691	6.1638	3.4575	5.2343	3.1321	2.8243	3.157	1.7349	2.7781	4.3464	2.2395	3.0209	4.7719	1.2059	1.7688	1.8641	3.2943	14.0934	2.5379	4.3961
ACOT4	chr14_+_73128162_73132223	0.4747	0.7163	0.1363	1.073	0.222	0.7183	0.2431	1.5143	1.6984	0.4624	0.121	1.9549	0.7367	0.3004	0.7471	2.218	0.9108	3.5042	0.4175	1.3649	0.9061	2.472	1.3948	1.4617	0	1.9034	0.6835	0.86	0.8046	0.5853	0.6314	1.0206	2.488	0.6554	0.4407	2.1527	0.7057	0.36	1.754	0.1801	0.4833	0.2856	0.4045	1.2553	0.445	0.4872
ACOT6	chr14_+_73153300_73156345	0.2978	0.2391	0.261	0.755	0.0553	0.4772	0.0306	0.5875	0.0344	1.7828	0.6884	1.3749	0.1327	0.2355	0.1451	0.3852	0.1062	0.5132	0.4369	1.1617	0.1617	0.3253	0.2108	0.4265	0.739	1.0054	0.0529	1.5594	0	0.071	0.3768	0.2276	0.3086	0.0992	0.0976	0.4352	0.2024	0.1275	0.2337	0.4157	0.4008	0.2869	0.197	0	0.2691	0.0655
ACOT7	chr1_-_6246918_6376413	22.6948	45.1537	5.7513	45.0725	19.4313	18.7456	16.332	39.1643	11.8214	14.7525	7.0045	8.775	23.8629	10.341	24.3489	33.2444	18.3013	60.9356	15.3998	25.0775	24.4381	56.2633	28.3677	60.2857	20.6253	26.7475	18.0294	18.1045	52.2023	72.304	37.3591	44.8574	5.7813	17.1017	3.9261	75.1884	9.0576	8.3667	10.3135	34.9522	15.976	8.6209	9.9295	37.4444	19.7476	31.0376
ACOT8	chr20_-_43903767_43919442	12.0822	8.7854	7.3522	14.3905	10.4303	12.6646	5.1106	13.3848	7.8255	12.0922	9.0253	13.2973	9.9778	8.7175	16.8377	14.2422	10.872	18.1923	16.4303	14.4984	11.2188	15.0629	26.1067	20.4635	19.984	18.5269	7.6371	10.1657	10.5673	12.9762	7.7669	9.0291	9.7341	6.278	6.5986	15.6689	8.6173	8.3189	8.3712	10.1676	13.5299	14.0276	9.3037	6.304	13.7987	9.6746
ACOT9	chrX_-_23631697_23671328	6.4813	3.2302	2.2446	3.755	10.056	4.7965	5.8727	3.9637	7.5054	3.2484	6.4929	2.5057	7.5986	2.2965	6.9492	5.9503	7.3598	5.5119	15.0809	5.1259	6.7055	3.6343	5.3917	2.4717	4.202	8.276	4.7553	4.2134	5.7946	3.6181	3.049	2.6248	9.2014	2.1346	4.683	3.2912	10.9428	5.3739	9.2519	6.2485	7.8087	3.3126	5.798	21.2444	6.8844	6.5327
ACOX1	chr17_-_71449186_71487039	7.3307	5.6214	3.6061	8.0772	5.7428	8.6667	4.8245	6.5444	3.2273	8.539	4.5711	11.3853	5.1207	2.9285	5.8369	3.8022	8.3448	7.7504	5.5273	7.8303	5.4697	6.9949	8.924	4.8644	4.3201	7.5458	5.8609	9.2469	9.8862	5.4765	5.6511	4.5614	7.9928	4.7107	5.3288	5.3123	7.3858	7.8676	7.7886	11.4027	7.7099	3.6489	5.1315	5.1222	6.909	5.5313
ACOX2	chr3_-_58465902_58497956	2.7283	1.7684	3.4221	5.2176	3.2622	1.5171	1.11	3.2064	1.8991	2.9298	1.5683	5.2315	1.2574	1.4255	0.6339	1.3818	0.8925	3.3558	1.1603	3.3152	0.5438	0.4247	5.1806	3.3929	0.7002	2.3137	1.3806	6.796	0.9261	1.3023	1.2616	1.2218	6.3092	1.1037	1.6857	1.7431	1.2692	2.8661	0.3678	0.9236	5.8537	8.2624	0.7997	0.6504	3.369	0.1655
ACOX3	chr4_-_8418908_8493352	4.2433	1.5495	0.9309	2.6738	6.0582	2.2901	3.7637	3.4667	5.0403	1.3449	3.3164	3.0672	3.6695	2.6632	4.2593	2.0099	2.3183	3.644	6.7187	2.3382	3.8563	2.9329	2.8307	2.7123	5.8547	5.981	2.7881	2.7028	2.9374	3.4923	1.5854	2.6187	2.5816	1.967	2.7876	2.822	5.3569	2.5923	4.7843	2.5939	4.7673	1.0254	3.3229	7.5914	6.8956	4.9543
ACOXL	chr2_+_111206679_111568392	0	0	0	0	0	0	0	0	0.0099	0	0	0	0	0.0041	0	0	0	0	0	0.038	0.0862	0.0048	0	0	0	0	0	0	0	0	0.1063	0	0	0.0006	0	0.0207	0.014	0	0	0	0.0073	0.0059	0	0	0	0.0029
ACP1	chr2_+_254871_268282	24.9305	23.3989	15.4167	27.7353	23.0105	17.8269	17.1708	25.2796	26.3469	14.6836	13.7717	12.7409	29.5596	14.5947	25.6171	34.5666	30.6383	36.0921	11.7155	11.6356	19.5373	31.7406	20.5407	9.2794	9.7371	11.1029	14.4686	12.1757	25.9042	25.5039	13.3431	19.5082	19.096	18.9827	19.5956	28.139	15.5628	16.6029	22.8469	22.046	13.9734	13.0681	14.5998	25.2186	24.9761	36.2888
ACP2	chr11_-_47217428_47226939	5.6517	4.525	1.532	3.914	10.4376	9.2619	2.7797	3.9967	7.9634	4.2409	3.919	5.2062	4.9585	4.2842	20.5149	8.9542	4.882	11.0936	12.4636	6.6682	9.3542	11.9064	9.4251	3.855	9.965	20.3918	2.2626	2.4541	8.9119	12.0321	3.8205	8.2678	6.7232	3.0745	3.1363	7.4446	14.3714	4.8435	12.6386	1.7312	8.0972	1.3306	10.6028	21.6996	20.4552	7.6193
ACP5	chr19_-_11546474_11550801	0.5868	0.1427	0.4291	0.1407	1.6297	0.2308	3.939	0.0522	3.1451	0.4595	0.9916	0.5183	1.7268	0.2202	0.3104	0.1462	1.5881	0.1715	3.8392	0.311	0.1348	0.6015	25.881	0.3411	11.4208	1.9835	5.6795	0	1.1785	0.5831	0.1245	0.0691	0.1976	0.1737	0.189	0.065	0.8907	0.2424	0.4154	0.9261	1.1554	0.3016	0.2923	0.178	11.7604	0.0501
ACP6	chr1_-_145585791_145609258	1.2139	1.1754	1.6091	2.8296	5.9692	2.5712	2.5437	2.7234	5.3695	1.6702	1.9295	2.9676	3.219	2.2425	4.0806	2.0826	2.8472	2.9261	13.318	3.2411	1.6874	1.9967	10.0229	2.4297	8.6388	4.812	2.2617	2.8217	2.2929	2.6171	0.8578	2.0448	2.6941	1.4264	3.8372	1.8723	3.3346	3.7601	5.5342	1.8467	6.1443	1.3046	3.6096	2.4421	8.6117	0.9857
ACPL2	chr3_+_142433371_142496176	15.1101	2.6922	2.6574	5.5359	21.0861	2.0953	17.218	4.7802	22.7935	1.2712	3.1929	1.2391	11.0091	2.8487	8.521	2.5613	25.7454	5.9808	5.5012	2.4092	6.2945	4.8239	3.2422	2.5467	6.0121	2.8654	33.7319	3.477	11.9802	6.2688	1.5933	3.8648	8.9125	2.7823	8.6238	3.5982	11.4413	7.0462	14.7655	3.5759	6.5326	2.8372	7.2724	6.1369	13.5032	12.3061
ACPP	chr3_+_133518901_133569831	0.2743	0.1183	0.1472	0.0369	0.0764	0	0.0766	0.2147	0.1357	0.0256	0.0776	0	0.0424	0.1462	0.2097	0.4392	0.1461	0.0433	0.0233	0.0113	0.0464	0.0525	0.0653	0.0247	0	0.0286	0.0418	0.0299	0.1357	0.0561	0.0744	0.0802	0	0.0285	0.0596	0.0199	1.0689	0.1383	0.0156	0.0385	0.0407	0.3096	0.0139	0.0248	0.0499	0
ACPT	chr19_+_55985483_55990293	0.0574	0.0433	0	0.0698	0.0674	0.1089	0.093	0.0134	0.0249	0.0811	0.1144	0.4093	0.2177	0.0125	0.0288	0.0952	0.0832	0.0717	0.0532	0	0.1313	0.0379	0	0.0292	0.0152	0.1205	0.0521	0.0238	0.0144	0.2529	0.1461	0.1193	0.127	0.0021	0.059	0.0251	0.0276	0	0.0524	0.1441	0	0.0809	0.012	0.0233	0.0533	0.5043
ACR	chr22_+_49523517_49530593	0.0881	0	0.1542	0.1571	0.0949	0.0226	0.0526	0.1066	0.2492	0.06	0.0391	0.1926	0	0.0649	0.0435	0.1525	0.0454	0.1628	0.1754	0.0996	0.0795	0.1146	0	0.0403	0	0.3233	0.1035	0.0976	0.0197	0.0407	0.027	0.0434	0.0208	0.0372	0.0419	0.0733	0.0853	0.0322	0.1528	0	0.0742	0	0.0453	0	0.0887	0.015
ACR1	chr11_+_63842737_63845859	213.646	248.62	232.539	179.99	134.019	141.314	101.907	176.396	128.778	169.518	200.812	308.471	148.921	220.71	486.656	383.043	118.199	272.873	101.856	178.851	154.629	170.291	479.024	188.408	257.807	173.123	181.041	168.225	186.032	128.035	176.289	128.494	84.5981	66.5681	65.7375	200.821	113.657	96.9963	127.951	187.492	170.915	312.705	134.451	133.652	180.66	106.209
ACRBP	chr12_-_6617502_6626841	0.3414	1.4538	0.6704	0.4796	1.0101	1.8635	0.8123	0.4091	3.905	1.5469	0.4874	0.1466	3.9319	0.3868	0.6784	0.1433	0.6993	0.1409	2.1644	0.0781	1.5132	0.1481	0.7156	0.926	0.4602	0.45	0.9549	0.2131	0.8062	0.2468	1.4337	0.6793	1.3382	0.6141	0.6899	0.5256	0.8524	1.3825	0.8114	0.3188	1.2184	0.0985	1.151	0.0067	1.3523	0.5562
ACRC	chrX_+_70714985_70750158	3.1144	9.5175	4.3233	3.6736	2.3569	2.391	10.6181	7.2678	14.5204	3.4065	5.5365	0.5947	8.3661	2.0239	0.7809	0.5292	5.8779	1.0583	4.278	2.3899	3.5901	2.2394	9.8763	10.2754	4.3968	2.3732	3.0046	6.4071	1.069	1.0331	1.7085	2.0388	16.5835	5.6742	6.7333	8.577	2.6208	1.238	0.8774	5.6067	6.2531	2.9535	1.7173	0.5698	5.5186	1.0535
ACRP	chr9_-_110744671_110785416	10.4376	4.1118	9.1355	6.5892	18.0428	7.6893	16.3152	13.0954	9.343	5.8526	12.202	5.2843	18.6414	3.5421	7.8244	3.4164	31.789	6.4663	7.0946	6.5228	8.2804	7.1755	7.4427	7.0806	2.1914	12.9516	16.9777	10.3591	7.6807	4.313	3.031	3.2025	14.1935	3.4397	10.9304	7.2005	11.0326	6.761	12.7386	11.4359	12.1608	11.8756	5.0478	25.418	17.125	11.5303
ACRV1	chr11_-_125047438_125056152	1.2052	0.0662	0.0565	0.5318	0.1548	0.1985	2.1962	0.5714	1.0148	0.1115	0.9053	0	1.6682	0.0834	2.1404	0.9493	2.2884	0.7776	4.9811	0.2585	1.3857	1.2275	0.5021	0.2665	0.1153	0.8566	0.4302	0	2.1778	0.6104	0	0.4398	0.4135	0.3059	1.4603	1.2332	0.7998	1.2791	2.5801	0.163	0.9497	0.1407	1.4334	0.3695	2.0364	0.2008
ACSBG1	chr15_-_76250241_76313954	8.2817	6.5115	11.5419	30.6344	5.6704	21.5369	3.1962	24.9697	1.1806	10.9117	18.0514	128.013	2.8789	8.3286	3.0234	13.9345	2.2345	53.3911	6.5271	42.2717	4.0377	13.3654	12.5923	19.5323	5.3289	43.5803	1.0001	48.234	7.1817	12.6073	7.0379	13.5124	5.0472	9.9149	1.2837	18.2824	2.6925	7.4468	3.683	6.7591	12.5702	14.4151	11.8597	0.0739	3.3252	2.7297
ACSBG2	chr19_+_6086650_6144112	0.2113	0.9974	0.2006	0.1177	0.1016	1.4582	0.1964	0.4297	0.2964	1.0408	0.078	0.2765	0.4137	0.0207	0.0803	0.0603	0.1765	0.068	0.2744	0.1025	0.1266	0.056	0.3319	0.2529	0.1597	0.1863	0.0416	1.1605	0.1481	0.1125	0.4483	0.0664	0.9173	0.1195	0.2078	0.1274	0.0134	0.1276	0.3021	0.1055	0.6069	0.2566	0.1393	0.004	0.291	0.2324
ACSF2	chr17_+_45858517_45907199	5.6418	7.5615	4.8889	6.4274	5.1191	13.6481	2.7755	7.3625	8.7195	7.4285	4.8144	15.2759	3.0137	5.5608	5.6925	7.335	5.8038	7.6675	10.7844	10.9809	6.6357	3.0181	15.8672	8.6577	12.8791	12.6723	8.375	10.9972	2.5273	3.5627	6.3448	2.6228	3.0566	2.3006	5.2464	3.6518	4.4846	7.2185	3.6609	1.9431	11.0931	7.0869	11.5374	6.7502	8.2142	10.1865
ACSF3	chr16_+_87687754_87749670	4.1264	2.5632	2.3798	4.4292	5.0928	5.0478	2.57	4.0142	1.7391	2.8551	2.2166	4.962	4.3812	2.6333	7.1621	2.4795	4.36	2.8322	7.0511	4.2799	3.3508	3.438	3.4689	6.3309	7.9079	6.171	3.0269	3.6219	2.6781	3.3884	2.9442	2.7272	1.9961	2.0148	2.1312	3.6754	3.1361	3.1668	2.5099	3.5376	3.7672	3.7245	3.5966	4.3425	3.0209	2.9262
ACSL1	chr4_-_185913742_185984209	20.2576	13.0538	21.5311	10.659	28.1938	7.5803	49.642	12.1798	35.0075	10.828	8.3258	3.9712	10.4094	25.7959	5.8754	6.9902	24.2537	6.9052	9.7931	8.0422	7.8273	14.2782	21.1995	15.775	2.7723	5.667	34.1317	6.0569	17.3624	8.037	9.7003	23.697	6.6067	25.5391	44.3233	13.6017	29.9664	16.3251	12.4432	7.691	14.4537	3.5464	13.7906	5.573	8.8707	1.2711
ACSL3	chr2_+_223433975_223516363	13.971	13.5774	4.9271	22.0328	9.0786	9.504	19.5175	15.0866	9.3339	6.5386	4.6961	8.0524	8.0458	4.7079	6.273	5.9713	7.8055	24.3983	5.9252	5.5748	13.5936	24.4476	7.3271	6.5923	1.2297	7.0576	8.0783	22.9739	22.4505	28.3107	16.0423	20.4956	15.3852	25.9436	11.6349	17.2663	46.2976	14.0315	14.4413	8.5472	7.4546	8.1971	4.4665	21.6009	13.021	62.0866
ACSL4	chrX_-_108771219_108863277	7.7008	11.1148	4.7557	11.8154	10.069	6.3808	6.9782	9.1042	5.4353	3.0237	6.8125	1.7397	6.1381	3.7117	4.8277	6.8805	11.4526	13.2434	4.0979	2.6944	9.0634	18.346	3.788	3.3225	1.3272	3.6751	5.8048	5.791	14.9601	22.8927	11.5844	16.625	9.4941	18.9263	12.2707	15.2489	17.6209	8.0743	10.6203	5.067	7.9886	3.4535	7.787	25.18	5.0453	6.7402
ACSL5	chr10_+_114123905_114178128	2.9229	1.3613	2.1973	1.7123	3.7966	13.3744	1.932	1.4298	1.8219	16.4066	10.0404	4.6881	1.2295	1.0098	1.0421	3.0148	1.3245	2.728	1.9224	6.4156	3.3209	4.488	0.9249	0.7919	0.4196	5.9732	1.4087	4.8472	1.8625	2.4457	2.0353	3.8513	0.9511	2.778	1.0999	2.6558	4.9031	7.2288	2.1269	2.658	5.5646	3.3028	3.824	1.0005	4.7668	0.114
ACSL6	chr5_-_131170738_131375553	1.1183	5.921	1.0051	10.148	2.1631	4.7475	0.7837	6.5185	0.2004	1.4601	0.7119	2.6743	1.4169	0.4171	1.775	3.3418	1.0333	11.1672	0.5856	3.587	7.5399	7.2859	3.8801	1.6985	0.2907	4.113	0.8744	9.762	5.4396	13.4792	6.4029	6.0395	0.8666	3.7416	1.1277	3.8306	0.4073	6.5083	1.6655	0.356	1.3945	0.8411	1.4246	0.0184	0.2907	1.5901
ACSM1	chr16_-_20542059_20616567	0.0676	0.3873	0.1725	0.1112	0.0767	0.2142	0.0921	0.2622	0.1961	0.2376	0.0228	0	0.1721	0.1184	0.0263	0	0.044	0.0448	0.1618	0.0526	0.3896	0.1552	0.2131	0.1736	0	0.1259	0.0245	0.0526	0.1274	0.0658	0.0218	0.1404	0.1024	0.2518	0.0141	0.194	0	0.1052	0.0313	0	0.1519	0.1547	0.122	0	0.3337	0.0356
ACSM2A	chr16_+_20370359_20406492	0.0128	0	0	0	0	0.0121	0	0	0	0	0	0	0	0	0	0	0	0	0	0	0.0136	0.0038	0	0	0	0	0	0	0	0	0	0	0	0	0	0.0062	0	0.1152	0	0	0.0118	0.019	0	0	0	0
ACSM2B	chr16_-_20455583_20495196	0	0	0	0	0	0	0	0	0.0199	0.0276	0	0	0.005	0	0	0	0	0	0.0075	0	0.0041	0	0	0	0	0.0204	0	0	0	0	0	0	0	0.0081	0	0	0	0.0539	0	0	0.0072	0	0	0	0	0
ACSM3	chr16_+_20682812_20715980	0.4117	0.3588	0.3134	0.495	1.8838	0.7271	0.7234	0.8798	0.6017	0.4225	1.7918	0.9001	2.7621	0.9772	2.4449	0.2377	0.7022	0.4919	1.5266	0.5993	0.8757	0.8004	1.0138	0.6799	1.1111	0.8913	0.1742	0.6249	0.7034	0.5967	0.1567	0.3774	0.4757	0.7089	0.4826	0.5532	0.4765	0.746	1.6035	0.328	0.9087	0.3537	1.0774	1.1769	2.8902	1.3122
ACSM4	chr12_+_7348194_7372236	0.12	0.007	0.0068	0.0227	0.0422	0	0.0793	0.0084	0.223	0.0873	0	0	0.038	0	0.113	0	0.037	0.0498	0.6809	0.0602	0	0.0554	0	0.0076	0.144	0.0099	0.1526	0.0257	0.1482	0.1204	0.0213	0.0343	0.0089	0.0743	0.3641	0.0579	0.0668	0.037	0.1021	0	0.0063	0.0507	0.0146	0	0.1243	0
ACSM5	chr16_+_20328356_20359782	1.9527	0.4626	0.8678	0.8433	2.0629	0.832	1.0245	2.1451	0.2917	0.4109	2.5601	2.9783	0.4581	0.4259	1.2313	1.8707	1.027	0.4123	1.087	1.8891	0.2838	0.4127	1.0027	0.1465	0.3386	0.5159	0.4882	0.1023	0.5915	0.488	0.3902	0.4867	0.7296	0.2059	0.5435	0.1277	0.5682	6.0855	0.4888	0.7224	1.6103	1.388	2.0696	0.0452	0.7292	0.0094
ACSM6	chr10_+_96944211_96978675	0	0	0	0.0001	0.0226	0.0021	0.0274	0	0.0068	0.0079	0	0	0.0118	0	0	0.0039	0	0.0107	0.0945	0	0.0215	0.0095	0	0	0.0015	0	0	0	0	0.0124	0	0.0209	0	0.0128	0.0276	0.0009	0.0288	0.0388	0	0	0.0979	0	0	0	0	0
ACSS1	chr20_-_24934872_24987616	7.0407	10.7814	4.6253	30.4036	7.6277	15.2081	8.6212	24.6189	6.3365	18.5441	10.3694	50.6899	8.5728	6.9536	14.8806	9.4018	9.8829	22.0227	27.3936	40.0925	11.347	7.7768	11.8429	27.0088	4.5621	34.6327	3.7467	32.3138	15.6131	9.3467	8.735	9.6819	13.5649	9.1023	5.5224	8.9671	5.3831	14.9372	16.4984	13.196	12.01	2.672	18.7309	0.4328	6.9561	12.6885
ACSS2	chr20_+_32926405_32979423	8.3107	12.0015	7.5739	9.163	9.9745	13.0978	9.4874	15.2151	8.1803	11.9664	8.2283	5.7684	9.196	14.3459	12.0656	5.8881	9.8884	7.5183	11.3138	8.1907	10.824	13.3584	12.9526	24.2875	6.3483	11.0861	6.9929	6.131	14.5468	6.597	8.3914	13.9428	3.4879	16.8899	7.7466	12.7831	8.6993	9.3153	6.78	7.4764	16.3827	6.814	13.4036	5.6474	8.3026	6.9529
ACSS3	chr12_+_79995939_80173713	5.284	1.9067	6.5691	11.292	3.8334	1.3989	6.1521	12.0529	2.8107	1.6184	1.5202	4.7907	1.9907	3.7283	1.8203	4.535	1.9359	9.5174	0.8987	4.016	0.8367	3.2614	1.0441	2.2202	1.435	3.3272	2.2279	12.5878	2.2343	3.1927	0.9611	2.496	1.74	2.6135	3.88	3.4902	3.2669	1.4569	1.3985	3.8924	7.1612	3.5094	1.8619	3.2709	4.0009	5.3273
ACTA1	chr1_-_227633615_227636466	0.1679	0.8518	0.1001	1.5941	0.6143	1.5267	1.0659	2.08	0.7826	2.2732	0.3494	0.1854	0.6409	0.0955	0.0356	1.2113	0.1394	1.8999	1.3816	1.565	0.5201	0.8043	0.8676	1.7343	0.1908	1.3434	0.284	0.3813	0.4812	1.1682	0.3053	0.6094	0.2176	0.374	0.2331	3.0293	0.2499	0.4065	0.3871	0	0.6424	0.0208	0.4248	0.0843	0.6174	0.2063
ACTA2	chr10_-_90684810_90741084	15.8491	3.4779	14.0005	18.6031	17.9862	13.0355	30.4977	19.6759	103.697	23.2739	10.3537	11.6798	4.0641	3.8424	13.6598	41.0388	4.5395	4.6671	20.8782	3.9347	2.8414	5.5637	5.9489	1.464	1.3377	2.0132	20.7637	25.9478	4.4265	10.2973	0.7833	1.8929	2.7899	3.9564	13.5664	3.9237	21.0957	173.799	5.7214	3.8593	58.0696	15.2954	3.5689	406.729	20.3266	8.1158
ACTB	chr7_-_5533304_5536758	1247.41	508.145	385.373	584.358	1554.38	881.369	1358.11	595.015	1436.6	370.976	506.35	595.705	1346.34	832.798	2135.79	1605.29	1355.35	1091.21	1059.97	628.859	561.513	984.005	1272.86	555.911	843.853	733.288	1360.94	367.584	1085.86	794.277	543.557	887.249	737.909	392.406	463.301	717.715	2578.13	1186.57	1386.46	693.702	1419.64	508.442	1434.57	3387.52	926.221	1094.53
ACTBL2	chr5_-_56811599_56814393	0	0	0	0	0	0.0071	0	0.0073	0.0165	0	0	0	0	0	0	0	0	0	0	0	0	0	0	0	0.0007	0	0	0.0409	0	0	0	0	0	0.0312	0	0	0	0	0	0	0	0.0223	0	0.5987	0	0
ACTC1	chr15_-_32867588_32875219	0.5265	0.2219	0.1926	0.3609	0.5324	0.9288	1.0516	0.3987	2.0482	0.3802	0.4011	0	0.2401	0.3487	34.8939	1.133	1.615	0.5786	1.4568	0.2165	0.26	0.5563	1.6275	0.1703	0.0709	0.2453	0.1654	0.1374	2.3729	0.3824	0.1895	0.3202	0.0099	0.3201	1.0518	0.5337	0.162	1.5689	1.8693	0.0398	0.3098	2.1037	1.3983	0.5632	0.5401	0
ACTG1:1	chr7_-_5533304_5536758	1060.92	433.69	330.773	494.553	1346.22	766.201	1167.82	513.301	1253.96	323.968	443.195	525.243	1178.81	728.146	1836.7	1376.81	1167.03	921.149	937.714	554.635	487.932	844.525	1130.38	491.267	749.151	648.379	1178.3	313.096	921.389	667.351	463.655	752.748	650.514	335.673	395.468	618.988	2239.7	1011.14	1191.48	604.838	1242.59	446.822	1247.6	2833.18	806.247	910.917
ACTG1:2	chr17_-_77091593_77094422	762.46	253.636	217.699	289.668	826.875	480.452	1054.62	257.324	1164.74	293.685	298.945	546.546	792.304	268.827	1490.67	611.946	1561.84	657.813	455.546	359.249	451.964	500.285	735.657	179.036	346.564	322.548	1687.91	141.305	883.569	415.01	256.525	443.072	304.518	173.528	542.334	333.195	980.481	658.44	997.558	350.994	723.27	429.552	738.685	2022.44	764.36	989.057
ACTG2	chr2_+_73973600_74000288	0.5121	0.0111	0.3544	0.7388	0.6292	0.8821	0.5034	0.6974	15.4641	1.3673	0.2726	1.0942	0.0957	0.1128	0.5485	6.3855	0.0502	0.391	1.4069	0.0286	0.0527	0.1431	0.1403	0	0	0.0215	1.3094	0.8551	0.259	0.6754	0	0	0.1438	0.0086	0.0483	0.0141	0.354	31.4409	0.5283	0	1.8434	0.049	0.1149	51.1301	0.1673	0.0052
ACTL6A	chr3_+_180763401_180788887	19.257	7.2611	9.8944	8.0664	21.7894	5.9216	18.0758	8.7859	7.4281	6.5873	8.5405	5.0597	26.7175	12.3404	22.0051	5.9936	16.3271	4.7061	7.9176	5.4804	7.4597	6.4917	6.574	4.7912	2.9008	3.7522	8.8411	7.045	16.1056	2.4929	3.5876	5.4059	7.2798	10.0674	9.5404	4.9164	9.9457	10.7322	19.5298	7.1728	14.5747	6.7942	10.3238	40.09	15.4016	39.1235
ACTL6B	chr7_-_100078663_100091986	4.0506	23.8905	2.6869	19.1012	7.0422	27.1182	3.9719	20.9337	0.0896	15.2827	0.5033	2.8592	6.2226	0.5263	3.1572	15.307	4.5685	26.1364	0.8053	13.1883	24.8207	29.8358	1.8281	29.6932	4.2852	19.6574	1.3292	6.8576	13.1704	33.8152	27.3294	18.3004	0.1809	5.3046	1.5788	36.2814	1.7888	2.3865	3.65	0.1244	0.6586	0.4926	1.3902	0	2.1409	0.0793
ACTL7A	chr9_+_110664423_110665856	0	0	0	0	0	0	0	0	0	0	0	0	0	0	0	0	0	0	0	0	0	0.035	0	0	0	0	0	0	0	0	0	0	0	0.0152	0	0.0177	0	0	0	0	0	0	0	0.044	0	0
ACTL7B	chr9_-_110656691_110658031	0.0313	0	0	0	0	0	0	0.0278	0.0258	0	0	0	0	0	0	0	0.0238	0.0274	0.142	0	0	0	0.0531	0	0.1957	0.102	0	0	0	0	0.0353	0	0.0545	0.0975	0	0	0	0	0	0	0	0	0	0	0	0
ACTL8	chr1_+_17954430_18026145	0.0574	0	0.0821	0	0.1123	0	0	0.0612	0.0756	0.081	0.2165	0.152	0.5911	0	1.2215	0.0229	0.0349	0.0201	0.0439	0	0.0122	0.0823	0.0585	0	0.2934	0.0898	0.0291	0.0938	0	0.0391	0	0	0.4995	0.0477	0	0.0139	0.041	0.0351	0.6526	0.4027	0.0106	0	0	0.6218	0.186	0.0144
ACTN1	chr14_-_68410792_68515709	16.6996	5.2158	6.5066	17.1361	33.0801	7.7484	25.5905	15.2628	15.9434	3.2188	3.2914	1.7965	2.3244	1.9048	6.833	6.1137	25.3847	14.565	8.6298	4.463	9.9202	21.2283	6.1608	7.8923	2.6068	11.436	24.5614	9.9531	5.072	28.5871	5.3908	12.6709	23.3896	5.9016	28.8201	16.8729	35.0755	21.7356	13.9454	4.5248	15.5525	4.3668	5.6606	218.373	24.163	23.5414
ACTN2	chr1_+_234916392_234994181	8.4669	1.6552	2.1766	11.4019	26.3756	2.2917	19.3309	11.2455	49.6076	0.839	24.1522	0.5549	7.9695	19.0223	3.4115	7.8622	26.2072	11.1946	26.9273	5.3599	5.6971	18.5737	4.3284	8.8201	10.3853	6.301	21.3015	2.6505	5.3791	16.0158	1.3533	13.5987	1.8205	19.6672	23.3738	17.5232	31.3037	11.2162	10.8035	4.9741	17.3621	1.6107	20.0931	0.0199	14.4107	6.411
ACTN3	chr11_+_66070966_66087373	0.0138	0.0808	0.0522	0.0307	0.1683	0.1207	0.0531	0.1156	0.2569	0.3112	0.0172	0	0.0345	0.0116	0.0133	0	0.0119	0.0341	0.0932	0.0339	0.2338	0.0256	0.0058	0.1186	0.0271	0.1446	0.1207	0.0764	0.034	0.0146	0.019	0.0908	0.0921	0.0718	0.0416	0.0586	0.0402	0	0.0423	0	0.0971	0	0.0116	0	0.1468	0.0183
ACTN4	chr19_+_43830166_43913010	37.4222	17.9638	25.6496	37.6672	64.6324	45.0728	47.4579	45.9814	40.7186	30.9613	25.7306	20.8457	42.3967	45.0594	40.6686	24.6868	58.3229	31.0587	53.2445	47.0528	38.8246	50.3868	33.2042	54.8658	43.4256	55.6467	34.7487	29.7076	34.2233	39.3014	24.4049	45.6787	34.9968	36.6855	43.6073	39.7964	72.0193	63.77	49.7581	37.323	72.7382	27.5374	54.4322	189.049	95.6379	84.3946
ACTR10	chr14_+_57736585_57772106	24.9163	23.3807	8.4957	18.7454	12.9885	14.1031	13.3264	16.144	8.4757	9.5328	6.5163	7.3531	7.3159	9.6892	10.6539	19.3435	12.2584	24.3769	5.8004	7.692	17.0235	27.3954	10.6664	8.3757	1.5113	8.367	7.469	10.9513	19.122	19.5969	10.558	15.7824	8.0763	16.7794	11.6752	27.4666	11.7361	9.0211	9.9472	5.0695	8.3576	7.7219	7.6236	16.7718	9.2915	11.627
ACTR1A	chr10_-_104228975_104252452	39.7599	31.0311	21.8598	51.8599	42.4604	50.7164	28.1872	50.2122	21.799	28.4584	36.36	45.7863	43.5102	44.5204	72.2828	53.3189	46.5602	68.4393	45.1686	49.3865	48.506	67.9687	44.1923	60.4829	11.7269	72.572	25.1917	27.9966	66.2608	76.4974	47.154	59.9324	15.2667	36.3055	22.598	63.9495	41.2665	32.3842	57.6795	29.4033	42.0014	18.9872	52.5108	70.5825	36.0892	65.0182
ACTR1B	chr2_-_97638862_97646816	14.0069	22.8877	10.1199	28.316	45.1969	63.9149	14.663	41.2464	24.4334	28.3102	25.567	30.0035	33.6292	13.7346	32.0746	40.6142	25.3221	56.1599	56.2367	58.8594	33.3228	59.6464	17.2017	47.697	20.4487	70.2618	8.0857	16.4763	29.9318	45.2799	38.9828	34.6018	19.3694	15.4491	16.4116	51.1471	25.4365	19.2593	25.6596	11.075	34.0855	9.1253	40.0722	28.37	32.0098	30.4257
ACTR2	chr2_+_65308405_65351891	47.0789	39.765	35.3533	50.019	35.5657	23.026	36.7307	37.3887	33.7172	15.4335	22.5233	24.153	37.2478	29.3872	56.7157	68.1401	45.7799	50.3861	14.9712	18.4309	35.7986	62.2153	21.9577	13.1604	7.5966	16.119	35.635	29.1584	78.1063	73.6151	44.8515	55.474	22.2644	56.8484	45.2028	41.8639	50.4798	38.8124	67.2604	35.4765	28.3941	20.5663	32.1857	134.606	36.2774	88.5271
ACTR3	chr2_+_114364006_114432637	65.1266	49.3716	42.426	37.5985	43.5788	31.4718	66.931	34.4368	57.4429	23.043	28.2507	17.9574	49.6219	28.4228	51.5515	51.0521	58.4171	34.6549	23.8851	16.6568	41.7494	36.0154	38.5373	16.4454	9.7372	14.3563	67.4051	29.9499	64.5909	43.1574	37.3384	37.3047	30.7406	37.2795	73.1694	35.7363	78.8119	39.6091	55.3258	38.9006	38.177	22.5929	29.3228	147.545	37.0357	64.725
ACTR3B:1	chr7_-_149575234_149631002	0.0342	0.2005	0	0.2068	0.0371	0.2584	0.0566	0.2434	0.0656	0.0711	0	0.4534	0.0441	0.3738	0.3581	0.3713	0.026	0.4629	0.2156	0.5134	0.3108	0.4058	0.3633	0.2624	0.0394	0.628	0.0924	0.2309	0.0565	0.4143	0.3082	0.1867	0.0715	0.1663	0.1542	0.4947	0	0.0262	0	0.1801	0.1109	0.3041	0.0216	0.0397	0.0827	0
ACTR3B:2	chr7_+_152087783_152183396	3.6699	11.783	3.0858	23.5703	6.4085	9.0163	5.4905	15.9129	3.4045	6.1572	4.974	8.2321	9.063	5.8583	6.4225	28.914	7.2886	36.2547	4.5264	9.0313	10.4341	30.5745	2.4818	10.2448	2.2083	11.191	2.8182	5.9197	11.2876	36.0293	9.4826	17.8197	3.6616	9.2335	2.711	34.7623	3.7079	4.927	5.8899	25.96	4.1986	0.7463	6.277	3.3269	5.7625	5.2673
ACTR5	chr20_+_36810510_36834503	2.3604	4.0509	1.0243	2.4828	4.814	4.0473	3.2885	2.8216	5.3747	2.1985	3.9075	1.2288	5.011	2.4224	6.2877	1.7209	5.7772	2.3143	5.8246	2.8014	5.5994	3.6457	1.8037	2.3143	2.105	5.2696	2.5358	1.9289	2.525	3.4266	3.6445	2.4068	1.6367	2.6017	2.7547	3.0418	2.361	2.9719	4.4723	1.3873	2.7786	1.0762	4.6512	2.6154	3.4916	4.9519
ACTR6	chr12_+_99118704_99142332	25.5909	22.6284	11.3006	15.3172	14.4457	16.414	16.5555	16.3876	12.5863	14.9216	15.5185	9.5685	18.3798	18.3134	31.6661	14.9525	15.3218	17.9042	11.1456	11.2819	17.5541	19.9126	8.4136	8.8475	2.2825	8.6569	16.5343	10.3401	19.8873	14.0356	13.3661	12.6847	6.4081	20.803	14.5337	20.2192	13.8346	13.0652	25.7824	16.2089	11.769	10.856	13.3337	10.5619	19.2212	12.0653
ACTR8	chr3_-_53876194_53891227	5.2471	5.0004	4.5829	5.2088	4.7101	3.6406	4.5321	4.5361	2.6434	3.1457	4.7442	4.1477	4.2302	4.5623	5.219	3.1474	4.3846	4.1711	2.3569	3.2244	5.9149	4.6838	3.2474	2.6951	2.0012	3.2803	3.6846	5.0016	7.1268	5.2238	4.724	4.8104	1.8327	6.0477	4.7404	4.2693	2.5052	5.2799	6.6063	2.647	3.3405	3.5153	3.864	9.4099	4.2071	7.0329
ACTRT1	chrX_-_127012621_127014058	0	0	0	0.032	0	0	0	0.0259	0.0127	0	0	0	0.0376	0	0	0	0	0	0	0	0	0.0174	0.1982	0	0	0	0	0	0	0	0	0	0	0.0598	0	0.0176	0	0	0	0	0	0	0	0	0	0
ACTRT2	chr1_+_2927905_2929327	0.0295	0	0	0	0	0	0	0	0	0	0	0	0.038	0.0403	0	0	0.0448	0	0.2398	0	0	0	0	0.0663	0	0	0.0374	0	0	0	0	0	0	0	0	0.0012	0	0	0	0	0	0	0.0373	0	0	0
ACVR1	chr2_-_158301204_158440620	7.3395	3.8595	3.7265	3.6969	8.8802	9.3202	5.4658	3.0125	11.5421	5.7706	5.9688	4.0225	7.2577	2.4046	6.7777	2.4953	8.5548	5.5262	6.8049	3.0504	4.3107	3.9149	7.0225	2.4481	2.3025	5.1492	11.8051	3.764	7.341	5.2692	4.4151	3.2866	11.5497	3.2675	11.7186	3.415	25.9419	10.5108	9.9595	9.4095	14.0066	4.2198	5.6429	25.732	19.4234	5.084
ACVR1B	chr12_+_50631752_50677127	6.9228	8.2103	2.1684	12.7409	10.6278	9.8721	7.1567	14.3147	5.532	6.8544	4.6576	2.4027	7.0408	1.3517	7.633	3.8893	8.2641	15.2133	5.7087	8.1382	9.3141	17.4188	1.1957	8.2947	0.8973	12.2557	5.0107	7.4919	14.9463	20.2276	12.2746	12.4012	3.473	6.3642	8.2688	17.6943	15.0892	6.9403	14.8317	9.8293	7.4365	1.8571	6.3758	4.4867	7.4217	5.7341
ACVR1C	chr2_-_158091524_158193645	0.2239	0.528	0.3467	1.1896	0.1698	0.8571	0.4052	1.853	0.8027	0.9248	0.3808	0.4129	0.1567	0.818	0.0756	0.6003	0.2037	0.7913	0.214	0.4471	0.2972	1.2576	0.8548	0.5416	0.0096	0.5662	0.2782	0.9623	0.3619	1.3215	0.5683	1.8985	0.1789	2.8907	0.3068	0.712	0.3339	0.5153	0.1739	0.2916	0.357	0.3084	0.3503	0.0139	0.184	0.5493
ACVR2A	chr2_+_148318654_148404863	2.3958	8.7383	2.1209	4.6168	4.7327	6.2032	4.9826	4.6064	3.5476	5.6446	4.0823	1.4291	6.0863	0.9261	4.5736	1.3613	5.3729	4.4291	4.9393	2.6749	5.8113	5.0825	3.2881	3.1654	1.9445	3.5552	2.218	2.9913	4.6416	8.0122	4.2686	4.0548	3.8384	5.0638	6.1775	8.208	2.6454	3.0036	4.3685	4.3054	3.1396	2.1373	4.0998	2.5242	6.9895	5.4257
ACVR2B	chr3_+_38470793_38509637	1.9372	4.156	1.1907	1.8394	2.8333	3.1937	2.3168	2.0184	2.0749	3.6564	2.5325	1.3454	5.3416	1.2056	2.2065	0.7347	4.6804	1.8698	1.0104	1.3775	4.2771	1.842	0.9771	1.4506	1.3731	0.9419	1.6032	1.361	5.3989	2.611	4.6982	2.4187	1.7092	3.0498	2.9423	2.2422	2.5846	3.5612	3.6261	2.1698	2.4516	0.7549	2.9503	0.3979	3.0897	8.1708
ACVRL1	chr12_+_50587468_50603412	1.9058	0.1466	1.3083	1.3981	3.1467	10.081	1.1448	1.0308	4.7927	9.2643	8.4146	4.4391	2.3346	0.5743	1.0906	2.6653	0.519	2.3979	4.6652	6.174	1.5903	1.9449	1.0414	2.0488	1.1592	11.8272	2.6138	2.8062	1.9434	1.4574	1.5747	1.4069	1.2304	0.3605	1.0455	1.4063	7.2412	7.0046	3.3511	5.2523	12.0413	4.0205	3.9402	0.3505	3.6228	0.0418
ACY1	chr3_+_51992602_51998258	5.1846	6.862	3.6473	4.8799	5.7924	13.5037	1.8656	4.3362	5.6814	13.5229	6.875	14.4157	6.5682	5.1033	39.325	6.9025	5.599	6.4598	7.6245	8.9367	6.728	4.6513	11.1317	7.894	6.377	12.3732	2.7304	9.5624	7.0565	2.461	4.7518	4.2471	6.6203	2.3562	2.4571	4.6536	5.811	5.4616	12.747	7.2999	11.9711	5.026	13.0643	20.3917	7.8759	11.7291
ACY3	chr11_-_67166601_67174706	0.3334	0.0323	0.172	0.6134	0.1594	0.0606	0.0471	0.6717	0	0	0.6807	0.2125	0.3262	2.9896	13.7735	14.3614	0.1098	0.4397	0.1842	1.8373	0.3413	0.2789	0.1635	2.6739	0.2006	1.0509	0	0.2185	0.4499	1.4742	0.1449	1.2252	0.1536	0.1	0.0376	0.0619	0.2864	0.5299	0.4541	0.1126	0.0891	0.1904	20.3874	0	0.2939	0
ACYP1	chr14_-_74589680_74600489	13.8909	33.8018	10.425	16.9982	25.7912	24.2849	18.5343	23.8573	16.2096	13.0235	11.734	6.042	21.5649	10.877	9.0159	20.5976	22.7719	29.2095	16.7736	12.9961	26.7341	24.766	14.6007	12.7046	3.3982	10.1419	11.6182	12.2165	16.3449	11.3961	24.4061	17.5219	13.2667	13.7543	17.1236	29.2645	12.3988	10.5486	17.3556	8.4234	15.4062	10.8394	16.8012	3.2673	13.9801	27.0116
ACYP2	chr2_+_54195913_54385939	38.8492	24.3167	34.876	33.1026	21.2804	20.982	14.861	46.5811	12.0316	23.4488	32.8223	45.6944	22.4789	44.0332	30.4232	49.3631	20.0988	39.5581	26.2734	29.8995	16.6309	29.0594	57.3897	33.1395	5.4171	23.2319	16.8743	28.5793	27.1751	15.1483	20.5896	23.2794	21.3104	28.6938	9.505	30.2263	12.7559	18.0668	17.5219	20.2718	18.5442	34.665	29.6765	3.8923	25.4057	5.9354
ad24	chr10_-_96096171_96112673	1.8322	0.8776	0.7868	0.9884	1.4424	0.7656	1.421	0.5903	0.8736	0.5933	0.4056	0.3726	1.3155	1.4558	4.5012	1.0805	0.9427	1.0927	0.4915	0.3149	1.713	0.9421	0.1035	0.1553	0	0.1781	1.1213	1.5567	1.7308	0.9859	1.0543	1.3953	0.2668	1.8509	1.2222	0.444	1.7799	1.5268	4.6216	0.9692	0.7195	0.3103	0.802	8.868	1.3742	8.2046
ADA	chr20_-_42681576_42713790	2.525	0.7198	0.715	2.9633	6.9992	1.6674	2.9032	1.5961	5.053	1.3097	2.3319	4.587	3.1631	8.3427	8.6574	2.6242	2.2768	7.4489	5.4665	3.9959	4.4144	16.0442	1.8347	11.5457	9.94	10.0586	3.2544	2.1719	4.0976	1.3556	0.4675	7.18	1.9712	4.5746	0.7912	4.9662	5.5055	1.4103	3.0197	2.2882	2.177	2.0547	2.942	5.8069	15.7495	54.7061
ADAD1	chr4_+_123519617_123570389	0	0	0	0.0066	0	0	0.0074	0	0.0053	0.0378	0	0	0	0	0	0	0	0	0	0	0	0	0	0	0	0	0	0	0	0	0	0	0	0.0018	0	0.0138	0	0	0	0	0	0	0	0	0	0
ADAD2	chr16_+_82782244_82788273	0.0905	0	0.5005	0.3569	0.228	0.0951	0.3322	0.5441	0.405	0.2421	0.0863	0	0.1067	0.025	0.1877	0.4731	1.8653	0.3111	1.3558	0.5238	0.01	0.2218	0.0264	0.6176	0	0.3884	0.252	0.5109	0.0905	0.4674	0.0413	0.1325	0.0557	0.0894	0.1757	0.1119	0.2765	0.8834	0.065	3.0459	2.0934	0.5612	0.0528	0	0.081	0.0115
ADAL	chr15_+_41410216_41433386	1.1818	1.9308	1.5149	2.1333	2.6126	1.9822	1.3027	2.8611	1.2887	1.484	2.3315	1.4914	2.4966	2.1371	2.4349	2.1432	1.9622	2.7543	2.9313	1.9082	2.1589	2.3131	2.0439	1.5511	1.1614	2.292	0.8296	2.9438	2.5762	2.2254	0.8832	1.3478	1.6836	1.4724	1.0369	1.863	0.8467	1.799	2.4432	1.0796	2.9898	0.6439	1.6338	2.9372	4.054	2.8211
ADAM10	chr15_-_56675801_56829469	5.2717	12.6638	5.1849	6.4264	5.7994	6.133	6.9175	4.8771	3.9056	4.9464	3.5718	2.9209	4.1584	5.1609	3.9193	4.2911	5.9097	5.6162	1.1447	1.9611	13.2296	6.5987	0.5863	2.581	0.5472	1.7083	2.848	5.4245	13.06	9.6392	15.8892	10.1643	4.6386	15.1544	6.5088	4.4554	12.1373	10.5266	9.432	3.1709	6.2321	2.4878	4.5726	17.5298	5.3599	17.3347
ADAM11	chr17_+_40192093_40214740	1.4622	22.1674	3.6885	13.0689	4.5582	57.3531	0.5054	12.2576	1.38	28.4281	1.1644	7.0751	2.6475	0.7212	2.3009	6.0931	1.9257	15.7831	2.566	24.8137	50.5292	19.2873	1.7083	20.3078	2.6375	31.7563	1.8755	3.8062	9.3585	26.5103	48.0891	15.5527	0.6307	4.8993	0.7548	22.124	1.6469	1.3278	3.6989	0.1325	2.2352	0.6284	3.8096	0.2253	1.7873	1.5846
ADAM12	chr10_-_127693414_128067055	0.4056	0.091	0.07	0.1374	0.2079	0.0247	0.3248	0.1723	0.7587	0.0035	0.0539	0.045	0.1442	0.1344	0.1248	0.0781	0.1536	0.2927	0.2145	0.0419	0.3993	0.5378	0.1608	0.1025	0.0983	0.0845	0.854	0.1601	0.2263	0.7868	0.0664	0.2736	0.1593	0.2411	0.3313	0.206	6.0312	0.2261	0.3323	0.0302	0.7779	0.0466	0.1159	68.2973	1.4547	8.6325
ADAM15	chr1_+_153290045_153301876	7.9867	8.5203	4.9208	5.9223	17.3324	36.8855	6.3162	6.4356	23.7857	21.6742	10.2646	9.6974	13.2099	5.3461	21.6666	5.8355	9.1682	4.2035	28.2538	13.9119	13.1255	7.1707	5.8908	8.4024	4.3574	16.8805	6.1666	5.8597	12.0448	5.9008	12.3937	7.5262	8.4805	8.4195	7.0779	5.6616	9.6906	17.3825	19.4731	21.5109	22.6196	3.7448	21.5568	20.1856	15.647	18.4023
ADAM17	chr2_-_9546861_9613368	7.2291	5.703	3.0138	4.0527	5.4459	3.2886	7.7131	3.2494	6.0948	2.5464	2.3495	1.4368	3.8308	2.0263	7.1743	1.7754	4.9905	3.0408	1.6585	0.9537	4.9431	4.2534	2.2091	1.363	3.5738	1.4393	4.4828	4.0877	8.4953	5.7197	3.8069	4.4823	6.6387	6.6514	8.8327	3.2226	8.5831	5.4304	8.1536	4.4263	4.7512	3.3636	3.5231	8.2849	7.4449	15.8229
ADAM18	chr8_+_39561298_39706644	0	0	0	0	0	0	0	0	0	0.0035	0	0	0	0	0	0	0	0	0.0033	0	0.0009	0.016	0	0	0	0	0	0	0	0	0	0	0	0.0128	0	0	0	0	0	0	0.0124	0	0	0	0.009	0
ADAM19	chr5_-_156755119_156935346	0.8291	2.9354	0.8051	1.416	1.9441	3.058	2.9293	1.5354	1.7334	2.1568	0.2459	0.4419	1.7853	0.5304	1.549	1.1145	1.9756	1.8786	2.2908	0.9559	2.9622	1.918	0.4608	1.5071	0.3786	1.9969	1.6283	0.7671	1.5299	3.4349	3.4704	1.7011	0.8372	0.9511	2.2544	2.3119	6.9792	1.3946	5.0444	0.5003	1.913	0.1787	1.2752	52.0376	1.3278	72.5759
ADAM2	chr8_-_39720411_39814936	0	0	0	0	0	0.0223	0.0023	0	0	0.0016	0	0	0	0	0	0	0	0	0	0.0091	0	0	0	0	0	0	0	0	0	0.0134	0	0	0	0.0062	0	0.0158	0	0	0	0	0	0	0	0	0	0
ADAM20	chr14_-_70058830_70071485	0.03	0.1964	0.0118	0.0338	0.0696	0.1419	0.0889	0.0534	0.1443	0.0725	0	0	0.029	0.0513	0	0.0299	0.0514	0.0263	0.0575	0.041	0.1358	0.1071	0.153	0.0169	0.0235	0.0784	0	0.0409	0	0.0768	0.1526	0.0683	0.0697	0.1715	0.044	0.1157	0.0402	0.0313	0.0213	0	0.0695	0.0446	0.057	0.0226	0.0101	0.0208
ADAM21	chr14_+_69993969_69996375	0.122	0.2129	0.0312	0.2009	0.1386	0.0989	0.0896	0.1472	0.2497	0	0	0	0.101	0.0476	1.4896	0.0521	0.1102	0.2593	0.1501	0	0.2706	0.4008	0	0.0882	0	0.0455	0.0332	0.017	0.3227	0.8905	0.1656	0.1593	0.091	0.2536	0.1619	0.4485	0.1252	0.0799	0.6427	0.0306	0.0766	0	0.0661	0.4079	0.7193	0.528
ADAM22	chr7_+_87401637_87664385	2.1297	5.9911	1.1745	2.2814	1.6818	1.6708	1.6031	1.153	0.422	1.1772	0.9206	0.7061	1.3853	1.3316	1.7848	1.2519	2.3902	2.5691	0.3335	0.6236	9.6835	2.3066	0.8604	0.5276	0.4085	0.3124	0.4693	0.7962	5.1794	6.9749	15.0915	5.11	1.2674	4.6961	1.8371	0.7078	0.3979	2.1814	3.4472	0.5265	0.6835	0.558	1.0037	0.6755	0.2927	8.5513
ADAM23	chr2_+_207016612_207190924	5.2475	5.6275	1.8092	9.4992	6.7064	2.9988	7.0237	4.6229	4.528	0.956	0.9166	0.1355	2.3072	0.5805	8.7934	3.683	10.2115	12.4288	2.7254	1.7746	8.0493	19.1124	1.1232	1.9862	1.307	2.3962	7.1864	2.5845	17.9432	25.5013	7.8108	13.171	1.6518	7.1647	10.4208	12.393	2.0057	4.1798	8.9031	1.8493	4.3886	0.9747	2.3408	1.9887	3.3966	7.3225
ADAM28	chr8_+_24207524_24268671	3.1288	0.4848	1.9053	2.4465	2.7263	0	4.1794	0.1561	2.3687	0.0301	0.1973	0	1.3099	1.184	1.8972	4.4438	4.6597	0.833	1.2024	0.6515	0.7351	0.9803	1.396	0.5367	0.3855	0.4027	3.2884	0.3129	1.3192	0.6714	0.1166	3.7492	0.5564	0.2541	2.856	0.1234	3.7107	1.9401	0.6673	0.3079	0.4261	0.252	5.3484	0.0256	0.6964	0
ADAM29	chr4_+_176076133_176135906	0.0256	0.0086	0	0.0562	0.0085	0	0.0193	0.0171	0.0035	0.0226	0	0	0.174	0.0262	0.1815	0	0.0272	0.0449	0.1626	0.0349	0.0272	0.0879	0	0.0288	0	0.0501	0	0	0.1055	0.1525	0	0.0233	0	0.0332	0.0225	0.1632	0.0228	0.0391	0.0546	0	0.0119	0	0.0081	0	0	0
ADAM30	chr1_-_120237678_120240636	0	0	0	0	0.0188	0	0	0.0126	0	0	0	0	0	0	0	0	0	0	0	0	0	0	0	0	0	0	0	0	0	0	0	0	0.0123	0.0221	0	0	0	0	0	0	0.0525	0	0	0	0	0.0089
ADAM32	chr8_+_39084206_39261593	0.4089	1.2501	0.4143	0.2194	0.7573	0.196	1.7653	0.4308	1.1238	0.1845	1.2144	0.303	0.8525	0.3349	0.742	0.1213	0.6907	0.2674	0.9579	0.659	1.3529	0.4564	0.3089	0.5233	0.8666	0.7369	0.3797	0.3804	0.4492	0.2512	0.3295	0.2555	0.4937	0.4235	0.7328	0.6167	0.7796	0.5856	0.6525	0.1894	0.9249	0.2168	0.336	0.1606	1.6991	0.3912
ADAM33	chr20_-_3596617_3610738	0.9206	0.4199	1.3647	1.8143	1.4795	0.8604	1.1269	3.7033	9.1943	2.778	3.1273	0.96	1.1978	0.5733	0.5996	0.4634	0.4585	2.6464	8.4363	5.0073	0.4574	0.6013	2.5913	3.3031	0.1856	6.2641	0.4585	9.8899	2.8194	3.8846	0.5086	1.343	11.604	0.4261	1.0505	2.3891	1.9396	3.4928	12.6382	0.6727	3.9998	4.1265	3.0387	1.0806	0.8208	0.0108
ADAM5P	chr8_+_39291338_39394052	0.0067	0.0075	0	0.0076	0	0	0.019	0.0139	0.0162	0.0509	0	0	0.0005	0	0	0	0	0	0	0	0.0217	0.0094	0.0576	0	0.0568	0	0	0	0.0342	0	0	0	0.0136	0	0.0092	0.0175	0	0	0	0	0.0289	0	0	0	0.01	0.0098
ADAM7	chr8_+_24354453_24440371	0	0	0	0	0	0	0.0043	0.0035	0	0.0037	0	0	0	0	0	0	0.009	0.0143	0	0	0	0	0	0.0079	0	0.0077	0	0	0	0	0	0	0	0.0117	0	0.0007	0	0	0	0	0	0	0	0	0	0
ADAM8	chr10_-_134925910_134940362	3.2556	2.0873	1.0666	0.8272	5.0088	1.1245	17.2394	2.3925	21.9119	1.545	1.0754	0.5072	1.2776	0.7506	0.5221	0.1505	4.7511	0.4479	12.5506	0.8112	1.7908	1.3322	1.5714	2.5371	4.0482	1.3836	15.3027	1.3847	0.3422	0.5455	1.0241	1.373	1.1725	1.2707	10.5906	2.5659	6.2792	2.2591	1.81	2.134	2.3491	0.5121	1.1183	0.1908	6.1634	0.1568
ADAM9	chr8_+_38973661_39081936	16.6905	12.0405	9.3794	7.691	13.1589	7.349	17.9848	6.1784	11.843	5.1378	5.6244	5.4919	10.1977	7.6425	7.4112	8.025	9.8065	6.3009	4.7139	3.5449	11.5615	8.0211	4.1092	3.7522	2.5359	2.7333	10.5814	6.7079	9.6367	8.0906	10.0243	8.9492	14.4264	9.4199	13.989	4.9012	23.1265	14.0373	13.2122	4.445	10.9025	9.2612	7.5221	39.8148	10.7965	33.4565
ADAMDEC1	chr8_+_24297915_24319471	0.145	0.0123	0.0658	0	0.2754	0	1.1203	0	0.4097	0.0262	0.1302	0	1.9002	0	0.0167	0	0	0	0.8365	0.1004	0.0196	0.1504	3.5788	0.029	0.7303	0.2041	0.6761	0	0.2429	0	0	0	0.0881	0.0159	0.0054	0.0001	0.0164	0.2813	0.157	0.452	0.017	0.0273	0	0	0.236	0
ADAMTS1	chr21_-_27130476_27139599	10.591	4.1944	1.6418	3.7495	15.7775	17.8224	5.4507	6.2664	5.2899	11.5726	13.2441	5.7555	4.3929	7.023	1.29	6.6321	6.813	4.6731	14.967	3.8134	5.664	8.589	0.7608	6.1277	0.7273	2.4371	7.331	9.3203	4.6348	6.3213	5.3406	11.4442	5.8377	27.7806	1.4793	6.7355	35.9389	21.4209	10.0955	1.6388	14.0393	3.4574	8.8257	15.2631	11.7816	15.3081
ADAMTS10	chr19_-_8551125_8581588	2.304	0.4771	2.5091	4.9403	6.7701	2.0408	5.5288	6.8417	6.0524	1.8023	3.4571	4.958	7.3045	0.5461	2.3771	3.0099	12.4825	5.2987	6.6187	7.3138	1.3859	3.5371	0.8418	5.4334	1.025	12.6575	3.2701	6.3915	6.0861	8.3384	0.1649	3.3007	3.9814	0.9481	8.2143	5.839	2.7631	4.8735	9.4884	1.3157	4.7027	1.463	6.5405	5.7608	4.9205	3.1661
ADAMTS12	chr5_-_33563043_33927881	0.3444	0.0489	0.1566	0.0234	0.2532	0.0331	0.1138	0.0673	0.3396	0.0416	0.0859	0	0.3465	0.1391	0.9491	0.0419	0.6189	0.0343	0.3868	0	0.0301	0.0649	0.1168	0.0063	0.2473	0	0.5269	0.0441	0.5479	0.1685	0.0366	0.0442	0.0166	0.1348	1.9988	0.0293	0.1045	0.6471	0.3189	0.4487	0.2119	0.1093	0.6329	16.2503	0.1382	13.4357
ADAMTS13	chr9_+_135276940_135314329	1.1551	2.1175	1.5005	2.1918	4.4028	3.9741	1.5651	2.9594	3.0059	2.1099	1.4643	1.1805	4.3873	1.3832	1.4089	2.6625	2.1915	2.734	9.3132	3.3156	3.3397	2.7287	1.4699	5.3459	3.7149	6.5296	1.7839	2.2936	3.0779	3.1351	3.1074	2.674	2.0317	1.3801	1.651	3.4027	0.9483	2.3769	2.6899	0.7943	4.02	1.0253	3.2042	0.4891	5.4286	1.9059
ADAMTS14	chr10_+_72102564_72192201	0.2214	0.031	0.0828	0.0558	1.8533	0.1079	0.8152	0.2284	0.7072	0.0653	0.1455	0.0394	2.6669	0.774	0.088	0.0369	1.1091	0.1249	1.966	0.2887	0.3082	1.5679	0.3355	1.2839	0.1673	0.5355	0.7169	0.0529	0.5574	0.1943	0.1865	3.8474	0.1094	1.2979	0.3055	0.4779	0.5555	0.4003	0.6684	0.0866	0.4273	0.0362	0.1522	8.1063	0.691	1.0138
ADAMTS15	chr11_+_129824078_129848926	0.6022	0.0197	0.0524	0.0805	1.9459	0.0762	1.0202	0.0326	0.3609	0	0	0	0.121	0.0028	0.3377	0.0438	0.6157	0.2156	0.2181	0	0.0819	0.1918	0	0.0119	0	0.0383	1.0233	0.1398	0.4641	0.4352	0.0131	0.1577	0.0702	0.0091	4.3759	0.187	1.5014	0.8553	0.8984	0	0.8361	0.0218	0.2596	4.0411	0.3638	0.0891
ADAMTS16	chr5_+_5193442_5373412	0.1052	1.7443	0.2313	0.1479	0.1765	3.178	0.0627	0.2652	0.2684	2.6563	0.0252	0	0.0898	0.017	0.1201	0.0416	0.1818	0.154	0.0451	0.0097	2.3402	0.2412	0.0757	0.1846	0.0623	0.2435	0.053	0.123	0.2345	0.4243	4.2324	0.0707	0.3178	0.0776	0.0453	0.1449	0.6136	0.0541	0.2805	0.025	0.2138	0.0344	0.0616	15.7815	0.2864	0.0517
ADAMTS17	chr15_-_98329165_98699706	1.0944	0.0549	0.649	1.0076	1.3269	0.2556	0.4952	0.778	0.1994	0.0743	0.6187	0.7191	2.9683	0.152	0.5897	0.2428	0.9916	0.9863	0.705	1.1638	0.9986	0.4904	0.1904	0.5284	0.1898	1.5392	0.3717	1.1422	2.2923	0.543	0.2025	0.5577	0.2141	0.1344	0.1929	0.3603	0.667	0.8174	1.2055	0.0336	0.5313	0.1343	0.666	0.0522	0.5151	0.1827
ADAMTS18	chr16_-_75873525_76026512	0.8129	6.4719	0.8555	0.2664	0.6743	7.1568	0.8582	1.4523	0.0314	3.0825	0	0	0.3365	1.7216	0.0357	0.0309	0.2274	0.255	0.1077	0	7.2693	0.03	0.284	0.3212	0.2227	0.5863	0.0831	0.1127	0.2332	0.412	5.9453	0.601	0.045	1.7832	0.0294	0.6404	0.1686	0.7655	0.2058	0.0242	0.0798	0.0358	2.6971	0	0.2481	0.0089
ADAMTS19	chr5_+_128824001_129102275	0.173	0.0189	0.0432	0.3562	0.4658	0	0.424	0.7679	0.0415	0.0284	0	0.08	0.673	0.1016	0.2233	0.1698	1.0764	0.4155	0.0238	0.362	0.1208	0.5018	0.0478	0.3077	0.0158	0.4945	0.0815	0.3946	0.562	0.6644	0.0182	0.6119	0.0235	0.3443	0.1142	0.6112	0.0287	0.6425	0.3907	0.0282	0.0341	0	1.0107	0.0727	0.0163	0.2326
ADAMTS2	chr5_-_178473455_178704935	0.5149	0.1143	1.46	0.8043	0.7137	0.2011	0.6863	1.0333	1.5329	0.1185	0.1591	0.0741	0.1287	0.1162	0.5011	0.1926	0.2569	0.5895	0.2211	0.1323	0.4053	0.4665	0.198	0.2228	0.258	0.4677	0.7046	0.4116	1.3957	1.1045	0.2764	0.243	0.1288	0.1189	0.178	0.3044	1.2112	1.1031	0.2683	0.2631	0.832	0.083	0.0733	6.3667	1.7803	1.2204
ADAMTS20	chr12_-_42034278_42231991	0.5335	0.0041	0.0109	0.0027	0.0535	0.0031	0.7134	0	0.1195	0.0102	0.0144	0	0.1709	0	0.3412	0.0091	0.5846	0.0338	0.1774	0	0.0611	0.0357	0	0	0.0905	0	0.409	0.0664	0.6064	0.0997	0	0.0221	0	0.0304	0.0232	0.0293	0.0599	0.0386	0.3364	0	0.1579	0.0723	0.0087	0.0412	0.078	0.0615
ADAMTS3	chr4_-_73365550_73653380	1.0735	0.0319	0.0706	0.8151	0.6483	0.1323	1.0219	0.3255	0.2583	0.0634	0.0508	0.0951	0.6748	0.1103	2.494	0.2576	0.1884	1.233	3.2413	0.4701	0.0745	0.8174	0.4116	0.3795	0.0898	0.6745	0.2729	0.1076	0.154	1.7122	0.0162	0.5551	1.8648	0.7424	0.168	1.194	4.0071	0.1811	0.7563	0.0252	0.6447	0.2025	0.3578	1.3986	8.3749	2.318
ADAMTS4	chr1_-_159426161_159435469	2.3324	0.5689	0.627	0.3216	6.9087	7.0198	1.8652	1.5713	3.7637	1.586	2.0187	1.7012	1.4392	8.8473	2.444	1.782	1.9663	0.9532	14.4708	2.6629	1.773	9.896	0.449	1.0501	1.2766	1.2452	0.79	0.3345	5.3577	1.6539	1.6367	8.6427	0.3318	6.6426	0.4368	1.7475	5.6974	10.6657	13.3368	0.4769	2.9295	0.3253	8.6355	1.0162	5.0439	4.2241
ADAMTS5	chr21_-_27212111_27260703	0.9358	3.3845	0.6244	0.1856	0.0918	1.9424	0.398	0.0906	0.2753	2.4364	0.3005	0.0614	0.1865	0.1313	0.2087	0.1039	0.1057	0.2423	0.4697	0.0758	1.7323	0.0982	0.1122	0.0495	0.2318	0.0363	0.2909	0.0884	0.1606	0.1776	4.0194	0.1433	0.3933	0.1744	0.4102	0.1416	1.0511	0.9183	0.0198	0.065	0.2167	0.2992	0.0996	2.8258	0.349	0.7679
ADAMTS6	chr5_-_64480318_64813460	0.9198	0.0179	0.1769	0.0675	2.4187	0.0904	0.6532	0.0353	0.1872	0.137	1.1034	0	0.6871	0.0949	0.5869	0.0883	0.9319	0.1453	0.4307	0.175	0.2843	0.091	0.0818	0	0.198	0.1116	0.2318	0.0291	1.1197	0.0978	0.0362	0.107	0.4656	0.0915	0.8861	0.0808	0.1003	0.7566	0.3914	0.6115	0.8898	0.0289	0.2672	1.8634	0.1288	0.9711
ADAMTS7	chr15_-_76838599_76890828	0.3485	0.1208	0.0387	0.2153	1.0362	0.5241	2.1089	0.319	1.5288	0.1521	7.1555	0.2195	4.9146	0.0656	0.8731	0.1189	4.7974	0.5548	1.9256	0.471	10.0746	1.1874	0.1717	0.3661	0.5012	0.4039	1.9253	0.5605	2.539	0.387	0.3218	0.5568	0.1513	0.0769	1.3903	0.3319	2.9732	0.4698	5.3734	1.0405	0.6093	0.118	1.0941	5.0353	1.4871	5.8439
ADAMTS8	chr11_-_129780027_129803749	1.1398	0.1109	0.7459	4.0933	0.9245	0.8794	0.1502	4.0452	0.1267	0.5132	0.2837	0.5313	0.9862	0.6766	0.4444	2.2777	0.3167	3.464	0.4375	1.9278	0.282	5.0587	0.1022	2.4343	0.2175	3.1968	0.1462	1.393	1.0458	4.2896	0.1698	3.0279	0.2026	3.9393	0.1149	4.9629	1.2622	1.2338	0.5202	0.1407	0.6289	0.1637	0.4968	0.0905	0.3216	0.0263
ADAMTS9	chr3_-_64476370_64648405	2.7254	0.3405	0.4419	0.7666	4.9593	7.4987	4.5168	0.5682	10.1042	3.3829	5.8869	1.9266	2.0726	0.6746	0.3509	1.0882	2.7704	2.481	5.9881	4.4363	3.0757	3.0175	1.2147	0.7062	4.1881	1.3576	6.6847	2.6732	2.6016	1.4889	2.3493	5.6081	3.6206	1.8008	6.7059	2.1251	10.4412	11.2906	4.5227	0.8098	8.2361	4.2849	3.0297	0.4214	6.3122	4.6676
ADAMTSL1	chr9_+_18464103_18900947	0.4272	1.0748	0.177	0.0809	0.249	1.7187	0.0926	0.0696	0.3781	1.4865	0.0434	0.0305	0.7504	0.0204	0.484	0.0688	2.8684	0.2544	0.1348	0.1232	0.336	0.2228	0.0137	0.0518	0.0048	0.0657	0.0941	0.0753	0.6359	1.2111	0.7696	0.3751	0.3627	0.1532	0.6929	0.2975	0.1727	0.7631	3.6966	0.0808	0.1088	0.0513	0.6441	16.7275	0.5749	0.0289
ADAMTSL2:2	chr9_+_135389795_135430462	1.7288	2.2078	1.5052	6.2306	2.2198	2.5911	1.3382	3.4585	0.8605	3.7817	1.3183	3.0864	0.5697	1.0619	1.419	4.179	1.3074	3.9546	1.9824	3.6748	4.2804	3.3823	0.8013	4.7271	0.1943	6.9459	1.2742	3.1109	3.1907	3.8588	4.2174	3.6539	0.7767	1.126	0.7517	3.5391	2.3774	2.6903	2.6807	3.248	1.5192	0.7549	4.4772	0	0.8823	0.0049
ADAMTSL3	chr15_+_82113841_82499597	0.1737	0.2596	0.5882	0.2733	0.7229	0.627	0.1305	0.3274	0.0915	0.3632	0.1138	0.2877	0.0758	0.8109	0.0922	0.2861	0.2454	0.2835	0.1509	0.051	0.4248	0.5892	0.0758	0.5792	0.0597	0.1104	0.1474	0.5194	0.1859	0.8069	0.2657	1.052	0.1071	1.4529	0.5736	0.4159	0.0927	0.9271	0.2441	0.0325	0.3738	0.3437	0.1402	0.425	0.0636	0.2002
ADAMTSL4	chr1_+_148788521_148800036	0.8525	0.2226	0.842	0.3012	2.1507	1.2855	1.1658	0.3166	16.948	0.6845	0.5633	0.7356	1.0677	0.4015	0.6858	0.3238	5.1614	0.5322	9.2707	0.3654	0.4909	0.4967	1.3115	0.2766	0.3964	0.4785	1.7133	0.5993	0.2229	0.4143	0.1958	0.5746	3.8788	0.14	4.5314	0.5249	5.8772	3.6148	1.6366	20.2545	3.7101	1.1959	2.3585	0.2848	5.42	0.2487
ADAMTSL5	chr19_-_1456022_1464019	0.1434	0.1722	0.3979	1.0471	0.2309	0.3831	0.0565	1.2927	0.1862	0.4402	0.3208	1.958	0.0824	0.2131	0.0763	0.4104	0.082	1.0013	0.1167	1.1614	0.2033	0.3594	0.5613	1.7433	0.1284	1.5257	0.067	1.6645	0.0222	0.424	0.3524	0.4183	0.2279	0.3279	0.0328	0.5551	0.0833	0.4169	0.1794	0.2183	0.1523	0.7885	0.2281	2.6814	1.2579	0.1544
ADAR	chr1_-_152821157_152867061	35.1814	34.9684	15.879	34.2709	35.7962	30.9023	25.554	23.7099	31.9659	25.3365	18.566	17.8635	34.5028	16.3748	37.7018	23.9919	26.1297	30.4232	40.5006	21.3323	34.1419	35.5523	29.7511	25.1519	16.4434	44.2406	28.3355	28.0753	48.5049	44.6412	39.6168	37.4434	31.184	31.9372	53.4404	28.2429	31.6342	36.6943	68.851	42.3127	29.0935	17.8279	27.5768	48.973	32.9323	42.0727
ADAR2g	chr21_+_45318942_45470902	2.5379	16.802	3.3964	7.3449	2.1849	12.8294	1.7968	5.2123	1.6343	11.9479	1.9088	1.5251	3.2891	0.6882	1.3624	4.0118	1.8886	7.4003	1.6081	3.5869	11.1409	6.0113	4.31	4.9226	2.1604	5.5885	1.1602	3.5568	7.3837	9.2349	23.9773	4.5541	2.8157	1.6579	1.6263	8.4401	1.4897	2.2332	1.7492	2.1275	3.9439	2.4388	1.3698	1.0029	3.245	0.3911
ADARB1	chr21_+_45318942_45470902	3.1321	21.0159	4.312	9.8261	2.6413	13.7752	2.2664	5.6516	1.8959	11.921	2.1113	1.4614	3.7341	0.7733	1.6057	4.9525	2.243	9.9696	1.5326	3.4595	15.4308	7.4651	3.7646	4.4921	1.9853	5.2766	1.5332	4.7464	9.4908	13.165	33.8168	6.4822	3.0217	2.3183	2.2119	9.5677	1.6914	3.0046	2.3792	2.2655	4.6349	2.4534	1.4606	1.3437	3.5282	0.4857
ADARB2	chr10_-_1218072_1769718	1.8093	1.2515	9.2587	4.9428	2.3277	1.3165	1.0196	6.1729	0.3416	4.3698	0.7405	1.7733	0.6402	12.988	0.9436	1.4301	0.8691	2.5186	1.0121	2.9426	0.6905	2.3989	2.1633	4.7087	0.0729	2.7511	0.9211	1.7481	2.3148	2.1582	0.9112	5.3818	0.0812	3.7042	0.9163	2.0731	0.8834	9.999	1.2803	0.1445	0.3932	5.7867	7.4125	0	0.64	17.5883
ADAT1	chr16_-_74190498_74214655	1.1912	0.8045	1.0972	1.8592	1.5695	0.7584	0.9912	1.1197	0.2429	0.722	1.0448	1.0841	1.4084	1.3336	3.6491	1.7143	1.1785	2.0239	1.5328	0.9337	1.6364	1.4292	0.5587	0.9706	2.3903	1.2102	0.7844	0.8942	3.0901	3.1526	1.6307	2.1733	0.3672	1.9088	1.1272	0.8883	0.8307	2.0126	1.5143	0.4989	1.5141	0.7201	1.1424	10.2622	0.6766	3.2826
ADAT2	chr6_-_143785661_143813534	0.4848	0.755	0.26	0.2824	1.989	1.5568	0.8456	0.3916	1.5733	0.7256	1.0878	0.1112	1.3764	0.3323	1.089	0.4765	0.822	0.5333	2.2948	0.6866	1.669	0.7306	0.4086	0.3586	1.0845	0.8537	0.9833	0.3277	0.6868	1.0734	0.9911	0.7843	0.5161	0.4182	1.2694	0.7299	1.1089	0.7289	1.6007	0.2832	1.4782	0.1162	1.5999	0.7343	2.2601	2.5143
ADAT3	chr19_+_1856372_1864446	2.2551	2.4212	0.8765	1.3328	3.5001	2.7646	2.6815	1.9458	3.3384	4.4635	3.0117	1.6238	3.5231	1.9831	3.8546	0.5804	3.0697	0.6297	6.527	1.5558	2.0695	1.6036	2.8595	3.8363	2.1112	2.9887	4.6884	1.7563	2.2503	0.7788	3.1287	1.5182	1.8502	1.0858	2.7456	1.5601	3.3909	3.4042	3.3376	2.1196	3.2368	0.7276	7.5443	3.2402	4.7411	2.6191
ADC	chr1_+_33319300_33358718	3.5604	3.264	1.6564	2.8336	3.8518	3.537	1.8033	3.4371	1.2606	2.5976	2.288	1.6855	1.4539	5.5786	2.4056	4.553	2.8009	5.2903	5.2031	3.4437	2.6426	5.9583	1.1229	3.9594	0.476	3.9185	2.7939	1.3313	2.6565	5.6763	2.2785	4.4216	1.7882	5.0853	1.4881	6.1	1.3981	2.0863	1.5325	1.2671	2.4324	1.4118	5.5992	0.739	3.9206	0.2867
ADCK1	chr14_+_77336226_77470047	0.7749	0.7866	0.7196	1.5625	6.4964	3.0777	2.3517	3.9908	1.4616	1.0545	1.1329	1.7775	1.8594	4.0458	3.4735	1.423	1.6524	2.9308	4.4539	2.4618	3.6405	4.4368	3.0142	5.0747	1.4365	8.0803	0.5147	1.2928	2.2566	5.9287	0.9469	4.0856	3.5914	3.1055	1.364	3.6551	1.5626	2.2385	2.0718	0.4707	2.431	0.4954	5.1525	2.1203	1.8166	1.6506
ADCK2	chr7_+_140019421_140042213	9.4662	11.0484	7.2932	14.9081	9.525	5.8511	6.8227	12.2055	5.4619	6.6809	6.3485	7.4797	10.2822	7.068	18.8567	11.5097	13.5	14.6192	8.4646	7.6486	7.8546	12.413	6.7893	18.62	4.6773	11.2836	8.8417	10.9596	18.0755	14.115	11.5452	12.7485	3.879	10.3229	4.5881	23.7222	12.0822	10.5131	8.1175	15.2947	8.8484	4.6224	16.5036	2.9318	7.5685	4.2773
ADCK4	chr19_-_45889273_45914440	4.2607	5.5873	3.3258	3.8575	15.0199	11.5993	3.903	3.6154	6.2293	5.5549	4.9186	14.3611	4.4442	3.2502	13.1968	7.7527	10.6002	7.4322	8.4944	5.8702	8.4771	6.6986	4.4091	4.0838	12.7814	13.2716	3.9814	3.7172	3.6913	4.5148	4.9746	3.6212	3.0875	1.9891	4.7257	3.9794	4.4426	5.8211	8.7694	4.2625	7.9701	3.9145	10.7206	4.4288	6.1146	10.8547
ADCK5	chr8_+_145568333_145589261	2.5152	5.8325	2.6049	2.7958	4.8862	11.4715	5.5608	5.9407	3.9968	6.5809	3.3399	3.0748	6.7901	2.1092	3.5375	2.7263	7.2156	4.133	5.7796	5.7422	7.3022	3.8356	5.3747	7.5595	7.2192	10.5735	5.0005	2.5137	5.3914	3.0172	5.6784	2.6963	1.6136	1.3468	2.4858	6.0169	3.6272	3.226	3.4161	2.5062	5.5974	0.8619	4.2939	3.1026	4.1736	2.6703
ADCY1	chr7_+_45580263_45729239	1.5871	9.9738	3.1957	28.6829	2.237	14.3332	1.963	14.4872	0.3982	8.7951	1.0909	3.2679	1.1879	0.4818	0.5408	18.872	1.5138	24.3777	0.369	9.4631	20.8507	21.7572	0.8496	10.656	0.8006	10.1137	0.8185	5.8077	7.5688	43.3442	43.7506	24.6722	0.6892	9.3882	1.3141	20.2384	2.0815	1.111	0.9716	1.335	0.7731	2.3687	0.7705	1.2042	0.5949	7.1619
ADCY10	chr1_-_166045505_166149964	0.2716	1.3076	0.1874	0.1569	0.1642	0.2204	0.5837	0.3191	0.4218	0.3194	0.2678	0	0.2137	0.0641	0.0306	0.057	0.1505	0.1004	0.1311	0.0644	0.6525	0.193	0.0388	0.1478	0.0121	0.0708	0.3318	0.3603	0.1311	0.2397	0.2711	0.2271	0.1364	0.3796	1.1521	0.435	0.1289	0.1056	0.1089	0.2659	0.2111	0.0393	0.0098	0	0.0765	0.1416
ADCY2	chr5_+_7449342_7883194	25.4248	11.5659	34.6266	41.472	13.7777	21.9413	4.3031	35.2324	5.5002	19.4585	10.3889	43.3031	11.0889	8.3506	10.5114	15.3135	10.2406	32.3432	7.7045	29.8191	5.0405	20.9593	10.2196	21.6314	2.2925	25.2303	9.6534	48.0934	5.3365	32.1613	8.1744	18.4569	29.0047	12.8504	19.6452	19.9466	4.0377	43.965	3.6786	4.4346	50.4711	53.0093	16.6405	0.3304	1.9783	3.8056
ADCY3	chr2_-_24895541_24995559	6.6696	9.5148	5.3959	16.9102	11.6215	13.6564	6.5911	10.8333	13.7861	10.0041	4.3768	5.9538	11.9346	6.0247	7.7687	5.4236	13.4556	14.7895	10.0999	10.3443	12.5813	14.891	2.5423	9.4308	3.568	14.0113	6.5593	8.6101	12.7681	21.2929	10.6754	9.5441	5.9035	8.245	9.762	15.0117	10.498	15.7007	10.4218	10.2514	13.3049	5.7629	9.9389	8.4163	6.4511	20.4236
ADCY4	chr14_-_23857409_23874117	0.583	0.0917	1.377	0.9691	1.9742	3.4044	0.928	0.9376	3.2187	4.1655	3.5794	1.8692	0.5735	0.2836	0.093	0.9833	0.3459	0.9595	2.7314	3.8987	0.9585	0.4737	1.1555	1.6837	0.0958	2.6602	1.0516	2.6312	0.4724	0.6336	0.3961	0.3414	0.6173	0.2924	0.5599	0.9546	1.7316	2.5381	0.9846	4.5749	9.5893	1.3185	0.9346	0.0693	0.6299	0.0057
ADCY5	chr3_-_124486088_124650082	4.3752	1.4685	2.5642	14.6452	5.6866	0.8332	3.5733	9.1963	3.5627	0.6385	1.2756	0.9589	1.7573	3.4742	1.4522	12.4673	4.4852	16.4653	1.8152	3.073	5.0113	9.7443	0.2649	4.1577	0.2463	3.0863	7.4459	3.8182	7.9192	21.5373	5.5022	15.0486	0.5267	8.6997	11.1136	8.4568	1.328	8.6753	5.6618	0.3302	5.1403	0.6175	5.5866	0.4534	2.5893	1.2174
ADCY6	chr12_-_47446241_47469087	4.2191	7.4333	3.4181	7.745	12.9165	10.9664	12.5567	7.2726	7.6243	9.1675	5.0713	5.2733	11.9757	1.4059	3.5802	2.5433	7.2104	6.5468	8.1608	7.6315	13.364	7.6362	1.3851	5.7801	1.8793	9.7575	5.9323	6.4923	12.4533	11.1112	11.597	6.7463	2.8592	3.1768	13.0543	7.9144	9.2561	8.1775	10.9238	9.2174	11.5908	2.8235	5.3425	7.8543	10.915	11.1996
ADCY7	chr16_+_48857962_48909544	8.8367	2.2767	8.0935	6.2512	7.2722	1.6062	9.1184	3.0793	3.0469	2.1783	3.5617	2.2319	7.9901	4.3363	4.1616	5.3405	8.1218	3.5103	2.5098	2.6321	4.4094	4.2213	4.3768	3.8349	0.5144	2.1939	10.6499	3.4112	5.5037	5.0759	1.2148	5.6578	5.3151	3.1861	6.7594	4.2859	9.5179	8.8914	1.9911	3.3854	4.2275	8.4617	5.5874	3.9502	2.222	1.2703
ADCY8	chr8_-_131861728_132122017	2.9105	3.8082	2.6919	5.3713	1.1282	1.5828	1.4347	2.6031	0.7431	1.0539	2.4988	4.757	5.0871	1.4531	0.746	2.0967	1.4938	8.1269	0.786	3.1673	2.9642	5.3966	2.7305	2.7696	0.5834	5.9634	2.8129	5.6074	3.9213	5.1966	3.4919	3.0793	5.0434	2.0756	1.5783	3.753	14.9406	5.4987	0.5379	1.0303	2.2042	3.573	1.1808	0.154	1.3468	6.7843
ADCY9	chr16_-_3952652_4106187	3.4603	4.3807	2.3076	6.8563	3.9445	4.7914	3.3705	4.4515	2.9703	3.0091	1.4451	1.3293	2.5524	0.5943	2.9878	1.4323	4.203	4.5844	2.0449	1.8767	4.3733	3.7689	2.6438	3.6272	1.3425	3.9012	3.1046	5.5114	4.4693	5.9259	7.7671	3.8736	5.1769	1.6382	4.5027	4.3076	2.5569	5.833	3.748	1.6774	6.2143	3.5124	2.5137	4.4409	7.1976	3.6622
ADCYAP1	chr18_+_894943_902173	3.2019	2.1372	0.5599	5.0295	10.837	2.7285	10.0232	1.4835	1.4796	1.7287	1.3869	0.7622	0.7636	0.2618	0.5059	2.1271	2.0085	3.6067	2.174	2.6568	2.1857	4.685	1.5037	0.5088	0.9475	1.0407	8.3167	0.1567	18.4028	5.6951	2.1428	1.1329	0.0723	1.1823	0.6075	3.3321	0.7476	0.7676	0.3843	0.471	25.3505	0.2182	0.3799	0.0192	50.5752	0
ADCYAP1R1	chr7_+_31058666_31112836	11.2347	5.9365	4.1949	17.5633	4.133	2.6353	4.0139	10.005	1.653	1.2785	1.2434	3.1411	1.885	1.8458	6.5095	4.7091	3.8531	13.7669	0.3392	1.4623	6.5467	4.5828	0.8594	1.9288	0.5169	2.5515	5.0149	13.6553	20.4533	14.5627	10.0798	6.4311	1.8255	3.9546	12.463	3.0744	1.976	21.5661	4.0851	3.5078	2.3007	2.8532	1.5737	0	1.0017	2.7962
ADD1	chr4_+_2815381_2901587	29.452	33.0739	25.5307	40.3723	25.9422	37.7166	24.2741	37.7053	18.191	29.9735	17.6855	32.6122	18.7081	18.0311	22.5743	28.808	17.7525	37.2513	17.9753	29.1972	30.0843	33.9719	11.2245	26.9667	6.3771	39.2972	22.4019	34.7994	32.8239	38.2484	41.9695	33.1617	18.5915	22.8691	30.1955	34.5076	23.0281	33.2005	18.859	18.8408	32.3342	23.7643	20.9056	27.8692	26.845	27.896
ADD2	chr2_-_70688257_70848837	6.1494	10.1086	1.4004	5.6319	9.0555	3.5355	6.6321	1.2762	4.0561	2.2333	1.3609	0.1237	3.9777	0.2761	10.0099	5.5196	10.7202	6.8639	1.9955	0.9746	12.4416	5.9949	1.1601	0.9896	2.4079	1.7454	4.7896	0.6236	10.8575	21.7485	17.3574	6.3991	0.279	3.498	9.0722	4.6405	1.7017	4.4249	5.809	7.0649	2.2296	1.9769	3.0885	2.8819	3.2414	0.0078
ADD3	chr10_+_111746097_111885313	44.7218	33.354	32.8445	59.7575	18.9435	36.3909	25.4074	51.1772	14.5118	31.7755	36.8043	89.5019	34.9779	83.4214	36.3148	54.4963	15.4895	49.8504	15.7298	48.7541	31.7382	31.2013	26.1691	34.917	2.0927	30.4198	18.5213	76.9615	22.2305	29.0022	29.5661	37.5377	25.5829	59.159	39.7523	23.3041	17.0396	53.7074	35.712	29.3296	22.0086	63.8909	31.3768	12.3182	13.1683	28.6367
ADFP	chr9_-_19105758_19117573	47.2895	4.756	6.1376	8.3716	7.6912	9.2145	214.243	8.5718	246.208	13.1328	11.0216	9.0873	5.2238	5.9905	15.0176	4.762	27.7862	12.1581	16.3556	4.3749	14.8539	14.7148	8.6212	5.9624	20.0925	9.6922	336.224	20.2942	5.7388	2.9512	1.7392	6.9803	3.3761	7.1251	27.9489	8.9575	102.462	5.7803	6.6927	10.5149	5.6433	12.059	7.4732	14.3489	86.0933	0.2451
ADH1A	chr4_-_100416546_100431165	0.0103	0	0	0.0215	0.0109	0.0097	0.0868	0.003	0.0738	0	0.2489	0.0682	0.0502	0	0.014	0	0.0349	0.0033	0	0	0.0135	0	0	0	0	0	0.013	0.0138	0.0701	0.0175	0	0	0.0405	0.0517	0.1396	0.0183	0	0.086	0.0738	0	0.0359	0.0611	0.0579	0	0.0313	0.0298
ADH1B	chr4_-_100446549_100461595	0.1245	0.1537	0.9696	0.1995	0.1944	0.706	0.0392	0.1297	1.233	0.8786	7.1665	1.1485	0.0937	0.1398	0.0243	0.1639	0.0332	0.2786	0.6947	0.0849	0.0142	0.0319	0.2039	0.075	0.0046	0.5046	0.0282	0.4724	0.1981	0.9542	0	0.1213	0.2012	0.0516	0.0286	0.1208	0.0159	3.5369	0.203	0.0624	0.8625	0.5476	0.0112	0	0.0961	0
ADH1C	chr4_-_100476671_100492940	0	0.019	0	0.0078	0.0188	0.0402	0.0189	0.0504	0	0	1.7607	0	0	0.015	0.0258	0	0	0	0.0543	0	0.0452	0.0169	0	0	0	0.0925	0	0	0	0	0	0	0	0	0	0.0081	0	0	0	0.0995	0.03	0	0	0.0213	0.0191	0
ADH4	chr4_-_100263855_100284472	0.0211	0	0.0377	0	0.0498	0	0.0077	0	0.5645	0.0368	0.1493	0	0.0215	0	0	0	0	0.0185	0.0914	0	0.0112	0	0	0	0	0	0	0	0	0	0	0	0.0105	0.011	0.0278	0	0	0	0	0	0.0586	0	0	0	0	0
ADH5	chr4_-_100211152_100228954	28.9482	16.9521	11.8623	23.2899	22.0732	10.0254	17.1421	23.8682	16.2997	8.1786	16.052	22.1681	30.0985	13.9671	33.4851	17.5798	23.1703	25.2093	39.9242	15.2064	13.7863	18.358	10.6415	8.7259	3.8981	12.2959	16.9658	20.8585	31.4755	18.0522	10.1858	13.1114	13.2313	13.285	20.9577	16.7746	11.3544	18.1433	23.2627	14.2455	19.9353	11.2185	12.6837	50.5272	18.4625	28.4841
ADH6	chr4_-_100342817_100359426	0.0209	0.0187	0.0167	0.0054	0.0526	0.0154	0.0557	0	0.0294	0.0472	0.0322	0	0.2234	0.0184	0.0692	0.0056	0.0786	0.0036	0.0902	0.0058	0.0087	0.0042	0	0	0.1953	0	0.1743	0.0455	0.0088	0	0	0.0424	0.0745	0.0784	0.1793	0.0115	0	0	0.1521	0	0.0321	0.016	0.1032	0.0628	0.0222	0.128
ADH7	chr4_-_100552440_100575548	0.0195	0	0	0	0.0129	0	0	0	0	0	0	0	0.0125	0	0	0.0097	0	0	0	0	0	0	0	0	0	0	0	0	0	0	0	0	0	0.0064	0	0.0171	0	0	0	0	0	0	0	0	0.0131	0
ADHFE1	chr8_+_67507271_67543598	2.5622	1.8239	3.1974	6.3792	10.4393	18.6067	2.6361	9.6552	2.2826	4.7461	3.2959	25.6864	3.5358	6.229	3.041	7.4617	1.9452	12.8951	10.7994	23.2499	5.6919	9.0417	2.312	5.3822	2.902	15.043	1.3448	12.5505	2.6218	4.8778	1.5895	5.1414	3.8264	5.3789	2.4977	5.9392	1.8685	10.7255	5.2647	1.3109	8.2035	4.0076	5.7814	0.5688	4.4339	0.7317
ADI1	chr2_-_3480696_3502354	30.1397	17.2389	40.0062	45.5165	20.8373	28.21	11.0413	60.8323	14.9156	35.9526	22.5607	139.76	20.3899	28.2925	29.6445	42.0298	11.5347	41.2868	26.2523	50.0598	11.5492	22.1573	140.894	36.4529	15.7631	41.2201	7.3705	48.5264	28.3917	22.2171	14.7255	15.7026	54.1446	23.8168	12.4706	25.9214	15.9274	31.6473	14.758	32.2019	33.7382	37.9948	25.2363	40.1823	30.2953	24.5298
ADIG	chr20_+_36643251_36650518	0	0	0	0	0.1258	0.0513	0	0	0	0.0338	0.128	0	0.1786	0.0371	0.0988	0	0.0619	0.0476	0.0519	0	0	0.1381	0	0	0.3112	0	0	0	0	0	0	0	0.0709	0	0	0.0328	0	0.083	0	0.1904	0.0503	0.2417	0.0686	0	0.0183	0
ADIPOQ	chr3_+_188043156_188058946	0	0.0021	0	0.0075	0.006	0	0	0	0.3706	0	0	0	0	0	0.0247	0	0.0138	0.0079	0	0	0	0.0108	0	0	0.1038	0	0	0	0	0	0	0	0.0158	0.0188	0	0.0055	0	0	0.0515	0	0	0	0.0115	0	0.0061	0
ADIPOR1	chr1_-_201176583_201194323	45.94	35.5711	22.1547	33.7942	32.7205	29.0072	31.7278	38.4516	52.5974	28.0339	18.243	33.9266	31.6533	26.8668	36.4714	27.5002	29.2153	32.2868	27.0221	20.7835	29.6494	34.4094	36.7017	25.2331	14.3628	20.3901	42.4562	26.1779	28.4133	32.0865	29.8212	26.2278	20.2757	26.9353	37.3045	29.6461	39.8354	30.6275	38.4168	42.1661	37.4338	28.3904	30.1931	38.1204	46.9664	39.4066
ADIPOR2	chr12_+_1670507_1768106	26.7686	13.456	44.9279	28.5459	31.5538	29.7743	23.8354	56.0674	21.578	53.7786	30.9167	29.7064	39.6753	60.41	17.3949	17.7918	15.1329	16.2652	23.5932	34.3317	15.4187	35.012	27.4175	69.9177	7.1204	39.5322	14.4948	35.4764	32.6108	19.2734	14.1856	43.4472	15.5871	98.6177	18.0516	35.9745	20.3257	55.436	27.5084	48.6124	41.5893	33.5303	45.5667	22.3575	20.4488	20.0916
ADIR	chr1_+_177317734_177331752	15.6446	3.9916	5.1211	8.9189	12.1309	8.0636	6.5448	7.2776	14.902	7.3227	10.2891	15.4757	25.7229	5.0903	16.6491	7.9784	15.9537	8.595	15.1159	9.7355	6.4316	8.8953	12.692	9.66	3.9712	16.5404	7.3244	10.4306	14.2482	7.1664	3.8873	6.9341	13.7426	4.329	10.7206	11.4137	12.4498	9.0555	15.9492	21.8228	13.1978	7.2844	16.3877	14.1205	15.181	8.9005
ADK	chr10_+_75580970_76139066	11.0352	4.8191	7.5143	6.4079	7.574	3.9704	9.103	7.4838	5.2943	4.4325	6.9791	10.7121	10.7454	7.5161	13.7461	10.4261	9.0175	10.0286	4.6806	6.5487	4.91	8.2987	6.4742	4.1873	2.8761	4.3683	8.8245	6.6139	6.8199	7.3172	3.1456	7.1366	3.8617	6.6076	8.883	7.3757	5.2034	7.0102	11.7463	13.9534	9.0406	6.0512	6.581	15.9683	9.2815	9.2555
ADM	chr11_+_10283206_10285499	40.2548	5.3764	1.8327	1.2065	4.6526	2.1152	89.3523	0.9389	204.773	4.5132	23.2915	8.9182	1.665	1.0222	0.5261	0.8008	13.2235	11.7534	40.4869	1.822	22.3367	28.3494	5.4249	1.3669	160.297	20.1073	36.111	10.6977	10.7901	2.5337	3.4192	19.3113	3.1367	1.0855	18.1178	2.8393	236.855	2.162	55.8488	7.0455	8.3559	2.8386	3.5966	3.9354	9.1293	48.6279
ADM2	chr22_+_49266877_49271732	1.4267	0.0563	0	0.0352	0.2895	0.0373	0.1378	0	1.3124	0.061	0.0699	0	0.1431	0.0337	0.7368	0.0148	0.0413	0.0087	2.1315	0.0808	0.0552	0.059	0.0252	0.0278	0.0515	0.0931	0.0798	0.0807	0.3586	0.0168	0.0892	0.1168	0.1677	0.0359	0.1196	0.0418	0.7584	0.0453	1.5936	0.2079	0.1842	0.0293	0.7057	11.2499	1.3272	5.4112
ADNP	chr20_-_48940289_48980934	22.6293	28.1355	8.0708	19.976	22.1474	15.0009	26.2408	17.5565	13.7121	14.3699	9.95	9.0127	25.7924	7.2399	22.5418	7.522	23.6492	15.6256	7.47	5.8018	24.0898	17.2824	3.9896	8.3614	1.4335	7.5839	13.3518	21.9259	32.35	19.5585	24.7929	17.2065	15.2441	24.3431	27.2378	18.7693	14.7395	20.3645	21.7968	15.2761	13.1867	7.2017	12.4424	28.9375	19.7697	45.2312
ADNP2	chr18_+_75967902_75999219	2.3652	3.763	1.6627	4.3605	5.1783	2.8246	3.8843	3.1327	5.9133	2.962	3.6977	1.8818	8.6706	1.7401	2.9947	1.3647	3.0376	3.5718	3.4295	2.006	4.019	4.2262	1.9961	3.084	1.7976	2.8478	4.0281	8.789	5.1111	4.0836	5.9844	5.1486	6.5108	7.5293	4.5362	5.6939	5.4758	6.6274	6.6976	7.4402	3.6554	2.4718	4.4335	7.0811	3.436	7.0468
ADO	chr10_+_64234521_64238245	15.8523	14.7853	6.6752	12.6061	8.4335	9.1657	12.9704	11.4304	7.4654	9.2226	11.4996	6.3794	19.9253	11.8962	16.2681	9.4657	15.2517	9.6013	9.7176	6.1073	12.1075	13.422	14.2241	11.5957	4.3085	6.3114	12.0204	9.9635	22.0107	9.8149	13.6941	16.8297	8.4987	18.2901	6.7715	14.114	14.5772	14.7389	21.1508	22.1702	9.8939	7.84	13.1687	14.5955	17.8826	11.1519
ADORA1	chr1_+_201363458_201403156	24.9358	6.7756	3.9456	19.9786	7.349	11.6879	11.7671	13.3768	11.7512	5.2779	6.0589	23.6445	5.2587	22.5336	21.1732	13.9992	10.4137	21.2711	18.9786	11.8652	14.7185	30.2426	7.3112	20.5716	11.6998	34.296	7.513	12.3713	18.8578	24.1022	16.3758	34.4558	13.7766	20.2182	4.8716	25.2033	38.8386	12.736	52.4437	2.5955	11.1145	3.2273	37.1827	1.149	39.7891	4.5628
ADORA2A	chr22_+_23143708_23168325	3.4914	7.1481	2.7659	3.1338	3.9014	4.7764	9.6108	5.9185	4.2471	8.6055	10.5856	6.5391	3.0604	1.6897	0.514	4.1356	3.0562	1.6651	4.1729	7.9629	6.6912	3.9375	4.9879	8.325	2.9545	9.4186	3.2542	5.7596	1.7083	2.5181	5.3229	4.0362	2.9637	1.1225	4.0799	5.9959	28.5108	2.7151	2.2098	5.2802	9.1554	6.8299	3.2459	0.5212	2.4209	2.0552
ADORA2B	chr17_+_15788955_15819935	2.3187	3.6748	0.7234	10.6781	1.6545	10.6189	2.2017	8.2858	5.4689	6.601	1.4417	23.1112	0.4796	0.6473	2.9277	4.4981	3.0093	19.8133	2.9841	10.1939	2.1771	7.6325	0.1033	5.337	2.5205	9.8806	6.3213	14.7222	2.3239	3.1972	2.7698	3.179	1.5807	1.4526	1.665	7.785	12.8622	2.7312	3.538	0.234	0.5125	0.2834	2.0943	9.3439	4.9481	2.5167
ADORA3	chr1_-_111827492_111908120	10.9169	1.3682	6.6708	6.3251	7.6194	0.0926	12.4141	0.8199	4.6698	0.5893	0.9412	0.4475	3.2835	6.8089	13.6117	17.5977	16.153	3.5606	5.1029	2.0443	1.7354	2.412	12.4925	2.2493	3.4962	9.1115	14.9578	1.5234	5.4461	1.9376	0.5686	3.9703	1.5336	0.6124	4.0025	0.9081	29.3299	3.1545	1.833	2.2084	1.0626	1.5039	19.841	0	3.6579	0
ADPGK	chr15_-_70830760_70863720	5.2185	4.5081	3.0083	3.5218	8.8384	5.6124	6.9727	2.9721	8.0271	3.3553	3.9057	2.4633	8.8469	2.921	3.7405	4.5829	8.0523	4.1577	7.2344	1.9962	5.9741	5.8619	3.9304	3.2797	2.6104	5.0027	6.1556	2.7211	7.0757	3.8502	3.0272	4.2439	8.0724	3.9428	6.7157	4.3479	15.123	5.0128	6.1898	4.3544	7.9478	1.6575	6.8204	9.1311	10.884	5.7805
ADPRH	chr3_+_120781212_120791482	1.9613	0.2483	0.9822	0.6765	1.3591	0.9801	1.4169	0.2919	0.8961	0.8735	1.2109	0.3165	1.6834	0.9704	2.7465	1.6639	1.8914	0.5284	1.8288	0.5864	0.651	0.9495	2.0489	0.2485	1.0954	0.6934	1.8394	0.6508	2.2331	0.5515	0.2967	0.9006	0.7408	0.3432	1.0826	0.4869	4.0486	2.349	2.3063	1.4247	2.7768	0.9915	2.3668	1.6975	1.9833	0.2148
ADPRHL1	chr13_-_113124260_113155840	1.3747	0.8767	0.9061	2.8102	0.5021	0.7059	0.5705	3.9766	0.6678	1.0098	0.9525	2.4212	1.3476	0.539	1.4919	1.5237	0.538	2.1124	0.4447	3.122	1.1135	4.1938	2.3363	3.2513	2.6066	3.0394	1.1846	2.8161	1.69	2.4612	0.6514	2.3831	1.9797	1.2513	0.7257	3.8624	0.3819	1.6088	1.6587	2.2389	1.1783	0.9914	0.8367	1.0858	4.9365	0.0604
ADPRHL2	chr1_+_36327072_36332120	29.2104	21.1192	9.284	12.0059	24.7259	14.1108	21.645	14.7885	33.0465	13.6405	20.0928	11.1073	16.5796	17.4816	43.2522	12.5411	30.6294	14.9519	58.5773	8.2184	19.3499	21.4853	17.5575	24.1335	17.2748	19.6041	18.4692	14.0633	17.3182	11.7911	15.5223	15.3151	15.1189	15.695	14.9365	21.7453	34.9634	11.3847	22.2696	46.8172	23.1723	10.6797	24.8198	22.8133	36.0305	22.4957
ADRA1A	chr8_-_26661583_26778839	0.5686	0.5211	0.1796	2.0155	0.2138	0.733	0.1992	0.7498	0.0206	0.3335	0.0562	0.1486	1.2723	0.1328	0.2461	0.1957	0.1811	1.0878	0.0194	0.2129	0.1698	0.2514	0.0187	0.2269	0.0344	0.1113	0.4586	1.2244	0.2004	0.9959	0.503	0.6123	0.0774	0.5537	0.0329	0.6854	0	1.0735	0.1473	0.1181	0.0208	0.1054	0.0359	0	0.0069	0.5934
ADRA1B	chr5_+_159276317_159332595	2.0738	0.1434	0.0665	2.4205	0.3696	0.0527	0.4022	3.4661	1.5025	0.0656	0.307	4.1887	0.1137	0.0889	0.8122	2.4745	0.1419	6.8456	0.7475	2.1052	0.4838	3.3717	0.3712	3.1221	0.3101	3.332	1.2382	2.2465	1.7033	3.547	0.546	2.8919	0.286	0.5991	0.2852	2.5454	1.3662	1.7613	0.4754	0.0653	0.5425	0.1932	0.4701	0.2239	1.7706	0.0841
ADRA1D	chr20_-_4149277_4177659	0.2871	0.0633	0.1406	1.8348	2.1574	0.0373	0.7063	2.0767	0.0674	0.0278	0.3525	0.1458	0.0892	0.0262	0.0528	1.7264	0.444	3.4128	0.0339	1.3297	0.0638	4.3014	0.1426	0.4333	0.0656	0.5287	0.1393	0.4899	0.5711	2.5894	0.0247	2.4069	0.1093	0.5539	0.2296	6.4765	0.1378	0.5383	0.093	0.0828	1.2618	0.5036	0.2141	0.3585	0.3977	0.1322
ADRA2A	chr10_+_112826910_112830560	1.3246	1.3948	0.6163	3.5878	2.7285	3.3336	0.9623	2.3535	1.6044	1.8608	0.2168	0.5709	0.3255	0.051	0.0732	1.9908	0.1779	4.8503	0.3889	1.2252	1.2335	4.3002	0.7004	2.1874	0.1857	1.607	1.7819	1.2367	0.2318	4.8495	1.5491	4.4905	0.3101	1.6573	0.6628	6.6888	1.8319	0.857	0.3296	0.4857	0.6907	2.3785	0.1453	0.2423	1.0473	0.119
ADRA2B	chr2_-_96142349_96145615	0.5772	0.0844	0.2068	1.0416	1.3531	0.1336	0.6899	0.5765	0.9649	0.4195	0.1666	0.0851	0.7056	1.2086	0.2104	0.0448	0.949	0.2366	3.505	0.3856	0.1166	0.4872	1.0477	1.4812	0.1325	0.9471	0.1003	0.56	0.7184	0.0985	0.4975	0.9734	0.81	0.6041	0.158	0.2639	0.3213	0.7826	0.2831	1.0365	0.7317	0.3433	2.2685	0	1.2955	0.0323
ADRA2C	chr4_+_3737872_3740051	0.7987	0.4841	1.1698	7.4915	0.3377	2.1465	0.1979	5.7186	0.5127	2.8869	0.6353	1.2112	0.3841	1.0447	0.0613	5.8523	1.6607	6.6837	0.3592	8.7404	1.5339	2.4216	0.6293	6.3736	0.3811	9.2411	1.5378	7.813	0.6983	4.7542	8.1943	2.8282	0.3769	1.03	1.0427	5.9412	0.2578	1.2756	1.4637	0.0675	0.3654	1.9852	0.499	0.2462	0.4549	0.1692
ADRB1	chr10_+_115793795_115796657	2.0143	0.3134	0.6026	6.3361	0.4012	1.1217	4.4814	6.2311	1.827	1.849	0.4665	8.3955	2.4953	0.2301	1.5666	1.9634	0.0613	6.3541	2.0474	5.5561	0.372	5.5011	4.9224	7.5692	1.9531	6.7872	0.855	7.6462	1.1583	4.5902	0.331	2.7708	0.3126	2.0247	0.2226	5.8964	9.5201	1.8397	1.4996	2.5966	4.1772	0.7385	1.4078	0	2.0137	1.9206
ADRB2	chr5_+_148186348_148188381	0.8457	0.3736	0.7375	2.431	0.6833	0.5556	0.2954	1.3844	0.6787	1.911	1.0308	1.962	0.3187	0.5986	1.4732	3.0874	1.0667	2.0253	0.4639	0.9002	0.4115	1.1089	0.6657	1.7977	0.1075	1.8166	0.3663	7.2131	0.2893	0.3865	0.5357	1.407	0.6081	1.5541	1.787	2.7906	1.1788	1.6735	0.2053	0.5066	0.7164	1.4848	2.8695	1.4859	0.1115	0.272
ADRB3	chr8_-_37939672_37943341	0.0317	0	0.0283	0.074	0	0	0.0233	0.0423	0.0261	0	0	0	0	0	0	0	0.0603	0.2989	0.0759	0	0	0.1421	0	0.0357	0	0.2069	0	0.0432	0	0.2971	0	0	0	0	0	0.1053	0.0283	0	0	0	0	0	0.0301	0	0	0
ADRBK1	chr11_+_66790480_66810605	27.4336	56.7004	24.0402	71.911	38.104	69.9062	33.39	77.3146	29.149	54.4117	17.4611	21.2532	25.1862	11.0003	27.1522	73.3035	19.2386	71.1096	31.1489	70.3778	46.1091	41.6089	12.6534	59.2284	12.5627	86.2049	28.3614	48.0108	35.6995	53.5213	69.3349	42.5661	18.153	12.9221	24.1196	54.1368	43.5548	21.1221	25.7651	47.336	38.7843	10.0388	45.7166	15.1615	28.3789	15.3617
ADRBK2	chr22_+_24290860_24455258	2.1163	1.6481	4.0139	6.8204	4.3067	2.6352	1.2918	4.2458	2.5969	2.9266	3.3107	1.7146	2.769	0.919	1.5463	5.3685	2.9415	8.4589	1.914	3.5909	5.0427	8.9402	6.2351	3.7832	1.046	3.6793	2.0402	2.7646	3.2188	15.2915	3.9123	9.2598	3.6944	4.7809	3.4004	7.413	3.1207	1.9569	2.3532	0.877	4.2911	3.3824	2.2719	0.9437	2.9457	3.4681
ADRM1	chr20_+_60311421_60317313	29.4393	42.5001	22.929	25.3712	31.2108	47.7319	27.5354	31.0369	39.39	40.7842	25.8744	24.2072	28.1652	21.6401	77.9688	28.3839	29.1267	27.0318	39.0883	20.9261	33.4619	28.4011	38.3776	43.769	21.8815	32.1486	30.6236	30.457	31.2445	22.3669	38.9792	22.4887	19.0784	13.6754	13.1521	30.9724	32.0779	19.5554	36.6981	61.1625	36.029	39.7632	28.1027	50.8413	42.4546	30.0832
ADSL	chr22_+_39072449_39092521	14.6579	9.5492	4.2483	7.4181	12.8259	8.2055	13.4591	7.3677	17.9772	5.3246	10.7262	2.081	21.3553	6.3094	64.5606	10.3861	22.9369	10.6995	13.2326	2.8928	13.6236	11.3306	9.3987	5.1699	7.393	6.7708	19.4198	5.4188	8.8847	9.5776	5.3615	5.2881	4.8169	6.5478	11.5199	10.464	13.1224	8.8431	32.4346	7.9063	8.4386	3.6842	12.3206	59.0739	25.2317	56.9031
ADSS:1	chr14_+_104267272_104284692	4.8189	0.742	5.7027	1.929	2.3814	1.3085	5.0749	1.891	19.605	1.3167	1.6489	3.5157	0.4001	4.3732	3.7373	3.4735	4.5912	2.7098	3.8234	5.8571	1.5375	3.6102	4.2565	2.6604	9.162	4.7971	8.095	2.7053	2.0042	1.1869	0.5901	3.8816	2.0192	1.669	4.7297	0.9518	11.6569	1.4934	5.9106	4.0423	5.7164	5.3144	3.4428	0.4565	5.7346	1.0033
ADSS:2	chr1_-_242638418_242682036	10.6855	8.0954	7.5859	10.7014	10.4409	6.4542	7.9203	10.8835	20.2168	5.4833	7.2776	7.1771	18.1832	12.2727	17.4314	14.8737	13.0755	14.491	12.8906	5.4753	8.9397	20.7985	6.1681	8.1254	3.1478	7.5511	12.7675	4.6171	9.9946	19.0331	6.8766	13.321	11.6089	20.7852	10.9619	15.322	23.1591	14.3393	18.8675	20.1024	9.8283	7.5641	10.854	19.8258	13.4322	16.9465
ADSSL1	chr14_+_104261578_104284692	4.5534	0.713	5.1609	1.8059	2.1345	1.1844	4.6324	1.7282	17.1934	1.1413	1.4982	3.1885	0.3599	3.9276	3.4371	3.2051	4.3312	2.6532	3.3847	5.155	1.3801	3.2914	3.7127	2.3393	7.9182	4.283	7.3072	2.4692	1.8197	1.1273	0.5883	3.8269	1.8031	1.5235	4.3187	0.8887	10.2636	1.3513	5.3906	3.645	5.1016	4.6083	3.0485	0.483	5.1207	1.0588
AEBP1	chr7_+_44110484_44120684	106.626	5.6893	21.3881	10.2097	73.1698	10.5191	116.008	6.277	189.323	10.7056	11.276	14.9629	99.0164	10.8802	32.8091	3.1204	87.7443	6.5736	134.459	13.7746	23.0787	11.3914	219.413	8.762	116.808	12.5433	293.37	18.6267	38.6925	9.5318	5.5733	4.2497	305.884	6.1691	245.787	7.6152	126.824	163.3	42.8224	116.19	557.681	156.25	45.8738	25.503	144.792	32.2611
AEBP2	chr12_+_19483874_19566440	4.291	7.4367	4.5027	4.7749	3.5078	3.6662	5.1591	5.1814	4.8464	4.3386	3.9463	4.7074	8.9017	4.4923	3.3888	3.535	4.5136	3.8194	3.5362	2.9515	4.8739	4.5387	2.4506	3.5831	1.4363	2.7169	5.1416	4.45	3.1923	4.3328	5.1356	3.8189	4.2753	5.9175	5.3075	4.2293	5.6897	5.3508	5.1114	7.1058	5.5069	3.8692	3.752	4.4254	3.4092	4.5925
AEN	chr15_+_86965592_86976516	3.505	1.7299	1.736	3.1568	7.0467	6.2857	9.967	4.3549	5.5506	2.2719	5.5963	5.6729	10.2333	1.5124	3.4866	4.318	5.4841	3.8608	5.976	1.9279	6.9384	4.4983	4.6859	2.3914	3.055	4.5928	3.1215	0.9394	4.2455	2.7604	2.3235	1.8045	2.012	0.7448	2.5459	3.9113	7.8366	3.2292	8.2833	5.1294	3.6327	2.0813	6.7462	10.1734	4.0484	10.7024
AER61	chr3_-_69107057_69144284	1.09	1.6499	0.9811	1.2262	2.5204	2.5041	1.8832	1.8203	2.5046	2.3357	3.6233	1.7424	2.4172	0.9942	1.3774	1.0485	2.4291	1.198	4.2729	2.681	2.0325	2.2512	1.4109	1.717	0.9661	3.4245	1.33	2.3359	1.5436	1.5237	1.1191	1.3428	2.7675	1.9245	1.7052	1.7015	1.9264	3.5414	2.0722	2.6222	3.7689	1.198	2.6881	3.7773	4.1624	1.1179
AES	chr19_-_3003907_3013964	135.214	414.988	166.086	422.758	135.043	450.416	137.484	511.308	133.498	360.245	184.79	273.626	133.762	148.944	213.672	682.166	128.727	472.825	197.088	673.288	267.579	268.117	190.568	421.649	211.431	505.63	75.073	288.167	244.112	269.25	476.625	248.489	33.5267	85.7884	96.7225	307.696	166.711	112.163	177.292	310.69	174.527	107.744	186.554	99.2752	234.975	128.699
AF007131	chr15_+_50259705_50285362	0.1323	1.0439	0.3893	0.8494	0.5198	1.573	0.0915	0.5957	0.0857	0.5152	0.8202	0.4226	0.1316	0.2894	0.2629	2.0845	0.2151	1.8154	0.4534	0.406	1.5318	1.6507	0.0937	0.1905	0.349	0.4744	0.1645	0.6704	0.5489	1.24	1.7648	1.5916	0.1336	0.352	0.1317	0.866	0.0713	0.5542	0.4117	0.2015	0.4592	0.3035	0.2408	0.1614	0.1326	0.0607
AF007147	chr10_+_11335759_11338633	0.0292	0.0098	0.0261	0.0572	0.087	0	0.1607	0.0259	0.0723	0.0258	0	0	0.0188	0.0349	0.0133	0.0291	0.0721	0.064	0.0349	0.1194	0.0699	0.0305	0.1859	0.0739	0	0.0638	0.111	0.0795	0.0602	0.1367	0	0.0815	0	0.0607	0.0856	0.0838	0.0521	0.0892	0.0934	0.0256	0.1014	0	0.0369	0.022	0.0394	0.044
AF009306	chr5_-_9694427_9765503	0	0	0	0	0	0	0	0	0	0	0	0	0	0	0	0	0	0	0	0	0	0	0	0	0	0	0	0	0	0	0	0	0	0	0	0	0	0	0	0	0.0497	0	0	0	0	0.0273
AF019226	chr19_-_11293722_11297009	5.5225	3.7242	2.5531	6.0348	2.1825	8.1681	2.7747	6.0497	6.1172	6.4312	2.4221	7.2272	3.6504	1.5508	4.1371	3.7652	3.9977	5.3507	5.7996	7.1721	4.5519	5.6599	6.1067	7.7973	4.78	8.508	2.9247	4.6139	7.6881	4.9242	6.7635	4.3142	3.6553	2.3684	3.5296	5.7134	7.5128	4.7361	5.4708	4.5585	5.8209	2.4809	6.5598	0.509	6.6151	2.5404
AF035281	chr7_+_148622222_148625330	3.6253	5.1794	2.2075	3.4285	17.2522	14.7929	7.6378	6.5511	11.1382	12.8974	7.7624	2.8607	17.2652	3.7028	1.7644	1.644	7.415	4.5821	24.9247	8.0059	10.4458	5.0192	7.5012	9.6635	9.7165	13.6092	5.6408	4.2291	6.9334	6.2205	8.1928	5.8066	6.6307	4.3895	7.9319	8.0667	4.4946	7.0505	6.3763	16.8597	19.0816	1.2017	8.1286	0.8937	10.6608	1.7408
AF047486	chr17_+_38273485_38274889	0	0	0	0.0232	0.0224	0	0	0	0.0913	0	0	0	0.0256	0	0	0	0	0	0.0202	0	0	0	0	0	0	0.0827	0	0	0	0	0	0	0	0.0109	0.0204	0	0	0.0646	0	0	0.0391	0	0	0	0	0.0265
AF050146	chrX_-_148400989_148415688	0.0343	0.2108	0	0.0286	0.3077	0.0973	0.0252	0.0305	0.6698	0.3635	0	0	0.1326	0	0.0312	0	0.552	0.0301	0.7816	0.1873	0.1577	0.1238	1.0497	0.1349	0.1431	0.0896	0.0984	0	0.0567	0.2402	0.3877	0.5011	0.2398	0.3597	0.1031	0.1613	0.1839	0.1575	0.244	0	0.2226	0	0.1303	0	0.3716	0.2414
AF055024	chr2_-_239023751_239025618	17.0112	11.7125	28.0381	15.8209	18.3975	16.8529	15.252	16.778	28.5362	19.4577	35.1396	36.7161	20.9075	38.1588	17.079	26.0799	15.5756	15.657	59.7646	29.8942	13.2481	16.128	25.9258	38.9254	14.9106	23.3401	14.1261	20.5371	16.9002	15.0004	13.0513	16.0505	15.1787	11.2803	13.7361	17.336	20.4106	15.4965	17.7438	22.9697	16.8402	18.2871	35.4141	11.2611	34.9399	15.8735
AF064843	chr10_+_81575641_81577287	2.2804	1.0001	0.4782	0.8396	1.2313	1.1614	1.0641	0.9417	1.1513	0.7642	1.1158	0.5698	3.2879	0.4582	2.9466	0.8816	2.7886	2.161	1.6759	0.6948	1.2408	0.9975	0.6708	0.6159	0.4704	1.0991	1.1525	1.4444	1.2557	0.9509	1.1997	1.1816	0.4699	0.5715	1.6123	0.7827	1.4573	2.8752	2.2746	1.7755	2.186	0.6209	1.6199	2.0446	1.7107	0.7983
AF070534	chr13_-_35241669_35243237	4.0008	1.8894	0.6257	9.2278	3.0146	0.7544	2.3737	4.5756	0.8268	1.3232	0.8787	0.5189	1.3688	1.2334	0.474	10.3139	3.0452	15.4905	0.3365	1.1241	2.2648	21.3509	0.3933	1.2474	0.0557	1.2387	1.5738	1.6993	2.3816	20.4853	1.1972	13.9729	2.3248	10.002	3.3706	18.206	2.5287	1.3917	1.4049	1.6187	1.8163	0.3175	1.1375	0.7441	0.7946	0.5858
AF070581	chrX_+_110254148_110259085	2.3152	0.2593	0.357	2.4884	1.0829	0.1526	0.7453	1.2346	0.5764	0.2605	0.1803	0.1689	1.3867	0.2321	0.7073	4.8155	3.7672	3.6042	0.9961	0.2277	0.4117	3.7788	0.0649	0.2628	0.2701	0.388	1.0988	0.4167	3.4856	5.2052	0.1343	2.6536	0.0814	2.3237	0.4963	3.7146	2.0677	0.617	2.2335	0.8645	1.1369	0.4666	0.2901	6.0048	1.1046	5.2025
AF073520:1	chr5_+_69357228_69357314	0	0	0	0	0	0	0	0	0	0	0	0	0	0	0	0	0	0	0	0	0	0	0	0	0	0	0	0	0	0	0	0	0	0	0	0	0	0	0	0	0	0	0	0	0	0
AF073520:2	chr5_+_70232646_70232732	0	0	0	0	0	0	0	0	0	0	0	0	0	0	0	0	0	0	0	0	0	0	0	0	0	0	0	0	0	0	0	0	0	0	0	0	0	0	0	0	0	0	0	0	0	0
AF075052	chr1_+_28708488_28709968	7.0022	10.8221	2.659	3.3168	8.4509	10.1887	4.9936	6.5678	15.978	8.7614	9.4866	4.239	19.8018	3.5531	14.358	2.737	12.4699	2.9768	33.7424	7.9194	5.6228	3.7624	8.9909	9.9146	9.8687	5.6448	5.7428	2.5062	8.0353	2.1755	7.5858	3.9235	6.1055	2.3315	3.3981	3.6756	12.2541	3.9149	10.9217	14.9249	11.7292	3.0396	14.3653	5.8738	22.6273	11.2423
AF075059	chr6_+_31700648_31702313	3.9985	3.1357	0.7704	8.631	4.5535	3.707	3.1901	2.9498	0.8464	1.3293	0.9644	1.1452	2.8125	0.9442	4.3151	5.5587	5.2771	8.843	0.286	0.8283	6.2471	3.1469	0.2673	0.1831	0.2991	0.6444	1.5688	4.5168	17.0434	9.4783	9.0175	8.1823	0.5095	2.3409	6.2398	1.8074	4.0976	5.4306	9.7428	2.4892	1.8388	0.6125	1.8884	13.919	0.8576	18.5519
AF075112	chr17_-_77932277_77933800	0.2444	1.6946	0.7562	0.9004	4.0462	11.1407	0.9914	2.0848	1.468	9.1374	0.9763	0.9143	2.7326	2.0664	0.1256	0.0744	1.1804	0.4968	1.8546	4.1586	1.6048	0.9902	10.9289	7.4359	2.0063	6.4484	0.3645	0.9754	1.0249	1.0152	1.7033	0.3263	1.7224	0.8774	0.4329	2.3349	1.3875	1.0252	1.1783	0.4842	1.5774	0	1.3388	0	1.6739	0.3496
AF085880	chr5_+_134222336_134223322	12.2533	51.6491	20.3709	17.5699	31.6473	46.9736	23.849	41.1162	27.3191	46.4146	60.984	27.0809	67.897	24.6034	36.2563	15.9965	37.4926	15.5791	41.7293	30.6793	34.8113	33.9669	24.1629	36.8685	9.202	26.0914	14.9922	16.1748	36.1199	13.1188	39.6223	15.0506	53.7762	26.1239	13.0488	27.5678	30.1023	21.7986	40.5363	50.5312	34.1896	22.0227	38.5652	15.6864	27.963	20.7113
AF085962	chr11_+_1666102_1666862	0	0	0	0	0	0	0	0	0	0	0	0	0	0	0	0	0	0	0	0	0	0	0	0	0	0	0	0	0	0	0	0	0	0	0	0	0	0	0	0	0	0	0	0	0	0
AF085995	chr4_+_120652953_120692627	1.8091	7.6228	1.6313	1.5209	5.9189	21.8874	1.7926	3.7881	4.4106	10.5126	5.9834	0	5.9956	7.8375	0.9722	1.0652	3.6499	1.7413	15.8917	8.3254	5.1998	3.2886	7.5141	6.2651	19.5534	10.4578	1.9944	2.4679	1.4744	2.5236	4.2007	3.3795	4.333	4.6819	2.525	3.1091	3.0419	2.3214	2.7716	1.5981	4.9269	0.5552	5.1059	0.3808	3.867	1.8477
AF086102	chr1_+_42916943_42919916	0.5725	1.7388	0.8065	1.2016	1.2432	2.9937	0.8029	2.7758	0.6318	2.284	0.9046	0.8539	1.7713	1.5261	1.1769	1.8621	0.997	2.3165	3.1946	1.5552	1.6659	1.8292	0.4926	1.1511	0.7377	2.4751	0.7501	0.5268	1.0855	0.9003	1.1165	1.2316	0.3634	1.0239	0.3386	2.0836	0.4766	0.5912	1.3091	2.0445	1.2376	0.6797	2.3138	0.097	0.8111	0.5412
AF086111	chr4_-_24416837_24419055	6.1945	11.2797	9.5349	11.7352	5.3256	6.9281	5.5385	11.5144	6.3771	8.5454	5.4847	7.686	4.44	5.6947	5.0791	8.3176	4.4651	9.3807	5.8949	6.9692	8.1237	7.8889	6.4436	7.8885	3.5022	9.0893	8.3739	12.195	7.2853	14.6256	12.59	8.5645	7.0015	7.4287	5.1917	12.027	7.392	6.9055	3.4428	6.2172	8.3408	12.9088	5.6079	4.5124	7.3341	4.1285
AF086125	chr16_-_65432837_65444852	0.0965	1.2064	1.7243	1.5826	0.1752	0.6456	0	2.4319	0.2384	0.1702	0.2274	0	0.3963	0.3095	0.1022	1.0378	0.0733	1.9806	0	1.1297	0.8966	1.6714	0.2867	1.6792	0.2011	1.3864	0	0.6972	0.103	0.9752	0.4984	1.0268	0.084	0.4564	0.0618	2.8544	0.0456	0.1969	0	0	0.8171	0.8589	0.4269	0	0.0943	0
AF086132	chr16_+_48697252_48697796	3.1025	7.428	4.3474	3.4602	12.3405	16.7266	6.0133	8.8332	2.5371	12.2491	7.0462	6.3896	15.334	8.69	11.3701	4.5118	7.9613	3.7957	19.5544	10.289	9.104	7.4375	7.0649	18.6381	15.693	20.0334	3.4408	3.0388	4.2768	3.1468	5.7886	2.4249	4.6972	5.0562	2.7136	9.3759	9.0654	3.6977	5.938	7.83	4.9148	1.4853	9.5054	5.3233	3.8107	3.7446
AF086142	chr16_+_21998643_22000315	1.1846	3.2802	1.076	2.7283	1.5811	1.3331	2.1163	1.4448	1.2346	1.6562	1.0348	1.0701	1.4908	0.4703	1.203	1.2944	1.3341	1.9453	0.5923	0.6156	3.2723	2.2087	0.1278	0.5358	0.2994	0.4744	1.5688	2.0418	2.2051	3.6893	3.991	2.4316	1.3668	3.5847	3.1865	1.2845	1.1333	1.9917	1.5852	1.3137	1.7541	0.9482	0.633	0.697	0.9647	1.5572
AF086154	chr10_-_134175121_134181685	0	0	0	0.0182	0.033	0	0.0403	0	0.1454	0.1168	0	0	0.012	0	0.0602	0.0659	0	0	0	0	0.0176	0	0.0605	0	0	0	0	0.1517	0.1638	0	0	0	0	0	0	0	0	0	0	0	0.0858	0	0	0	0	0.0303
AF086162	chr10_+_79668017_80104733	0.0439	0	0	0.0451	0	0	0	0.0495	0	0.0917	0	0.3114	0.0008	0.0148	0	0.1048	0	0	0.0509	0	0	0	0.6325	0.0383	1.9464	0	0	0	0	0	0	0	0.1163	0	0.0163	0.0654	0	0	0	0.1845	0	0.2616	0	0	0.0213	0
AF086165	chr19_+_57579848_57580856	1.8551	1.7507	2.015	2.7973	3.7191	3.0798	2.6759	3.4227	1.3532	1.2526	1.5088	2.8469	6.0726	3.6328	1.6096	1.1291	2.8967	1.8184	1.4841	1.1989	1.9813	1.6448	2.0034	1.7725	0.0867	1.0774	2.7634	3.8366	2.681	2.7977	1.3479	0.6313	1.916	2.4323	1.4766	1.262	2.5654	2.9187	4.111	1.1526	1.103	2.752	2.6906	0.9149	1.2758	1.9523
AF086184	chr11_-_93439787_93502214	0.3184	0.1779	0.0528	0.2159	0.8663	0.2937	0.3117	0.072	0.8989	0.146	0	0	0.1676	0.0123	1.4734	0.4537	0.1462	0.2514	0.2628	0.3224	0.242	0.3058	0	0	1.4782	0.1116	0.3135	0.0966	0.4572	0.5555	0.1719	0.4401	0.0045	0.272	0.2619	0.1016	1.5041	0.3858	0.7368	0	0.1413	0.0258	0.3723	1.9008	0.4277	1.1027
AF086187	chr6_+_132496810_132532195	0.0211	0	0.1097	0.0464	0.1515	0	0.0776	0.0376	0.3597	0	0	0	0.4741	0.1766	0.1343	0.1882	0.1285	0.2992	0.6104	0.461	0.0225	0.1005	0	0	0	0.1829	0.3587	0.1151	0	0.18	0	0.0099	0	0.1756	0.2472	0.0893	0	0.0646	0.1201	0.0279	0.1761	0.0627	0.2307	0.0636	0.0571	0
AF086203	chr7_-_105917407_106197888	0.0277	0	0	0	0.0198	0	0	0	0	0	0	0	0.0384	0	0.0252	0.0297	0	0	0.0581	0	0	0	0	0	0	0	0	0	0.0492	0	0	0	0	0	0.0175	0	0	0	0	0	0.1105	0	0	0	0.0403	0
AF086204	chr17_-_55515710_55520436	0.1212	0.3237	1.758	0.4102	0.108	0.4655	0.4802	0.0597	0.3934	0.0787	0.6352	3.4048	0.1642	0.1441	0.0331	0.0285	0.1617	1.1465	0.6759	0	0.0489	0.1468	45.1497	0.1474	0.9273	0.3055	0.4248	0.1276	0.0773	1.374	0.2227	0	0.3971	0.1363	0.2393	0.0848	0.0453	0.5466	0.1629	0.9452	0.0418	0.0213	0.0592	4.9236	0.3244	0.1034
AF086219	chr8_+_29024008_29054116	1.4609	0.1771	1.3016	0.6748	0.7776	0.6215	0.8841	1.1987	0.0248	0.241	0.3575	1.0792	0.3143	3.5566	0.7387	1.1609	0.3418	0.6821	0.1261	0.6614	0.5566	0.9991	0	1.0273	0	0.7176	0.0436	0.7794	1.8829	0.8959	0.3024	3.2715	0.0665	2.9755	0.2474	0.0916	0.3063	2.3379	0.8454	0.2358	0.4083	0.2226	2.741	0.5811	0.3806	3.4521
AF086288	chr12_-_118310179_118516689	0.3212	0.0807	0.3532	0.2097	0.1893	0.0285	0.2785	0.5684	0.4944	0.5455	1.6147	1.3722	0.0775	0.5529	0	0.84	0.1311	0.3694	0.0458	0.1256	0.0162	0.0907	0.4135	0.1692	0	0.4319	0.3153	0.0598	0	0.4042	0.1359	0.5198	0.3301	0.0626	0.1445	0.0759	0.1075	0.2095	0.077	2.3444	0.3237	0.6395	0.1523	0.081	0.2322	0
AF086294	chr5_-_132474659_132478066	0	0	0	0	0.0417	0	0	0.056	0	0	0	0	0	0	0	0	0	0	0	0	0	0	0	0.1863	0	0	0	0.1716	0	0	0	0	0.0674	0	0.0707	0.3603	0	0	0	0	0.0158	0.1666	0	0	0	0
AF086303	chr6_+_74835886_75457161	0	0	0	0	0	0	0	0	0	0	0	0	0.0403	0	0	0	0	0	0	0	0	0	0	0	0	0	0	0	0	0	0	0	0	0	0	0	0	0	0	0	0	0	0	0	0	0
AF086323	chr5_-_137689505_137692474	0.0565	0.0217	0	0.003	0.2302	0	0.0278	0	0	0	0	0	0.358	0	0.0162	0	0.0824	0	0	0	0.0232	0.0109	0	0	0	0	0	0	0.2623	0	0	0	0	0	0.1189	0.0129	0	0	0.1644	0.0751	0.0169	0	0	0.4667	0	0.8831
AF086351	chr1_-_154526506_154529535	7.0954	2.275	4.9354	3.7477	6.6574	7.0759	7.7228	4.2979	30.6754	4.4714	9.986	11.5412	6.2783	5.0366	19.3173	4.551	5.9874	5.2043	57.2172	16.3037	3.6334	6.4431	62.4088	8.4982	11.925	19.5685	17.4897	3.7833	4.7682	5.2473	2.6889	4.4341	26.2218	4.5796	12.9642	5.0913	11.6865	9.1989	10.2265	13.3758	11.956	5.5276	19.7668	12.8495	41.4153	4.3337
AF086381	chr1_+_61696947_61699547	16.2042	21.8568	8.1406	9.6733	9.2397	9.7771	7.7315	8.8959	3.3038	7.1159	5.6822	3.2076	9.0385	4.0516	8.7552	4.9067	11.965	6.193	1.7526	3.244	13.6997	4.2902	0.0528	2.3402	0.6273	2.4192	5.8938	11.5019	14.4057	4.5944	27.6551	6.0368	5.2567	9.3351	15.9904	3.5757	2.1859	9.126	11.156	6.0276	12.4038	3.9313	6.6846	1.4963	3.7886	10.4191
AF086463	chr18_-_17659446_17665357	0.0096	0	0.0258	0.0105	0.0156	0.0091	0.0053	0	0.0343	0.1528	0.0453	0	0.0044	0	0	0.0862	0	0.0421	0.0137	0.0131	0.0329	0.0402	0.0017	0.0108	0.1512	0.0027	0.0061	0.0524	0.0496	0.0409	0	0.0699	0	0.0482	0.0027	0.03	0.0172	0.0367	0.0096	0	0.0089	0.0171	0	0	0	0.0279
AF086476	chr17_+_26375328_26382727	0.3647	0.7443	0.2799	1.4443	1.5173	0.6658	1.646	0.1212	2.1705	0.6549	2.0737	0	3.2355	0.4338	0.1944	0.4358	0.3109	0.8638	1.5273	0.2562	0.5335	0.901	0	1.2292	0.2448	0.0673	1.1458	0.4265	1.1671	0.2965	0.7425	0.5913	2.7979	1.7245	2.5584	0.7403	0.3059	1.6332	1.3746	0.0582	1.7936	0.1708	1.4208	0.4338	0.4957	0.4371
AF086487	chr4_+_100229033_100242967	0.4643	0.0569	0.1486	0.1599	0.2266	0	0.4	0.24	1.2702	0.1956	0	0	0.9106	0.1135	0.5876	0.0429	0.7069	0.0972	1.3279	0.0187	0.1816	0.0902	0	0.2493	0.1444	0	1.128	0.453	0.8953	0.266	0	0.3439	0.3905	0.3249	1.4309	0.156	0.1071	0.6445	1.0692	0.1945	0.4106	0.1234	0.6675	0.5884	0.72	0.4648
AF086563	chr19_-_63067939_63092199	2.9431	2.6959	1.3184	3.2974	6.7216	3.7886	3.7496	3.3359	7.2856	5.9097	3.337	1.6275	7.6836	2.5638	6.1894	2.7469	5.4584	4.2454	17.2189	3.9551	3.2698	4.248	8.8687	6.7267	6.986	5.8481	5.0857	2.9188	2.3373	3.5846	3.0807	3.7167	3.0105	2.9691	3.6393	3.9836	3.5166	3.5744	6.8394	2.6394	3.2223	1.4756	5.7465	2.7079	16.3897	5.2594
AF088005	chr4_-_182222238_182317296	0.4366	0.0237	0	0.3597	0	0	0	0.1535	0	0.2497	0	0.4687	0.4973	0.0966	0.0644	0.8069	0	0.49	0.2641	0	0.1096	0.3189	0	0.2387	0	0.1776	0	0	0.1168	0.2425	0	0.1287	0	0.1267	0	0.2664	0	0.0515	0	0	0	0	0.0426	0	0.1903	0.0329
AF088011	chr4_+_80336013_80439740	0.1572	0.0836	1.7829	0.0342	0.4791	0.03	0.1396	0.0564	0.0708	0.054	1.8462	0	0.5863	0.3651	0.2004	0	0.0468	0.0825	0.482	0	0.1007	0.0758	5.2844	0	0.1926	0.1257	0.0388	0	0.1559	0.1081	0.0717	0	0.6306	0.1921	0.1102	0.0016	0.112	1.4756	0.069	0.1114	3.507	2.3385	0.9481	0	0.0525	0
AF088032	chr3_-_197174374_197179258	1.2537	4.5173	0.761	1.0855	3.116	3.6277	2.6252	1.0787	3.0308	1.7002	2.8554	0.8803	3.609	0.9791	0.7085	0.7533	2.6634	1.3484	8.9911	1.8572	8.8383	2.542	2.2117	1.907	4.7296	1.7233	1.9109	0.8922	1.6339	2.3019	5.324	1.5068	1.8488	1.6777	2.9001	1.392	3.5044	1.7292	4.301	2.2737	2.5535	0.667	2.5177	0.9671	2.2472	2.9454
AF088041	chr3_-_197445636_197449182	6.1256	6.055	8.1739	10.3409	12.1191	10.076	9.9302	11.279	10.0965	7.2121	12.2493	9.9804	8.457	12.5085	13.1505	7.691	7.1602	7.2075	15.5347	10.4175	8.0265	8.2103	10.2043	9.4398	12.2915	12.7194	6.568	9.8039	8.4972	6.0363	6.7125	5.6393	8.3366	6.5261	8.1896	5.7411	11.0198	11.1503	11.7145	7.9296	13.187	6.2836	9.3808	17.1467	14.9901	9.659
AF088054	chr14_+_88953450_88955889	1.0696	0.7244	1.3474	0.8655	0.7606	0.7537	0.4237	0.9026	1.0578	2.0601	1.2848	5.1564	0.7007	1.3684	2.2325	1.7883	0.6203	1.3187	1.4597	2.7052	0.2884	0.5999	5.9828	0.8331	1.6429	1.371	0.6626	0.6531	0.4556	0.2984	0.4814	0.2478	1.7246	0.5865	0.2272	0.5171	0.6591	0.714	0.6916	1.2973	1.7936	3.8793	1.0313	0.4394	0.7683	0.123
AF088062	chr5_-_127304033_127446665	2.1755	2.2481	3.2015	3.8042	2.3882	2.1768	2.0593	4.2964	0.9332	2.5167	2.2999	3.5492	3.1012	4.7802	5.142	7.385	1.6018	5.7156	2.6336	3.4005	3.7765	5.3945	4.4439	3.1623	1.1357	3.4927	1.5399	1.4901	3.4118	3.2036	1.6913	3.1355	1.6598	2.4092	1.4495	5.4076	0.6874	3.169	3.4107	3.7738	2.9838	2.7796	4.4706	2.9919	0.6887	2.1078
AF088076	chr1_+_158197697_158213358	0	0	0	0.1275	0	0	0.0362	0.0439	0.7933	0.8711	0	0.327	0	0	0	0	0.0636	0	0.6508	0	0	0.0295	0.6288	0	0	0.0636	0.0169	0	0	0	0	0.3591	0	0	0	0	0	0	0	0	0.0457	0	0	2.061	0.0333	0.1812
AF090102	chr2_+_71263560_71265016	29.9082	16.007	213.329	18.5139	6.3287	24.4556	9.1741	45.5676	1.8103	77.0273	77.9988	59.7853	12.4261	182.748	9.0116	96.1662	6.6688	8.1936	35.0209	130.751	10.6242	34.9281	0.1712	136.56	0.1351	14.0524	2.2313	83.02	17.5779	4.2293	14.9675	37.5404	10.2879	77.2296	3.2347	19.7493	0.7045	27.4242	26.6616	147.125	4.6624	57.7247	81.7972	0.1517	5.6202	0.3233
AF090939	chr3_+_101134758_101136796	0	0	0	0	0.0954	0.0195	0.0146	0.0183	0.1074	0.1816	0	0	0.3577	0.0702	0	0.0205	0	0	0.1575	0	0.0453	0.0123	0	0	0.0848	0.031	0	0	0	0	0	0	0.0399	0	0	0.0249	0	0	0	0.2166	0.0222	0	0.026	0	0.0139	0.0194
AF10:1	chr10_+_22002575_22072560	7.3624	14.0627	4.2251	6.3669	10.1087	7.7156	10.377	6.3905	7.9796	10.0183	3.2253	1.5292	8.8886	2.0751	3.245	2.0141	7.7463	3.8144	3.3799	2.771	12.9065	6.2465	0.9826	3.335	0.171	4.231	6.2138	8.3609	8.3434	5.8048	9.7361	6.5869	7.3627	8.0943	15.0665	6.9247	5.7721	6.6868	5.6708	8.0719	9.8559	2.587	3.8984	6.6691	6.7989	12.2439
AF10:2	chr10_+_21863579_21924375	4.2824	4.0794	2.3461	4.274	1.5271	1.5859	1.6573	3.4293	1.5411	1.6027	1.9601	0.3937	1.1397	3.0379	3.0533	7.7515	2.3804	2.9169	0.554	2.05	4.0724	2.3557	0.7547	3.7149	0	0.2326	2.1725	4.5412	5.02	2.5168	4.4638	4.0695	0.8898	3.7099	4.2764	2.0446	1.8491	3.2815	2.4649	1.6485	2.8775	1.3292	1.4819	5.7383	1.2886	9.7991
AF10/CALM	chr10_+_21863400_22072560	5.7179	10.4821	3.4261	5.1638	7.1154	5.5091	7.5319	4.9202	5.7631	7.0586	2.3087	1.0784	6.3439	1.7873	2.6303	2.1735	5.7902	3.1559	2.6138	2.0733	9.7496	4.7039	0.7769	2.6293	0.2409	2.9336	4.7034	6.5503	7.1239	4.8095	8.0901	5.3657	5.1254	6.469	11.2229	4.9535	4.2587	5.2955	4.3943	5.9624	7.1245	1.9889	2.8776	6.0251	4.7685	10.8789
AF103907	chr9_+_78569173_78592285	0	0.1081	0.0384	0.0118	0.0172	0.0664	0.022	0.0191	0.0839	0.0759	0	0	0.0176	0.0106	0.0098	0.0107	0.0198	0.0094	0.0103	0	0.0114	0.008	0.1366	0.0121	0.0561	0	0.0237	0.0146	0	0.0183	0.1214	0.0582	0.014	0.0698	0.041	0.0257	0	0.0153	0	0	0.0448	0	0.068	0.0392	0.029	0
AF113016	chr11_-_65023534_65027669	23.4499	77.7951	29.8753	36.2566	106.364	145.952	93.9659	46.8513	290.068	79.4549	118.048	79.6138	51.3163	27.5984	12.5826	17.3553	56.3129	39.6424	153.117	89.8753	68.9848	49.1993	98.7387	50.1852	169.477	72.063	96.8226	606.047	88.4092	151.824	428.974	197.064	85.1116	86.0007	85.292	44.3351	178.953	187.349	140.967	371.361	142.177	20.7037	275.122	18.6885	37.5004	40.5867
AF116693	chr8_+_23483422_23485040	7.2302	3.8041	3.847	5.8253	8.9254	3.232	19.4554	3.1182	19.0459	2.0224	3.3662	2.4508	7.3881	1.3519	2.6571	2.2196	9.5616	3.4181	2.2502	1.6091	4.6744	6.131	0.4442	1.1374	0.5404	1.7585	26.033	5.3527	1.5692	3.0608	2.067	5.8445	5.2322	4.0026	14.3472	4.6131	37.2768	9.4169	6.7348	3.1963	18.876	0.9683	3.8734	2.2752	11.5967	9.4867
AF119915	chr1_-_35606274_35607599	0.0633	0.0637	0	0.0434	0.0839	0.1196	0.0813	0.0563	0.0869	0.1675	0	0.2096	0.1778	0.0648	0.0576	0.0076	0.1292	0.0555	0.212	0	0.1574	0	0	0.0356	0.033	0	0.3411	0	0.0415	0.0517	0.0715	0.0576	0.0138	0.0329	0.0833	0	0.0565	0.0484	0.1341	0.4441	0.1656	0.047	0.12	0.1403	0.0321	0.2284
AF129264	chr9_-_135509528_135512256	1.4466	0.3884	0.2444	2.0209	0.1437	1.6785	2.427	2.7193	1.1737	1.9797	2.1233	2.7261	0.5407	0.271	0.676	0.5237	0.3627	2.4629	1.6001	3.497	0.7749	1.0095	0.1498	2.3067	0.7353	5.4074	1.7481	2.3489	1.1174	1.8892	0.8669	1.0496	0.5447	0.4854	1.0375	1.6699	1.6925	2.8568	2.4321	0.5347	0.4559	0	3.6516	0	1.9561	0.0579
AF130068:1	chr10_-_46612194_46633485	0	0	0	0	0	0	0	0	0	0	0	0	0.0071	0	0	0	0	0	0	0	0	0	0	0	0	0	0	0	0	0	0	0	0	0	0	0	0	0	0	0	0	0	0	0	0	0
AF130068:2	chr10_-_48888163_48909664	0.0496	0.317	0.0524	0.2633	0.315	0.4435	0.3696	0.4243	0.1587	0.1896	0.0461	0	0.0579	0.0267	0.0444	0.0097	0.3617	0.5164	0.4482	0.1066	1.1158	0.6396	0	0.0659	0.1632	0.0255	0.0248	0.133	0.1272	0.2541	0.2501	0.2132	0.5722	0.6902	0.3049	1.3146	0	0.0896	0.0843	0.0343	0.3069	0.0145	0.1203	0.0147	0.1125	0.0066
AF131738	chr1_+_144931765_144934260	3.6496	4.4987	2.4002	2.2311	4.3766	3.7984	4.9296	4.3297	7.0218	2.7466	4.0397	1.5581	9.2928	3.6618	2.189	0.915	7.0068	1.6586	7.1385	3.3299	6.0438	3.8376	1.6378	2.8561	0.5566	3.8282	3.7762	2.9586	3.2315	2.975	3.9425	3.645	3.8613	6.572	10.9584	4.0355	3.9589	4.6217	3.8561	3.6519	4.4556	0.9142	4.4608	1.4397	3.5996	4.4984
AF131776	chr7_-_44223277_44225482	5.5082	116.861	17.7499	90.5715	14.0844	213.383	23.9538	98.5262	6.3529	175.086	2.2679	41.6431	4.7341	7.2158	4.6205	51.473	6.4633	103.975	4.4991	118.058	125.894	102.919	9.0309	156.756	9.5124	208.362	4.1584	51.255	19.7902	109.385	165.03	80.231	4.636	22.7801	7.4533	160.734	8.1564	7.1239	7.5072	2.5691	8.1993	11.0634	11.9922	0.0143	5.3883	9.7812
AF131817	chr8_-_93037909_93039337	3.6522	32.83	6.6653	7.5266	8.664	41.1489	7.9695	12.1721	3.58	30.7477	2.1082	2.4312	20.0758	1.4378	8.8653	4.6019	5.6073	6.6665	5.6398	4.2811	20.3155	9.3339	5.1473	8.4548	2.2001	9.3234	3.6893	6.7058	8.1456	10.9476	31.5107	8.2815	0.5112	6.5726	3.9797	22.3973	2.7046	5.4119	5.6575	2.3694	8.9607	3.6282	5.9402	3.9983	5.4583	1.3416
AF131837	chr1_+_77302248_77303980	0.3307	0.0246	0.2482	3.104	0.1539	0	0.0754	2.0206	0.0117	0.0123	0	0.8698	0.1297	0.1054	0.2378	0.8749	0.5824	2.5916	0.1537	1.0562	0.1364	2.6347	0.2031	1.3974	0.1002	2.562	0.0051	0.3756	1.2681	4.7613	0.246	1.4589	0.0211	1.6259	0.1203	3.5019	0.1854	0.1805	0.1974	0.4307	0.5087	0.0296	0.0512	0.1123	0.2688	18.8655
AF136186	chr10_-_105781037_105782038	0.4842	0.1217	0.3402	1.1479	0.0158	0.3211	0.0784	0.7955	0.1235	0.7203	0.1185	1.5143	0.0881	0.9214	0	0.0626	0.1968	0.8335	8.3239	1.903	0	0.5113	4.1307	1.5254	0.5564	0.5178	0.4006	0.5646	0.0228	0.2332	0	0.3061	0.2969	0.2069	0	0.3736	1.4747	0.2794	0.1277	0.6566	0.5438	0	0.135	0	0.3851	0
AF143870	chr20_-_42439796_42457760	0	0	0	0	0	0	0.015	0	0	0	0	0	0	0	0	0	0	0	0	0	0	0	0	0	0	0	0	0	0	0	0	0	0	0	0	0	0	0	0	0	0	0	0	0	0	0
AF143871	chr16_+_49260266_49263050	1.7025	0.3735	0.527	0.158	4.383	1.3129	0.4704	0.1511	0.1796	1.0341	0.4897	0.2502	6.2875	0.9121	0.785	0.1337	2.7386	0.2415	1.7694	0.824	4.561	0.7003	0.3368	0.5176	0.8979	1.1596	1.6076	0.2058	1.1804	0.0965	0.9472	0.3091	1.2634	0.1766	0.9708	0.5008	1.1048	1.6655	0.3464	0.6836	0.5962	0.4434	1.519	0	0.3281	0
AF147354	chr20_+_18496081_18498201	44.9284	41.1553	42.9116	38.3674	36.292	32.208	43.9069	40.976	56.9564	30.3588	41.7793	34.0569	28.8961	39.4882	83.6708	44.5763	84.5172	36.8558	43.5411	25.3631	35.8822	34.0311	77.8492	25.7297	34.1952	24.5581	79.7111	37.9102	34.4448	19.3145	30.1545	21.5076	18.2227	27.9278	29.444	30.2757	23.4665	31.7673	48.8998	40.4103	41.0523	73.4309	43.878	21.4818	43.9162	24.3263
AF157115	chr5_+_153809720_153812118	0.6761	0.5754	0.7658	0.9544	1.1806	0.568	1.0988	0.797	1.2447	0.8342	0.8478	0.3414	0.7102	0.5732	0.5367	0.6907	0.8845	0.6544	0.5997	0.5351	1.1689	0.6932	0.5441	0.5671	0.324	0.3254	0.9032	0.8257	1.0286	0.6693	0.6134	0.6037	0.9616	0.5158	0.9598	0.3921	0.4507	1.0475	0.9235	1.1359	1.0587	1.1926	0.9227	0.6847	0.3753	2.6026
AF161365	chr19_-_11272544_11292999	0.065	0.0687	0.2993	0.2087	0.0123	0.507	0.1299	0.3369	1.3303	0.6521	0.3628	0.2989	0.0517	0.1041	0.3896	1.0537	0.0947	0.583	0.3472	1.4312	0.1541	0.2768	0.4981	0.1126	0.396	0.5686	0.1001	0.0553	0.073	0.3374	0.0459	0.0189	0.196	0.0127	0.0763	0.2706	0.2022	0.1173	0.2136	0.4892	0.3832	0.0094	0.3401	0.0414	0.0722	0
AF161426:1	chr1_+_142874244_142883808	0	0	0	0	0	0	0	0	0	0	0	0	0	0	0	0	0	0	0	0	0	0	0	0	0	0	0	0	0	0	0	0	0	0	0	0	0	0	0	0	0	0	0	0	0	0
AF161426:2	chr1_-_146624117_146633750	0	0	0	0	0	0	0	0	0	0	0	0	0	0	0	0	0	0	0	0	0	0	0	0	0	0	0	0	0	0	0	0	0	0	0	0	0	0	0	0	0	0	0	0	0	0
AF161426:3	chr1_+_142898071_142920365	0	0	0	0	0	0	0	0	0	0	0	0	0	0	0	0	0	0	0	0	0	0	0	0	0	0	0	0	0	0	0	0	0	0	0	0	0	0	0	0	0	0	0	0	0	0
AF161426:4	chr1_-_146638415_146686243	0	0	0	0	0	0	0	0	0	0	0	0	0	0	0	0	0	0	0	0	0	0	0	0	0	0	0	0	0	0	0	0	0	0	0	0	0	0	0	0	0	0	0	0	0	0
AF161441	chr19_-_3425405_3429931	0.4399	0.1888	0.0977	4.0738	0.3313	0.1807	0.9321	0.683	0.8663	0.6266	0	0	0.1231	0.4333	0.224	0.844	0.3206	1.208	0.7058	0.7862	0.1998	2.206	0	2.664	0	2.0313	0.0346	0.5043	0.0451	0.3257	0.1234	0.8417	0.1732	0.186	0.2415	0.9477	1.317	0.0835	0.0375	0	0.1012	0.3653	0.2418	0	0.2214	0.0171
AF161442	chr9_-_138662883_138674694	0.1128	0	0	0.1444	0.1743	0.4975	0.2761	0.0334	0.1858	0.1186	0.7092	0.4981	0.0726	0.0513	0	0	0.2287	0.1648	0.5757	0.9229	0.3929	0.4042	0.5747	0.2537	0	0.981	0.2861	0.9219	0.1241	0	0	0.1368	0	0	0.044	0.0681	0.1453	0.2299	0.2138	0.5276	0.7984	1.3391	0.4754	0	0	0
AF161557	chr20_-_18717226_18722979	0.1769	0.2502	0.0995	0.4751	0.2815	0.2017	0.1786	0.345	0.1005	0.1249	0.0723	0	0.1313	0.0291	2.3574	0.2151	0.3485	0.4157	0.0516	0.0523	0.2779	0.4911	0.0048	0.1019	0	0.1114	0.1612	0.339	0.4277	0.3536	0.2118	0.3575	0.0094	0.2733	0.3966	0.2305	0.062	0.3181	0.4207	0	0.1117	0	0.1878	0.3236	0.6482	0.213
AF216583	chr6_-_111922814_111923662	0.0125	0.0497	0.1767	0.0271	0.3228	0.1401	0.2359	0.0186	0.0995	0.0436	0	0.2484	0.2038	0	0	0	0	0	0	0	0.1189	0.0205	0	0.0974	0	0	0.1755	0.4039	0.0816	0.0842	0	0	0.018	0.1124	0.0289	0.0298	0.1433	0	0	0	0.0458	0	0.082	0	0.0173	0.1933
AF230800	chr5_+_42460335_42550223	0	0	0	0	0	0	0	0.0692	0.0331	0	0	0	0	0	0.1768	0	0	0	0	0	0.043	0.009	0	0	0	0	0	0	0	0	0	0.0373	0	0	0	0	0	0	0	0	0	0	0.1114	0	0	0
AF238323:1	chr6_-_30095522_30137396	4.1228	3.4871	1.8214	2.2879	3.9436	2.4155	3.8763	1.2493	4.2249	1.8563	2.7551	2.0431	4.9415	1.4457	8.6403	2.2992	9.0922	2.1428	2.5988	1.4724	3.9245	2.7058	1.3528	1.4201	0.8378	1.1779	5.3906	2.958	3.7375	1.8566	2.1266	2.6875	1.2552	1.8233	2.942	1.9495	3.4431	2.8537	6.3723	4.1031	2.3455	2.3967	3.4778	2.8682	6.1977	3.9227
AF251050	chr16_+_3280212_3291401	9.5099	10.0372	4.4709	6.6466	9.6465	6.2858	6.7921	6.0374	10.2551	4.2878	7.265	2.9563	17.6902	5.1458	11.3734	4.6151	13.0207	5.6802	9.23	3.1457	7.8897	6.8623	1.2981	3.5825	0.9791	3.764	5.3707	5.9534	5.9413	6.1714	8.1261	6.3518	10.7756	8.1041	9.0253	8.1208	7.0817	9.0205	8.7382	6.1944	7.5434	2.6022	5.884	3.9813	14.7359	6.308
AF258550	chr17_+_76591729_76593425	0.8831	0.4142	0.442	1.3141	0.5405	0.4088	0.5225	0.9361	0.5703	0.349	0.2915	0.1638	1.6589	0.2275	0.2062	0.6039	0.9313	1.1382	0.622	0.7981	0.816	0.851	0.6614	1.0311	0.1288	0.629	1.345	1.0104	1.7882	1.3946	1.4705	0.5269	0.7712	0.506	0.7475	0.7953	1.0848	1.0779	0.2636	0.9027	1.3814	3.1189	0.3851	0.4901	0.7274	1.0982
AF258560	chr16_-_24838219_24839905	7.7594	5.9795	5.4657	5.5449	20.8076	13.6267	15.2285	9.5303	19.9107	8.45	9.5911	3.0081	18.3852	12.5245	11.3387	4.8184	14.2892	3.3827	33.2503	7.1176	12.3683	9.8939	9.6829	15.1028	7.8413	15.6596	9.4141	7.2603	4.7343	3.2791	4.9494	6.7214	12.0699	9.1114	11.5837	10.6546	24.553	11.1125	13.1112	13.2354	19.0138	4.5281	21.0807	11.6239	21.1952	5.023
AF258568	chr17_+_7430046_7430481	1.7452	1.8149	1.3176	3.53	4.793	1.9309	2.9367	4.372	2.2594	2.0418	0.7661	0.9937	2.304	1.374	8.9349	3.7425	1.7004	4.4558	0.9096	0.5558	3.2113	3.4402	0	2.1706	0.1381	3.0294	1.9822	2.4907	5.8168	3.2807	1.7949	3.1084	1.5528	3.2766	1.4566	3.056	2.1056	1.8001	3.0087	1.9583	1.298	0.3923	2.2127	9.694	3.2044	5.1925
AF268386	chr1_+_161018524_161022986	26.3415	6.4769	10.3608	3.6837	8.6343	8.716	6.1687	2.1237	16.6321	5.7226	18.7391	5.9135	8.2038	8.1537	11.9441	2.593	2.7828	3.5078	8.0425	3.3043	2.7735	2.6527	20.5219	3.0765	3.4628	4.9016	10.4615	11.9022	5.2164	3.4294	3.5916	2.3733	23.9776	3.3992	29.4132	3.0597	12.8241	36.5537	14.2409	11.957	37.5961	22.9885	16.8997	25.8552	8.3884	5.9845
AF275804	chr16_-_53510298_53520209	9.9195	4.0979	11.3547	0.0581	22.454	6.1916	7.1573	0.5156	1.6811	10.6408	22.4197	0.2144	20.9308	1.0222	14.1871	0.2364	14.0818	0.0851	36.7761	0.3532	2.557	0.1927	41.3418	0.3276	31.8485	0	5.3106	0.0851	2.9635	0.1655	1.8218	0.4101	25.5745	0.2909	5.5393	0.3444	8.0815	10.9877	3.9124	25.1856	17.9521	27.7336	13.7643	7.7493	15.9855	12.57
AF277175	chr7_+_129561965_129562774	24.0608	53.1123	22.9299	22.0594	15.6532	56.4204	22.1464	47.0461	26.0705	78.3258	45.8902	45.6338	65.0732	18.1322	20.1709	16.8892	43.8605	25.9081	46.7387	43.1061	29.5181	27.7893	57.8073	50.6202	45.2704	35.5112	17.2504	24.9142	22.0605	16.4651	27.1184	14.2882	33.8701	13.4236	16.5674	41.6413	34.784	15.9416	27.8276	98.26	44.6707	49.358	27.913	6.2948	40.013	7.7321
AF279775	chr2_-_235456590_235462185	0	0.0011	0.1032	0	0	0.0039	0.0212	0	0.0296	0.1288	0	0	0	0.0209	0	0	0	0	0.1118	0	0.0007	0	0	0.0023	0.0304	0.0377	0	0	0	0.004	0	0	0	0	0	0	0	0	0.041	0	0.0173	0.0025	0	0	0	0
AF279780	chr3_-_179725968_180060879	0.0236	0.051	0.0846	0.07	0.1924	0.1306	0.3239	0.3228	0.2146	0.2492	0.8614	0	0.1528	0.0901	0.1427	0.2531	0.0539	0.1387	0.8066	1.1904	0.364	0.0635	0	0.5166	0.0354	0.6574	0.1327	0.0637	0.1561	0.1306	0.0534	0.0645	0.0412	0.0533	0.043	0.0829	0.1913	0	0.1458	0.0415	0.2748	0	0.1288	0	0.1257	0.0719
AF279782	chr3_+_6507165_6753421	0.0248	0	0	0.0098	0.0392	0	0.0273	0	0.0272	0	0	0	0.008	0	0	0	0.0188	0	0.1762	0	0	0	0	0	0.1653	0.0323	0	0	0	0	0	0	0	0	0	0.0171	0	0	0	0	0	0	0	0	0	0
AF283776	chr2_-_175645223_175647018	24.3163	50.7919	14.3915	25.8998	24.4925	30.447	20.486	35.9549	20.1837	28.4532	16.8929	21.7279	29.091	15.4212	19.1148	21.5786	36.5407	28.7239	18.5645	16.1729	26.4557	29.8887	26.5852	21.1543	7.0612	19.5178	18.8393	21.6932	27.7447	22.6056	30.2396	20.6785	62.2785	25.1727	30.2979	39.9075	26.5333	17.5813	19.6334	41.0461	26.5151	17.7216	20.2872	10.8121	24.9126	13.0134
AF289551	chr17_+_71072768_71075140	0.625	5.5794	0.5954	0.8236	0.5095	1.7449	0.7824	0.5874	0.3082	1.6722	0.038	0.0586	0.2379	1.0834	0.0161	0.1292	0.3716	0.3912	0.2178	0.1447	7.696	0.9737	0.1878	0.6816	0.1819	0.2883	1.1506	0.6503	1.2067	0.797	7.7954	2.0321	0.4277	3.2642	1.415	0.6029	0.1894	1.7371	0.1508	1.0856	1.0208	0.4098	0.4584	0.0133	0.1861	0.0111
AF289565	chr4_-_38304420_38342825	0.4742	0.5806	0.2404	0.2141	0.5702	0.5489	1.1957	0.2147	0.2771	0.1096	0.0358	0	0.3524	0.1903	0.0337	0.0346	0.554	0.3189	0.0183	0.006	0.2921	0.1774	0	0.0394	0.1688	0.0526	0.4184	0.4021	0.1368	0.8703	0.652	1.0873	0.1201	0.4772	0.7407	0.3061	0.1089	1.2244	0.141	0.3112	0.2985	0.1779	0.2172	0.0494	0.3517	0.5027
AF290475	chr7_-_77151105_77152579	8.9601	5.0442	3.9358	5.662	8.4248	7.3643	5.0614	7.9641	6.7491	5.7869	5.6147	3.6987	15.1224	9.3092	8.1083	5.0329	9.4709	11.6166	21.7574	5.5453	6.5709	9.2467	10.0178	6.98	4.9467	7.5565	6.193	8.3643	7.969	5.4027	3.1398	6.0936	18.7698	7.9762	6.4456	13.8027	7.3551	6.936	5.6842	17.5278	7.3046	11.1055	4.2865	2.6596	11.8444	3.6616
AF295727	chr18_-_1259687_1348761	0	0.0983	0.1266	0	0.0414	0.0233	0.0039	0.0516	0.0181	0.0435	0	0	0.1583	0	0	0	0	0.0744	2.431	0	0.0454	0	0	0	0	0	0	0	0	0	0	0.012	0	0.0032	0.0093	0.0226	0	0	0.0532	0	0	0	0	0	1.7423	0
AF295728	chr18_-_1244389_1349630	0	0.061	0.0466	0	0.0152	0.0086	0.0301	0.019	0.0067	0.016	0	0	0.0648	0	0	0	0	0.0274	1.2225	0	0.0167	0.0329	0	0	0	0	0	0	0	0	0	0.0044	0	0.0298	0.0034	0.0083	0	0	0.0391	0	0	0	0	0	2.1716	0
AF295729	chr18_-_1259687_1348761	0	0.1424	0.1836	0	0.06	0.0338	0.0056	0.0748	0.0263	0.063	0	0	0.2295	0	0	0	0	0.1079	3.0571	0	0.0658	0	0	0	0	0	0	0	0	0	0	0.0174	0	0.0046	0.0134	0.0327	0	0	0	0	0	0	0	0	2.4623	0
AF301223	chr18_+_5738817_5785898	0	0	0	0.1026	0.0328	0	0	0.036	0	0	0	0	0	0	0	0	0	0.0118	0	0	0.0021	0.2935	0	0.0923	0	0.0574	0	0	0	0	0	0.1265	0	0.2121	0.0073	0.0603	0	0	0	0	0	0	0	0	0.0167	0
AF319524	chr15_+_22778014_22817591	3.577	4.7823	3.3793	3.9525	4.9258	5.3026	2.0475	3.7936	2.583	6.2986	6.4762	4.4382	4.5275	3.1273	4.0999	2.9669	3.0206	4.0726	2.8542	3.6457	5.5978	3.0422	2.3058	3.5388	1.25	3.6339	1.8647	4.3976	4.8137	2.9645	6.2367	3.0194	3.5688	3.8292	2.9901	2.2429	2.3374	3.8362	2.4367	1.1119	7.7513	3.1452	4.2362	1.6814	3.02	3.1501
AF321617	chr1_-_203843695_203845421	9.5667	17.5437	7.2994	7.8053	17.0281	16.499	21.8899	11.8093	38.578	21.5818	22.5923	10.0631	36.0818	9.3766	16.8455	7.0146	22.8584	6.0747	33.1692	12.089	11.1166	10.103	12.5531	10.7785	5.4044	9.8795	10.7869	9.165	6.816	5.5053	11.1064	6.5619	15.1053	9.5467	23.0065	9.424	21.0758	11.4339	20.0516	32.011	21.3655	6.5038	19.5079	7.7041	27.8088	15.0556
AF339814	chr13_-_86894247_87121219	0.0084	0	0.0195	0.1846	0.0514	0.0195	0.0688	0.0186	0.0825	0.1195	0.059	0	0.0114	0.0171	0.0626	0.2795	0.041	0.5711	0.0576	0.1342	0.008	0.3607	0.0263	0.0483	0.1001	0.1143	0.0318	0	0	0.9505	0.0283	0.1471	0.0327	0.1391	0.1861	0.2412	0	0.1229	0.0312	0	0.1072	0	0.0149	0	0.0276	0.0157
AF339817	chr13_+_97851670_97857747	2.8648	1.6008	2.4	11.6124	4.1128	3.0989	3.3842	8.1645	1.4199	2.5216	2.6202	3.9554	2.1152	1.7273	0.8393	4.4289	1.5369	8.1262	0.6904	3.5014	2.1027	7.0966	0.8749	2.5575	0.5576	4.2732	1.6283	5.6889	3.4231	17.033	1.216	5.4395	1.3739	3.9858	2.7297	6.089	2.5394	5.4977	1.4719	1.5864	2.8481	1.7305	1.4099	0.3117	1.9789	1.6668
AF355799:1	chr8_-_6832109_6834653	0	0	0	0	0	0	0	0	0	0	0	0	0	0	0	0	0	0	0	0	0	0	0	0	0	0	0	0	0	0	0	0	0	0	0	0	0	0	0	0	0	0	0	0	0	0
AF355799:2	chr8_-_6851212_6853756	0	0	0	0	0	0	0	0	0	0	0	0	0	0	0	0	0	0	0	0	0	0	0	0	0	0	0	0	0	0	0	0	0	0	0	0	0	0	0	0	0	0	0	0	0	0
AF379632:1	chr1_+_142892420_142907696	0	0	0	0	0	0	0	0	0	0	0	0	0	0	0	0	0	0	0	0	0	0	0	0	0	0	0	0	0	0	0	0	0	0	0	0	0	0	0	0	0	0	0	0	0	0
AF379632:2	chr1_+_142873357_142879068	0	0	0	0	0	0	0	0	0	0	0	0	0	0	0	0	0	0	0	0	0	0	0	0	0	0	0	0	0	0	0	0	0	0	0	0	0	0	0	0	0	0	0	0	0	0
AF379632:3	chr1_-_146643179_146668062	0	0	0	0	0	0	0	0	0	0	0	0	0	0	0	0	0	0	0	0	0	0	0	0	0	0	0	0	0	0	0	0	0	0	0	0	0	0	0	0	0	0	0	0	0	0
AF380582:1	chr1_-_146643179_146645967	0	0	0	0	0	0	0	0	0	0	0	0	0	0	0	0	0	0	0	0	0	0	0	0	0	0	0	0	0	0	0	0	0	0	0	0	0	0	0	0	0	0	0	0	0	0
AF380582:2	chr1_-_146649563_146652157	0	0	0	0	0	0	0	0	0	0	0	0	0	0	0	0	0	0	0	0	0	0	0	0	0	0	0	0	0	0	0	0	0	0	0	0	0	0	0	0	0	0	0	0	0	0
AF380582:3	chr1_-_146646370_146648964	0	0	0	0	0	0	0	0	0	0	0	0	0	0	0	0	0	0	0	0	0	0	0	0	0	0	0	0	0	0	0	0	0	0	0	0	0	0	0	0	0	0	0	0	0	0
AF381171	chr17_-_28880918_28884868	0	0	0	0	0	0	0	0	0	0	0	0	0	0	0	0	0	0	0	0	0	0	0	0	0	0	0	0	0	0	0	0	0	0	0	0	0	0	0	0	0	0	0	0	0	0
AF387615	chr1_+_179649201_179649338	0.152	0.102	0	0.0834	0	0	0	0.1351	0	0	0	0	0	0	0	0.2495	0	0.196	0	0.3317	0	0.0705	0	0	0	0	0.0726	0.6432	0	3.0528	0	0.3188	0	0	0	0	0.214	0.2324	0	0	0	0	0	0	0	0
AF388367	chr3_+_152173154_152281203	0.005	0.0286	0	0.0483	0.061	0.0135	0.0209	0.008	0	0.0502	0.0336	0.0943	0.0275	0	0.0733	0.0209	0.0108	0.0437	0.0108	0.2709	0.0227	0.0553	0	0	0	0.1058	0.0199	0.0388	0	0.0458	0	0.0434	0	0	0.0167	0.0795	0.0127	0.0142	0.0607	0	0.0527	0.0112	0	0	0	0.0089
AF400040	chr7_-_116499718_116572850	0.0256	0.0865	0.0292	0	0.0108	0.0463	0.0356	0.029	0	0.1062	0	0	0.0478	0.4536	0.1201	0	0.1272	0.043	0.0097	0.0891	0.0348	0.0139	0	0	0	0.0491	0	0	0.0679	0.0557	0.0833	0	0.0535	0.0689	0.0239	0.0395	0	0.0999	0.0465	0.0573	0	0	0.0413	0	0.0165	0.0103
AF400041	chr7_-_116499362_116502014	0.0186	0.067	0	0	0.0171	0.0482	0.0257	0.0331	0	0.0328	0	0	0.0159	0.5069	0.1203	0	0.0929	0.049	0.0713	0.1015	0.0594	0.0222	0	0	0.1244	0	0	0	0.0293	0.1268	0	0	0	0.0612	0	0.045	0	0.1138	0.0529	0.325	0.0333	0	0.0471	0	0	0.0234
AF400042	chr7_-_116499362_116518071	0.038	0.0557	0.0426	0.002	0.0245	0.0401	0.0214	0.0275	0	0.0385	0	0	0.0309	0.4654	0.1141	0	0.1204	0.0504	0.0592	0.0844	0.0576	0.0339	0	0	0.1034	0.0404	0	0	0.0243	0.1054	0	0	0.0507	0.067	0.0218	0.0374	0	0.0946	0.044	0.3768	0.0276	0	0.0391	0	0.0252	0.0291
AF400489	chr15_+_22913649_22971110	3.2982	11.5237	6.5353	3.7024	6.1352	5.3084	5.6989	4.6345	3.8692	5.072	3.7114	0.3946	3.3249	2.012	1.5669	1.5964	1.6277	1.8672	1.2254	0.9855	10.3046	2.4783	0.0969	1.4394	0.76	1.5822	1.7854	5.9579	4.701	2.1721	5.635	2.9447	5.8495	3.8914	4.3508	2.7265	1.8576	4.4835	1.8631	0.4153	6.1137	1.549	1.9402	1.6716	3.2071	2.0228
AF400490	chr15_+_22917717_22971110	0.205	2.2329	0.6533	0.7217	0.9623	1.4733	0.2569	0.4115	0.2617	0.7362	0.3454	0.1107	0.511	0.1201	0.0214	0.213	0.3212	0.364	0.0785	0.0521	1.5947	0.3597	0.0997	0.0797	0	0.2965	0.1217	0.5813	0.3547	0.6036	0.9404	0.4699	0.2173	0.2846	0.0906	0.5933	0.2559	0.314	0.185	0.1746	0.8693	0.0862	0.372	0	0.1903	0.1469
AF400491	chr15_+_22969218_22978345	0	0.3298	0.056	0.2697	0.0207	0.1494	0.1174	0.0557	0	0.1079	0	0	0	0	0	0.0209	0	0.0979	0	0	0.5641	0.0977	0.0923	0	0	0.1043	0	0.0963	0.0723	0.7348	0.4908	0.2935	0	0.0708	0	0.0392	0	0.0237	0	0	0	0.0508	0	0	0	0
AF400492	chr15_+_22976548_22978948	0	0.2359	0.0457	0.1907	0.0169	0.0304	0.0989	0.0454	0	0.0881	0	0	0	0	0	0	0	0.0556	0	0.1156	0.543	0.0916	0	0	0	0.0851	0	0	0.0422	0.3907	0.6429	0.3007	0	0.0266	0	0.0617	0.0456	0	0	0	0	0.0415	0	0	0	0.0157
AF400493	chr15_+_22978951_22982247	0	0.4326	0	0.2106	0.0488	0.1856	0.0426	0	0	0	0	0	0	0	0	0	0	0.3174	0	0.0502	0.9407	0.2574	0	0	0.3454	0.0053	0	0.2396	0	0.7933	0.639	0.3559	0	0.2983	0.0339	0.0589	0	0.0886	0	0	0	0	0	0	0	0.0364
AF400497	chr15_+_22993667_23010258	0.0596	0.9693	0.0879	0.4639	0.1076	0.5372	0.034	0.0627	0.0118	0.0785	0.0094	0	0	0	0.0188	0.0692	0.02	0.4171	0	0.0287	1.192	0.4494	0	0.002	0.0129	0.0635	0	0.1349	0.1004	1.2174	1.2063	1.1683	0.0104	0.4345	0.0232	0.3103	0	0.0607	0	0	0.0552	0	0	0	0	0.0628
AF400498	chr15_+_22993667_23010258	0.1046	1.1787	0.1232	0.6778	0.0798	0.6426	0.0212	0.0689	0	0.0923	0	0	0	0	0.0291	0.1216	0.0133	0.5293	0	0.0112	1.6315	0.5806	0	0.0035	0	0.0661	0	0.142	0.1628	1.4085	1.5929	1.2173	0	0.4283	0.0408	0.3088	0	0.0533	0	0	0.0773	0	0	0	0	0.0953
AF400499	chr15_+_23009698_23018530	0.1706	2.0018	0.061	0.9857	0.0452	0.8371	0.025	0.2533	0	0.4412	0	0	0.022	0	0.0621	0.5422	0	1.0238	0	0	2.2303	1.0388	0	0.0384	0.0385	0.2974	0	0.0929	0.2252	1.9293	1.8045	1.2431	0	0.4166	0.0599	0.5078	0	0	0	0	0.0316	0.0506	0.0431	0	0.0098	0.0635
AF400500	chr15_+_23062670_23134381	3.7774	15.3144	5.2913	12.5011	7.5563	14.4321	3.7711	11.8304	3.004	5.5064	4.4856	5.6915	7.3647	2.9903	3.6256	8.0484	4.1134	10.8199	1.9551	3.2257	11.4077	12.8203	1.578	4.2043	0.6638	7.4899	4.317	5.734	6.7739	11.8	13.5141	9.3461	5.9406	7.8842	3.5992	14.7496	5.2384	3.5035	4.6294	3.6173	4.5681	2.9847	3.0397	3.1591	5.9726	3.2558
AF400501:1	chr15_+_23014591_23030857	0.0645	1.7785	0.4041	1.3365	0.1263	0.8505	0.0316	0.4872	0.0475	0.2838	0	0	0.0069	0.0514	0.0196	0.4817	0.0164	1.2897	0	0.0874	2.1916	1.1949	0	0.032	0	0.1421	0.0136	0.2639	0.4938	2.5145	1.8612	2.0246	0	0.5469	0.0126	0.8155	0.0192	0.0165	0	0.0755	0.0598	0.032	0.0408	0	0.0363	0.0743
AF400501:2	chr15_+_23032648_23171714	0.3645	3.3414	0.6801	2.5547	0.8822	3.9684	0.1562	2.0792	0.1339	1.1333	0.1086	0.2663	0.0866	0.0849	0.1381	1.2108	0.0476	2.2077	0.0814	0.5653	3.1199	2.4146	0.0085	0.539	0.1782	1.376	0.0854	0.8073	0.8092	2.8107	3.1296	1.9222	0.2147	0.9946	0.1005	2.6505	0.1398	0.1877	0.1036	0.14	0.3599	0.0731	0.0426	0.0667	0.1665	0.1717
AF401033	chr21_+_40676879_40679152	0	0	0	0	0.0254	0	0.0413	0	0.1166	0	0	0	0.0494	0	0	0	0.0292	0	0.0245	0.0599	0.0408	0	0	0.0047	0.3007	0	0	0	0	0	0	0.0454	0	0.0055	0.015	0	0	0	0.0364	0	0	0	0.0162	0	0	0
AF401035	chr21_+_40676879_40679152	0	0	0	0	0.0044	0	0.0514	0	0.1614	0	0	0	0.0456	0	0	0	0.0269	0	0.0339	0	0.0377	0	0	0.0108	0.3052	0	0	0	0	0	0	0.0629	0	0.0054	0	0	0	0	0.0391	0	0	0	0.0224	0	0	0
AF401215:1	chr15_-_69242699_69244497	0.2597	0.3768	0.619	1.4538	0.3726	0.2387	0.6407	1.7746	0.5199	0.6188	0.7518	0.9042	0.8952	0.9447	0.2862	1.799	0.3686	1.5516	0.5404	1.2839	0.318	0.9631	1.1505	0.8406	1.2908	0.9803	0.3659	0.5308	0.4066	1.1398	0.0641	0.8349	0.4357	0.6622	0.3945	1.6801	0.5208	0.4665	0.5972	0.4327	1.9204	42.4585	1.2028	0.2938	0.4171	0.6156
AF401215:2	chr3_+_22399049_22399411	0.1156	0.0775	0.2066	0.0317	0.3446	0.3823	0.1273	0	0	0	0	0	0.1488	0.1578	0.039	0.0027	0.1318	0	0.1106	0	0.0615	0	0.1472	0.065	0.0602	0.1508	0.0733	0.1111	0	0	0	0	0.0503	0.1201	0.0338	0.0349	0	0.1767	0	0	0.4282	1.2865	0.0731	0.174	0.0781	0.1016
AF402776	chr21_+_25856312_25869344	0.3349	0.1582	0.3536	0.1369	0.5775	0.1712	2.0795	0.0879	2.8558	0.4379	0.1497	0.1872	0.5267	0.164	0.5784	0.0704	2.008	0.2725	1.6208	0.4012	0.2476	0.3755	0.7918	0.143	1.2957	0.4608	7.9497	0.7489	0.0466	0.0722	0.1828	0.2056	0.2952	0.4016	1.072	0.1679	12.0884	0.2137	1.3672	0.3983	0.9835	0.3564	0.9328	0.3402	2.1444	0.0701
AF418573	chr9_-_27235683_27272791	0.0209	0.0214	0.0384	0.0125	0.0852	0.0381	0.0524	0.0345	0.0296	0.0253	0.0845	0	0.0817	0.0767	0	0.0055	0.0262	0.0266	0.0181	0.0476	0.0997	0.0668	0	0.0725	0.2039	0.0129	0.0091	0	0.067	0.0306	0.0857	0.1823	0.0456	0.2451	0.0112	0.0348	0.0128	0.1344	0.0497	0.0571	0.0962	0	0.01	0	0.0056	0.2512
AF420437	chr1_+_142882660_142883808	0	0	0	0	0	0	0	0	0	0	0	0	0	0	0	0	0	0	0	0	0	0	0	0	0	0	0	0	0	0	0	0	0	0	0	0	0	0	0	0	0	0	0	0	0	0
AF425244	chr6_-_150360849_150367973	0.0223	0.1679	0.1791	0.1323	0.0147	0.0316	0.0653	0.0594	0.0061	0.0589	0	0	0.0143	0	0.0911	0.0026	0	0.039	0	0	0.0682	0.0598	0	0.1377	0	0.0145	0.127	0.1684	0	0	0.2513	0.016	0.3899	0.1966	0.1075	0.1211	0.0795	0	0.0316	1.187	0.0412	0.0447	0	0	0.0752	0
AF429305	chr12_+_96410369_96478607	3.0169	0.3738	0.7795	0.2534	1.5429	0.0832	0.0775	0.2381	0.3164	0.1756	1.7348	0.2544	0.4122	0.149	0.0362	0.1185	0.0548	0.1439	0.019	0.0536	0.1163	0.2754	0.5389	0.0224	0.0827	0.0519	3.4045	0.742	1.087	0.2924	0.4796	0.1141	3.4617	0.3991	0.7573	0.9351	0.4717	0.8366	0.1132	0.2087	0.4806	1.0638	0.6171	0	1.0202	0
AF429306	chr12_+_96411799_96482924	5.4161	0.8703	1.6697	0.8583	6.4699	0.7498	0.3926	1.7028	1.0741	1.019	3.8961	0.2012	5.722	0.5698	0.06	0.2822	0.3639	0.3911	0.2786	0.7882	0.6171	1.1188	8.4596	0.8356	0.0475	1.7025	15.2453	1.617	3.4579	1.1371	0.5675	0.2695	32.9705	1.1164	3.9039	2.3314	2.8863	2.3552	0.5587	1.0152	4.5649	3.2499	4.8438	0	4.9573	0.0118
AF451986	chr2_-_238798499_238801178	2.3702	2.2566	0.894	1.1865	1.11	8.7796	1.731	2.7946	0.0638	7.0385	7.4188	4.6218	0.9636	6.9301	0.2214	2.1838	0.6306	2.4344	2.3563	4.3451	4.8854	5.8102	1.6848	5.0559	0.501	9.9779	1.4454	1.1987	2.0544	2.2198	1.9121	2.3141	0.0735	2.4544	0.1235	2.169	0.948	0.4252	0.8217	2.8417	2.5322	1.3155	5.4742	0.1271	0.6952	0.053
AF452719	chr16_+_56405136_56408351	0	0	0	0	0	0	0	0	0.0836	0	0	0	0	0	0	0	0	0	0	0	0.0202	0	0	0	0	0	0	0	0	0	0	0	0	0.0396	0	0	0.068	0	0	0	0	0	0	0	0.008	0
AF462444	chr2_-_208394258_208395738	6.899	9.4508	5.1627	15.7601	6.4077	6.8534	5.8049	20.6155	4.5298	8.3101	5.6798	4.1855	8.4555	6.9909	5.8317	6.1347	6.2092	11.7906	8.529	7.285	9.7396	17.601	5.0133	11.4931	0.079	9.5014	4.534	7.7392	10.4952	14.9294	8.5592	11.9729	6.9401	14.8536	10.4204	22.3735	4.9454	8.3276	4.82	5.347	10.447	5.0043	7.5621	1.6875	8.8543	2.7061
AF469199	chr14_-_101093391_101096493	3.7134	2.4663	0.8144	1.8236	3.2863	4.2262	4.6764	4.6938	84.7876	3.0178	0.5653	1.9002	1.7094	0.2288	4.6407	0.573	5.9362	1.2218	43.5585	9.4813	0.3826	0.8073	4.7844	4.393	4.6723	14.2031	4.3471	1.8144	0.6321	1.8985	1.7002	0.7603	21.5916	0.1246	14.5934	1.0329	14.9493	8.4701	8.0045	4.5682	4.6732	1.1742	21.2566	0	24.0121	0.015
AF469200	chr14_-_101093399_101096493	3.2226	2.0725	0.6915	1.7039	2.8854	3.3229	4.2727	4.1965	71.7632	2.6693	0.6732	1.4586	1.4784	0.1971	4.3289	0.4463	5.0872	0.9639	35.9235	8.2873	0.3843	0.7065	5.2482	3.7459	4.4444	11.6392	3.6904	1.5247	0.4888	1.7907	1.2974	0.5916	18.1467	0.0765	13.5275	0.9697	11.8623	7.4222	6.6366	2.6475	3.717	1.1266	17.2944	0	20.7133	0.0184
AF469203	chr14_-_101088312_101091766	0.7769	0.0706	0.076	0.2049	0.0704	0.1406	0.7376	0.4868	3.8142	0	0.2005	0.8448	0.1138	0	0.2707	0	0.3147	0.0701	2.8513	0.2319	0	0.0508	0	0.2868	0	0.3328	0.3428	0.4319	0.0586	0.1436	0.048	0	1.4563	0	2.8124	0.1768	0.326	0.4874	0.2037	0.2983	0.487	0	1.2652	0	4.8496	0
AF469207	chr14_-_101088312_101091766	1.0074	0.0984	0.1059	0.1651	0.0982	0.1944	0.9607	0.4763	5.0211	0	0.2795	1.1777	0.1216	0	0.3774	0	0.404	0	3.7331	0.3233	0	0.0354	0	0.2999	0	0.4639	0.2255	0.5214	0	0.101	0.0669	0	1.7122	0	3.1224	0.2103	0.4544	0.5473	0.284	0.4158	0.6053	0	1.6465	0	6.3665	0
AF469208	chr14_-_101088312_101096493	1.4905	0.3065	0.1093	0.2116	0.2229	0.3995	1.3732	0.6278	6.943	0.1079	0.2884	1.2155	0.1777	0.0418	0.633	0	0.69	0.0949	4.4023	0.6673	0.0163	0.0903	0	0.3439	0	0.8655	0.4627	0.4999	0	0.3616	0.0691	0.1649	2.296	0	4.1647	0.314	0.9971	1.4466	0.38	0.4292	0.7134	0.0454	2.1875	0	7.6619	0
AF480540	chr9_+_4840296_4840375	0	0	0	0	0	0	0.3126	0	0.1474	0.8438	0	0	0	0	0	0	0	0	0	0	0	0	0	0	1.582	0	0	0	0	0	0	0	0	0	0	0	0	0.0094	0	0	0	0	0	0	0	0
AF508905	chr1_-_183559602_183570762	0	0.0125	0	0	0.0313	0.2219	0.0245	0	0.0611	0.0328	0	0	0.0057	0	0.0092	0	0	0	0.267	0.1797	0.014	0	0.0069	0.071	0	0	0	0	0	0.1122	0	0	0	0	0.0549	0.0075	0	0	0	0	0	0	0.0916	0	0.0086	0.0146
AF508907	chr1_-_183842938_183858537	0	0	0	0	0	0	0	0	0	0	0	0	0	0	0	0	0	0	0	0	0	0	0	0	0	0	0	0	0	0	0	0	0	0	0	0	0	0	0	0	0	0	0	0	0	0
AF508909	chr1_+_180643378_180650571	0	0.0341	0	0	0.009	0	0	0.1005	0.0155	0	0	0	0	0	0	0	0	0	0	0	0.0301	0.0115	0	0	0	0	0	0	0	0.0861	0	0.1028	0	0	0	0	0	0	0	0	0	0	0	0	0	0
AF510427	chr1_-_183794136_183864243	0	0	0	0	0	0	0	0	0	0	0	0	0	0	0	0	0	0.0608	0	0	0	0	0	0	0	0	0	0	0	0	0	0	0	0	0	0	0	0	0	0	0	0	0	0	0	0
AF520419	chr6_+_108551532_108585915	0	0	0	0.9946	0.0142	0	0	0.8126	0	0.0189	0	0.3572	0	0.0292	0	0.2454	0	1.122	0	0.29	0	0.332	0	0.0723	0	0.5174	0	1.1626	0	0.1837	0	0.2532	0	0.0668	0	0.1358	0	0	0	0.0376	0.0198	0	0	0	0.1302	0
AF520792:1	chr7_-_104541260_104541673	17.1309	45.2036	19.1537	13.8935	32.8267	49.6679	32.6262	24.1416	34.7371	46.1131	37.1257	27.2285	47.1026	33.7583	14.6994	9.0327	35.4665	9.7824	45.7557	31.5642	31.1066	24.7378	45.3917	40.0997	21.2123	33.1343	28.3185	21.5546	23.4333	6.6937	26.2792	13.8014	59.3742	26.8286	30.8578	28.9843	43.1295	17.0059	25.4964	81.517	24.4474	16.2908	41.7886	5.3415	29.3763	11.3228
AF520792:2	chr7_-_104541702_104542701	1.7925	6.9028	2.601	3.352	3.1972	6.4183	3.1018	2.7252	2.2264	5.6366	4.0171	2.7156	4.7981	5.2106	2.7118	4.2749	4.492	3.2554	3.6974	4.7714	4.419	3.6591	4.5129	4.6201	3.1455	4.0159	2.2584	3.3675	4.4503	2.8978	5.6457	4.9546	5.5784	4.3996	3.2451	4.0164	4.3399	3.5842	4.1705	5.6987	3.0361	2.0292	5.8078	1.0204	3.1629	2.416
AF520793	chr7_-_104535769_104536256	1.9355	6.3349	18.8387	5.9178	4.8274	5.2556	2.7753	3.6301	2.9679	6.6453	13.5216	15.555	6.6714	17.5734	3.6948	6.5736	2.4676	3.4853	3.2322	19.1067	5.1722	4.9695	2.5453	9.5618	0.8655	7.5438	0.8845	5.0652	5.0593	3.8961	6.6543	7.2912	3.3681	5.9211	2.6608	3.1403	1.4613	4.207	6.2498	1.322	4.6552	14.9171	10.1546	0.5229	2.3028	1.2771
AF548120	chr6_+_10005089_10005226	0	0	0	0	0	0	0	0	0	0	0	0	0	0	0	0	0	0	0	0	0	0	0	0	0	0	0	0	0	0	0	0	0	0	0	0	0	0	0	0	0	0	0	0	0	0
AFAP1	chr4_-_7811339_7992553	7.0138	3.183	1.292	3.4151	7.6891	6.5211	9.7794	2.6568	3.7049	2.476	5.3848	0.7061	7.7303	1.1612	11.0778	3.28	8.7193	6.0276	2.232	2.0282	8.0343	3.8162	1.2221	1.2746	2.9865	2.5123	7.1633	3.093	17.2417	5.123	8.3925	4.8019	3.6695	1.5328	7.7493	2.4865	15.072	6.1739	23.8058	6.6186	6.0991	0.9906	3.9695	32.0944	4.1632	10.3934
AFAP1L1	chr5_+_148631650_148701558	2.6971	0.8155	2.0338	1.1656	1.2765	1.6899	5.4525	0.8655	10.187	3.1199	4.7377	0.9611	2.9973	0.1351	2.1974	0.5268	4.5936	0.9065	1.4801	0.8583	1.6237	1.3713	0.9296	0.7522	1.0633	1.737	8.6243	3.2895	2.0645	0.7957	0.6989	1.0275	0.7872	0.4667	4.2902	1.196	3.6985	2.9371	3.042	2.9727	3.3748	1.8067	1.3253	2.6803	0.7359	27.9931
AFAP1L2	chr10_-_116044572_116154505	18.9384	35.3616	5.9149	9.3679	3.874	7.3542	13.0629	6.4031	3.9521	10.0911	2.8227	0.9623	47.5407	3.0249	22.0118	9.2861	18.6874	9.4374	3.746	3.6304	20.4014	7.1137	1.5501	3.6397	0.9788	2.8317	12.9573	26.6301	17.1068	9.5518	24.0137	8.9711	0.872	5.6065	7.6988	12.896	5.316	13.8716	22.2261	9.4177	8.876	3.6767	4.8609	2.4268	3.7424	0.0119
AFAR3	chr1_-_19465062_19473022	0.7336	1.2892	0.3257	0.4751	0.9596	3.0318	0.9356	1.5625	0.6388	1.0574	0.4915	0.5081	1.0378	0.3731	0.3099	0.2293	0.5307	0.4287	1.4935	1.2291	1.4877	0.543	1.1237	1.8543	1.9081	2.2285	0.3711	0.6371	0.6303	0.4287	1.1097	0.4594	0.8723	0.2491	0.6562	0.792	0.7362	0.3815	0.4225	0.9819	1.1073	0.1023	0.8955	0.0866	0.6004	0.3584
AFARP1	chr1_+_113267494_113268818	0.1887	0.1927	0.0566	0.139	0.3168	0	0.5304	0.1407	0.5682	0.3911	0.1493	0	0.1789	0	0	0.046	0.3312	0.111	0	0.0864	0.2476	0.1797	0	0.071	0	0.0413	0.3664	0.0863	0.1045	0.2773	0	0.1918	0	0.1645	0.7291	0.2299	0.1696	0.2244	0.3175	0.032	0.2557	0	0.1001	0	0.1176	0.3256
AFF1	chr4_+_88075186_88281215	5.2755	1.9704	6.0466	5.936	5.6639	2.3115	6.9996	4.7704	4.2383	2.9009	3.7407	3.3932	4.4332	2.4132	1.745	1.7296	3.4721	3.2233	5.6611	2.5656	3.8793	3.116	9.0421	3.273	1.7045	2.9246	6.1904	12.1467	6.2008	2.7674	4.465	4.6624	6.9419	7.7255	9.6874	3.1	5.2981	8.8547	3.6868	6.0834	8.4024	10.4351	3.0099	3.7202	2.7868	5.1565
AFF2	chrX_+_147389830_147889899	2.1709	5.4427	0.9184	1.2549	1.0335	1.8016	1.4873	0.4284	0.4133	1.1492	0.0499	0.1101	0.9465	0.0949	0.7629	1.3946	0.9111	1.6	0.3022	0.1154	2.1983	1.1903	0.5556	0.3228	0.1642	0.3824	2.2756	0.2511	2.6926	2.2394	5.0195	1.3518	0.3063	0.732	0.5679	1.2849	1.6025	1.1594	0.5497	0.0954	0.6143	0.6593	0.1357	0.8505	0.7429	0.3576
AFF3	chr2_-_99530147_100125469	3.5995	9.8894	2.1303	9.7832	3.1353	5.7695	1.7769	4.495	2.2824	3.0633	1.0882	0.983	2.1661	0.6937	1.4049	4.5344	3.7043	4.4653	1.0811	2.0777	7.0339	3.8756	0.3953	1.8497	0.9367	2.2009	2.7475	1.5324	6.2668	10.9664	15.8844	5.2781	1.9623	3.2688	6.0708	4.5953	7.5781	5.1575	3.1778	2.4105	2.104	0.8912	1.8745	8.3538	0.6082	1.5276
AFF4	chr5_-_132238969_132327253	5.4629	17.2953	5.6503	10.0692	13.7592	14.7143	12.4553	9.5872	9.9428	10.7357	11.9176	4.8228	10.4735	4.3597	6.3687	4.5934	11.98	8.8354	5.3077	6.3987	14.6142	9.6649	5.3563	6.3597	3.7244	6.2839	8.6685	9.3453	19.3002	12.4957	19.3008	11.3592	13.0152	14.9714	10.941	7.9326	8.6448	11.5558	13.1979	11.0478	11.5436	5.3989	6.7461	16.1388	4.7291	24.1859
AFG3L1	chr16_+_88566488_88594696	1.713	3.8297	1.5241	2.1397	7.4046	7.5851	5.6425	3.5961	2.3525	3.6961	1.8984	0.6995	7.3772	2.2122	0.7349	1.148	2.9544	1.3407	6.1077	1.9075	4.8628	2.4763	1.2865	5.7414	0.5554	5.8742	2.6417	2.576	1.6101	2.0928	3.4948	2.6972	3.1304	3.5541	4.1598	3.1934	1.9101	2.8394	1.3179	2.3677	6.4927	0.6042	2.3388	1.1995	1.877	2.1097
AFG3L2	chr18_-_12319107_12367194	7.9535	13.1729	5.9803	14.7582	12.3117	12.4328	5.9382	13.0501	9.1986	6.0133	8.3584	5.5817	10.494	8.4602	12.289	15.7186	9.5201	19.1128	6.0729	7.4604	14.36	20.6559	8.217	7.0017	7.3274	11.7398	5.3603	8.944	22.8428	22.2795	10.1593	14.0797	6.2878	8.5748	5.1357	16.1337	8.5269	8.8321	17.2626	7.3962	12.2611	4.1712	8.7985	29.6791	7.9769	20.3982
AFM	chr4_+_74566325_74588582	0	0	0	0	0	0	0.0023	0	0	0	0	0	0	0	0	0	0	0	0	0	0	0	0	0	0.0401	0	0	0	0	0	0	0	0	0	0	0.0062	0	0	0	0	0	0	0	0	0	0
AFMID	chr17_+_73695031_73715377	7.3384	12.6445	4.3474	3.6992	7.2123	12.976	4.6288	6.889	6.522	12.2193	2.8895	3.7302	7.3362	20.6826	8.0103	4.2894	10.2834	6.2346	11.9115	4.9478	10.9684	14.1051	6.1427	11.4694	1.4146	6.0676	6.2537	1.8375	8.92	4.2065	9.5243	11.9348	1.067	9.3085	2.138	8.6306	4.3726	8.3491	8.8311	7.3669	3.636	2.5236	17.4562	2.9221	9.3127	4.9809
AFP	chr4_+_74515718_74540356	0.3163	0.0045	0.0321	0.0493	0.0119	0	0.033	0.016	0.0099	0.0209	0	0	0	0	0	0	0	0.0157	0.0172	0	0.0124	0.059	0.7739	0.0202	0.0052	0.0234	0.0911	0	0	0.0306	0	0.0653	0.0625	0.0517	0	0.1216	0.0321	0.0161	0	0	0.0538	0.5085	0	0.6273	0.0364	0
AFTPH	chr2_+_64604968_64673642	12.9374	30.7589	13.631	16.2737	7.8257	12.9629	10.8405	13.0744	12.8634	13.9804	6.9229	6.2597	11.3143	8.1015	7.7211	9.1696	11.55	11.9469	9.5072	5.2785	17.2926	14.2447	12.5106	9.8037	8.8033	6.3558	6.0982	11.7621	10.182	14.514	23.4157	11.1132	17.4524	12.507	10.2427	14.2394	17.8419	10.331	8.8261	21.4021	13.5714	10.318	10.4852	7.829	16.0202	13.8568
AGA	chr4_-_178588917_178600585	6.1864	1.2634	2.4874	3.2227	5.9763	2.3053	2.1472	2.4753	3.408	1.3816	2.598	4.4054	6.8222	5.2846	8.8583	2.7953	4.5121	2.8212	5.1921	2.6237	2.0802	4.7139	10.0548	2.7454	2.8585	3.5075	5.7839	2.3698	4.17	3.4963	1.6852	5.3758	2.1427	6.1232	2.8517	2.5985	3.2911	7.6662	4.7951	1.3441	4.2612	2.9767	6.2968	7.2533	3.4525	1.9604
AGBL1	chr15_+_84486245_85373287	0.0051	0	0	0.0386	0.0062	0	0.0272	0.0125	0.0052	0.0312	0	0.0621	0.0143	0	0.0085	0.014	0.0107	0.0791	0.0179	0	0.005	0.038	0	0	0.0913	0	0	0.0255	0	0.0399	0	0.0254	0.0163	0.0323	0	0.0198	0.0229	0.0143	0.0133	0	0	0	0	0	0	0
AGBL2	chr11_-_47637718_47692878	0.0409	0.1867	0.1343	0.1226	0.2685	0.4184	0.0617	0.1128	0.3223	0.2513	0.1593	0	0.3697	0.3361	0.3655	0.0544	0.0614	0.041	1.1644	0.0612	0.1473	0.0439	0.2613	0.0144	0.4303	0.204	0.0953	0.1836	0.0938	0.0116	0.0754	0.0448	0.4139	0.0814	0.1483	0.0489	0.0699	0.1818	0.2909	0.1296	0.2321	0	0.3498	0.037	1.1362	0.1888
AGBL3	chr7_+_134321900_134451160	0.5973	0.5672	0.0946	0.1412	0.5836	0.4804	0.2163	0.1805	0.4493	0.1787	0.1944	0.0714	1.0672	0.2121	0.2191	0.0763	0.7392	0.2666	0.5537	0.206	0.4213	0.245	0.0619	0.0967	0.0779	0.0471	0.3793	0.1626	0.298	0.2101	0.3318	0.1652	0.1627	0.1813	0.4857	0.1083	0.3264	0.3568	0.2835	0.3198	0.5314	0.0869	0.3123	0.0051	0.2649	0.2953
AGBL4	chr1_-_48771113_50262213	0.1928	0.0826	0.0856	0.9361	0.2413	0.1292	0.087	0.4626	0.0884	0.0241	0	0.0906	0.151	0.0654	0.2146	0.6675	0.1092	1.5611	0.144	0.2982	0.2207	1.8381	0.4239	0.3268	0.082	0.4971	0.4114	0.2049	0.4401	2.0824	0.1081	1.2631	0.0714	0.8233	0.4095	1.3118	0.0814	0.1291	0.2769	0.12	0.1646	0.274	0.0457	0.0103	0.125	0.1366
AGBL5	chr2_+_27127994_27146994	11.6095	5.0539	8.1162	8.1834	12.2159	8.9758	9.2066	8.7415	15.3247	9.1473	10.9071	15.117	9.8384	8.2251	21.9723	12.5114	12.411	9.3938	10.785	11.2658	8.491	7.3632	25.5225	7.6661	13.609	7.8326	7.6962	6.6765	16.0399	7.7043	5.7261	6.6461	11.1004	4.2413	8.4139	6.4838	7.6346	7.0297	11.7445	9.2054	11.5627	13.3767	11.5805	12.4219	19.8587	15.6534
AGER:1	chr6_-_32256723_32260001	3.5855	6.8644	3.618	2.0847	8.8616	10.0707	12.7597	3.6647	15.8758	7.6216	8.0966	2.1258	12.0191	2.7509	1.6369	2.0205	13.0084	1.4064	26.9492	6.6253	6.4267	1.9461	1.7418	9.3527	3.2059	5.1827	4.158	3.4756	7.0389	2.0198	4.4846	2.3997	8.5729	1.7845	9.4656	3.9956	12.6523	5.0281	8.4783	13.1543	8.7739	0.9743	10.9908	0.8069	5.8746	6.8122
AGGF1	chr5_+_76361987_76396793	5.9247	7.6964	5.1642	9.2607	6.5005	5.1361	6.1287	8.1303	4.3682	4.5125	4.8435	8.5928	9.4791	9.1679	10.2077	10.1191	5.4641	9.6886	3.4536	6.8628	7.5192	8.7197	7.0192	4.793	2.4163	5.4569	6.625	7.264	12.15	11.0876	7.8371	7.7202	3.9478	9.0467	7.2673	7.005	7.698	7.8189	8.6868	4.8906	5.545	3.6736	6.6508	8.9698	5.5642	10.3138
AGK	chr7_+_140897546_141000678	5.9424	12.3595	3.4538	7.7402	9.6482	11.7205	7.1507	8.9412	7.3114	6.9163	5.4151	1.2642	12.9199	4.5175	6.0131	6.9626	7.222	10.0301	10.4578	3.5408	11.629	11.9537	2.2935	6.3327	1.4032	5.2996	3.7229	3.2946	9.2062	11.8291	7.4516	8.288	4.6907	7.9359	4.4921	9.2056	6.8136	4.8901	8.1664	4.9547	10.1754	1.2952	6.4697	7.3471	9.3267	7.3664
AGL	chr1_+_100088227_100162167	1.6009	4.1892	1.2801	2.8463	3.1886	4.2245	2.1138	3.6107	1.6035	3.1263	1.8999	3.4855	2.7035	1.2978	3.1426	1.8842	2.8477	3.2521	2.8316	2.6152	5.0486	3.2251	2.9123	1.6321	0.8374	2.3838	0.6081	2.5178	3.4932	3.1459	2.8437	2.5161	2.6269	2.905	2.292	1.7283	1.0908	2.0379	2.5992	3.1996	2.4477	0.6856	2.1184	3.0636	1.4147	7.9125
AGMAT	chr1_-_15771738_15784192	0.3208	0.1202	0.1021	1.3125	0.1178	0.1024	0.088	0.27	0.0965	0.0504	0.0449	0.1262	0.2563	0.078	1.5175	2.3346	0.3577	0.9877	0.1687	0.3636	0.1469	0.8987	0.2507	0.4728	0.2865	0.2236	0.1186	0.2799	0.8129	1.1096	0.1713	0.9198	0.1397	0.2819	0.0803	0.9092	0.4005	0.179	0.3553	0.6442	0.0901	0.3816	0.8059	0.387	0.4856	0.1435
AGPAT1:1	chr6_-_32243966_32253820	58.0004	20.538	27.0786	43.2493	34.6353	47.4436	26.4302	41.0811	36.1246	53.9202	41.9293	67.6465	36.1849	26.98	57.047	36.4516	28.3666	42.789	77.7708	62.9128	28.2818	42.181	44.9734	50.2757	72.3951	50.2462	19.1272	35.2666	47.9883	44.5413	23.6009	33.7942	36.0448	21.9089	21.595	45.3657	52.1774	32.4992	59.6699	71.8761	54.7899	37.6766	49.6326	31.9119	107.549	29.7267
AGPAT2	chr9_-_138687415_138701732	12.2247	3.9148	12.0206	4.7734	15.1119	6.6176	5.8079	7.3377	21.7639	10.0502	5.3793	17.4378	19.5186	3.1798	14.827	4.3977	23.8879	7.4839	15.4576	14.5442	3.4627	6.6505	23.5484	10.6401	36.6955	22.544	11.3111	4.2803	9.8193	4.3236	2.6435	4.1898	7.2074	0.9454	4.5038	3.9275	21.447	5.5085	10.8279	5.068	15.4689	26.3261	21.5051	26.0149	18.0838	7.7718
AGPAT3	chr21_+_44109543_44231903	18.1141	10.4726	12.7559	24.0476	11.2468	26.1088	8.6798	22.7704	7.0819	20.6961	12.8085	28.1379	11.3965	13.0921	12.1748	19.1698	6.6308	23.2351	9.4894	18.5307	12.7432	18.3477	6.9396	17.956	5.7495	19.1457	4.4242	20.7537	16.4685	19.8783	19.5116	18.0029	21.8359	12.1158	7.1471	16.5207	15.302	18.9311	12.6445	13.2294	13.6424	9.4189	15.5898	9.5647	5.9235	7.6138
AGPAT4	chr6_-_161471046_161615097	6.5541	7.6081	2.8135	5.4848	15.9728	6.453	18.4793	8.9971	13.118	3.9515	5.5695	0.6993	11.9468	11.1349	3.6177	2.8138	7.7966	6.7192	19.5528	4.7927	11.2314	15.3829	5.3844	9.8198	2.931	5.5559	10.9607	2.1407	9.0338	12.7875	8.294	15.5464	3.8115	15.3776	11.2175	11.18	12.1324	10.8348	10.9861	4.2335	4.7081	1.5332	8.7314	3.7052	9.8999	5.4971
AGPAT5	chr8_+_6553285_6606429	23.138	7.8184	7.6809	11.0642	16.677	10.0341	19.6701	12.5298	23.0331	9.7402	19.5771	13.6595	36.3262	13.2289	19.1916	12.5359	14.1309	10.3271	11.6626	8.1595	10.2076	10.9798	7.2812	7.502	8.2379	6.6403	8.6955	8.7843	13.619	8.9876	8.3634	8.8563	42.7625	9.3757	10.707	7.4797	38.9467	20.7855	22.0305	13.0893	13.2615	10.9226	10.9898	10.4427	24.3086	41.7439
AGPAT6	chr8_+_41554875_41597971	17.7827	39.9555	13.0795	14.9081	25.7015	26.293	24.4435	13.1916	21.2298	15.323	8.6365	7.3743	22.482	11.8781	23.6285	8.4979	19.1447	15.4906	11.3563	6.8028	43.8215	17.1323	1.5789	10.2141	2.2671	11.5158	17.9015	10.4084	24.9028	16.9995	44.4901	14.8143	8.6657	11.9959	27.3597	15.6893	44.6326	20.9621	25.4053	6.6984	17.0719	5.5349	15.911	29.1944	23.2624	101.766
AGPAT9	chr4_+_84676284_84746050	0.7493	2.4224	0.4512	0.6007	0.9174	0.9409	0.1925	0.2224	0.4317	0.7491	0.3501	0	0.2198	0.2737	0.2701	0.3032	0.729	0.3743	0.2556	0.081	1.5704	0.601	0.212	0.4508	0.3015	0.1065	1.1908	0.5534	3.3044	0.2276	0.9968	0.7352	1.787	0.2623	1.5204	0.8562	0.57	0.1929	0.4643	0.2084	0.4858	0.1526	0.2441	0.324	0.503	0.0932
AGPS	chr2_+_177965716_178116810	5.7229	5.5219	3.5238	3.8705	5.5055	4.0632	4.963	4.3079	3.4755	3.4049	2.7931	3.7612	6.6149	6.1089	8.6723	4.5577	4.9574	4.2282	5.2241	2.7251	4.9959	5.2712	4.977	3.0137	2.0347	2.6595	3.1404	3.7088	7.8915	4.6974	5.0324	4.9923	3.812	8.7639	4.6192	4.2825	4.9563	5.3309	6.9266	4.3075	4.2945	3.0418	5.948	12.3157	6.3837	11.0639
AGR2	chr7_-_16797959_16811133	0	0	0.0888	0	0	0	0	0	0.0123	0	0	0	0	0	0	0.0495	0.0128	0	0.2491	0	0	0.0297	0	0	0	0	0.1259	0.0338	0	0.148	0	0.0226	0	0.0123	0	0	0.0665	0	0	0.3894	0	0	0	0	0.0335	0
AGR3	chr7_-_16865554_16888138	0.0554	0.0736	0	0	0.2047	0	0	0	0	0	0	0	0.3348	0.1965	0	0.0792	0	0	0	0	0.0189	0	0	0	0.0207	0	0.0702	0	0	0	0	0	0	0	0	0.0311	0	0	0	0.3884	0	0	0	0	0	0
AGRN	chr1_+_945365_981355	13.5937	0.6969	3.5439	11.1812	44.5869	3.9287	17.6327	13.1583	20.2379	3.9234	6.6439	8.8673	30.1878	4.6556	22.2113	7.9423	42.6626	18.1874	33.1959	21.2604	4.1929	11.5689	3.7622	18.7787	7.4647	36.8367	10.8752	10.9784	39.7676	18.7101	2.5294	16.0945	7.1401	5.7008	26.9915	18.5251	38.7889	14.2135	73.8945	17.7724	13.8566	4.9587	29.3549	56.2766	25.3979	66.2147
AGRP	chr16_-_66073974_66075217	0.0697	0.3095	0.0391	0.1707	0.321	0.5218	0.21	0.5479	0.1712	1.6468	0	0.2597	0.366	0.0746	0.8719	0.1713	0.1012	0.0479	0.7107	0.745	0.2055	0.1956	0.9402	0.8333	0.5979	0.818	0	0.4001	0.0679	0.0931	0	0.19	0.1376	0.1229	0.0754	0.4522	0.2439	0.2368	0.2275	2.3193	0.4012	0.5847	0.5295	0.0701	0.3127	0.0857
AGT	chr1_-_228904891_228916959	165.221	112.814	67.5247	79.9516	56.3145	96.1104	61.3264	161.563	77.2683	72.9094	43.0593	259.136	51.1423	35.0378	186.815	66.032	19.3655	132.975	53.9909	90.8457	94.7048	77.9457	93.161	83.2505	117.099	184.584	71.5065	238.429	49.1638	34.6937	67.4168	45.6656	220.089	54.6853	53.6493	73.7069	104.927	292.364	19.7675	103.82	126.102	191.046	54.0734	1.2928	601.907	12.5302
AGTPBP1	chr9_-_87351273_87546764	5.5543	6.6845	5.4717	5.6008	7.7407	6.7767	4.6399	5.4676	3.4151	5.2457	3.3404	5.6255	8.7735	28.1947	4.8754	8.2098	9.6607	8.4779	4.6064	7.7888	8.4653	20.4067	2.5864	9.1224	1.6299	4.5276	3.401	3.829	10.4735	14.1468	6.0162	17.9857	2.3681	21.8232	4.3775	8.8362	2.9372	7.091	7.3608	2.0638	2.8574	1.2125	11.136	4.5102	3.0827	8.1851
AGTR1	chr3_+_149898347_149943480	0.4547	0.4807	0.0291	0.0715	0.0108	0.8929	0.3188	0.1013	0.1118	2.1125	0.1536	0.1079	0.1269	0.0167	0.0222	0.0487	0.1068	0.0857	0.1403	0.0888	0.1733	0.0389	0.1522	0.0183	0	0.085	2.3939	0.2663	0.0269	0.111	0.331	0.0296	0.2198	0.0931	0.1239	0.0197	1.5773	0.3735	0.0695	0	0.3771	0.2659	0.0412	0.1839	1.7215	10.0386
AGTR2	chrX_+_115215985_115220253	0	0.1552	0.0775	0.0238	0	0.0547	0.0045	0.0386	0	0	0	0	0	0	0	0	0	0.038	0	0	0.3384	0.013	0	0.0325	0	0.0189	0	0.0394	0	0	0.5224	0	0	0.0826	0.0085	0.0786	0	0	0	0	0	0	0	0	0	0
AGTRAP	chr1_+_11718728_11733415	21.1305	4.1922	13.4336	6.9481	16.2481	10.4218	11.6293	12.8744	27.2729	12.5256	30.5181	54.0291	10.5401	9.8959	31.7438	8.2715	21.2943	7.4708	47.8281	22.414	4.4444	10.1866	52.8539	13.2239	36.6066	37.3689	19.1539	9.201	6.1982	2.7718	1.4	5.5203	22.6485	3.2588	12.7343	5.0294	37.8013	13.3174	15.2159	67.3516	34.228	25.4682	17.783	21.5695	41.3405	13.8781
AGXT	chr2_+_241456834_241467209	0	0.0087	0	0	0	0.0246	0.0998	0	5.428	0	0.1845	0.3455	0.0168	0	0.0237	0	0.0198	0	0.0499	0	0	0	0	0	0	0.034	0.1157	0	0	0	0	0	0.0454	0.0016	0.0153	0.022	0.1397	0	0.0371	0	0.0241	0.0387	0	0	0.0528	0.0164
AGXT2	chr5_-_35033962_35083756	0	0	0	0	0	0	0.0151	0.0069	0.0085	0	0	0	0	0	0.043	0	0	0.0177	0.0148	0	0	0	0	0	0.1171	0	0.0465	0	0	0	0	0	0.0002	0.0148	0	0.0093	0	0.0212	0.011	0	0	0	0	0	0	0
AGXT2L1	chr4_-_109882650_109903658	8.7779	12.2894	20.8757	76.8406	3.2771	13.751	0.9368	84.2448	0.2462	34.6452	48.2445	165.268	4.3846	33.7346	7.1085	36.2233	0.8007	128.36	3.8146	83.2643	5.1767	21.1598	3.4515	26.3001	0.2152	41.3402	0.2437	113.1	8.1705	37.8468	12.0483	20.7148	0.9525	45.2906	0.609	30.6497	0.4836	45.5648	4.5047	31.6769	1.7213	11.6314	16.6144	0	1.3019	0.025
AGXT2L2	chr5_-_177568195_177592392	6.5178	2.9609	5.5358	3.8084	19.7994	7.2104	6.9711	4.8113	14.1481	5.8613	10.2322	6.2343	16.7823	7.1753	9.0892	4.9935	11.3656	3.9399	11.8592	6.9971	5.8788	5.2204	14.6503	6.7438	8.307	8.9646	9.7481	4.5853	7.666	3.5858	2.9747	4.5657	7.909	3.6484	7.8453	3.521	6.8781	8.1383	8.8942	7.6375	19.1923	16.0616	10.9541	4.2902	8.3851	13.2192
AHCTF1	chr1_-_245069024_245161346	2.8611	9.0305	2.358	4.3513	5.6888	6.8633	6.5732	4.8544	10.3769	5.9734	3.1596	1.7643	8.3673	1.3224	3.1227	1.5694	4.4249	2.9412	3.7662	2.6655	7.5563	3.4639	2.0275	2.3754	1.0042	3.255	5.0412	7.3279	2.0276	3.8261	6.7175	3.3144	4.4725	5.3767	9.0822	4.873	3.8087	5.7311	5.6609	5.0661	4.7552	2.4418	2.8994	7.0242	3.8751	8.8665
AHCY	chr20_-_32331736_32362982	24.8223	12.4223	21.1652	17.2402	20.4133	10.9553	17.7075	13.9643	26.2839	11.9059	19.9793	22.0852	33.8334	21.3617	100.306	20.4475	55.3956	21.335	23.5689	16.5534	11.8533	19.3354	39.5345	18.3712	25.3918	16.4273	26.6591	12.6206	37.576	18.595	8.2809	15.623	15.4376	16.8393	19.2374	19.8281	23.5913	23.0571	44.7035	19.6411	30.1122	13.0699	33.8073	49.889	49.6699	66.9872
AHCYL1	chr1_+_110328830_110367887	69.9511	132.618	131.088	153.208	98.1129	157.956	62.7932	124.879	56.208	108.395	92.8692	167.92	26.3316	87.052	69.2842	67.9507	30.3064	141.816	42.7008	104.763	52.1308	86.7869	42.7516	50.7591	26.3612	78.433	31.9175	168.708	46.5466	58.1355	60.8411	47.5169	48.1791	83.1425	115.116	64.8373	39.8432	106.935	43.9868	88.2824	155.031	100.649	72.0795	34.5112	27.2264	47.5043
AHCYL2	chr7_+_128652099_128857288	13.2424	7.3359	12.6161	42.4395	5.0667	6.0184	10.7821	30.2344	4.0163	7.6171	7.8933	16.6708	10.964	10.5339	6.6528	15.0923	6.918	20.2464	4.4098	16.841	8.725	13.1872	10.423	11.9038	1.2191	14.9276	5.0797	40.3279	9.6498	16.0731	8.1255	10.9315	5.2034	11.2908	9.1993	11.6227	5.6766	9.8674	8.0333	8.989	14.4637	7.8492	6.476	2.4503	5.6345	11.7582
AHDC1	chr1_-_27733342_27802948	5.3665	8.102	2.6566	11.4602	10.1468	15.7143	6.8004	7.9007	6.3093	7.7339	3.8017	3.2713	5.5976	1.0353	4.5229	2.7452	8.1075	7.8318	8.7722	4.432	12.8333	6.3821	4.0354	6.5283	4.8198	9.8072	2.417	7.7494	11.2737	12.3726	25.4843	8.4577	4.2532	2.7568	12.619	8.7516	8.2139	5.6077	11.8766	12.2273	11.046	1.4182	7.7966	12.5399	8.2916	7.3976
AHI1	chr6_-_135646816_135860576	2.737	10.464	3.6105	3.8118	5.8034	8.1066	3.2159	3.781	2.3102	3.7888	3.1321	1.8112	4.8585	2.8969	1.8091	2.1262	2.1503	4.9352	3.6473	4.0084	8.4167	6.0753	3.3089	3.8413	4.4746	7.6952	2.5869	2.0037	3.9336	9.6617	7.906	5.6429	1.5283	4.3326	2.7845	4.7477	4.0201	2.9479	3.3953	1.8798	3.6373	1.9838	2.6051	2.1797	2.9581	4.497
AHNAK	chr11_-_61957591_62070908	17.0691	10.766	30.6473	30.0131	11.7774	16.8654	4.3029	14.0364	11.2879	23.9784	21.7543	31.1177	7.9046	12.2724	14.4696	6.6239	5.8365	12.1827	14.0488	19.0276	4.2962	5.6103	18.0605	12.1032	7.5116	24.9315	5.8498	27.9363	7.7986	18.3884	6.6039	6.1306	17.7953	8.9669	21.0547	4.396	7.6273	34.1692	6.2567	12.6201	27.0412	29.2261	12.1377	44.223	15.2198	12.4426
AHNAK2	chr14_-_104474635_104515739	0.6845	0.6296	0.4206	1.064	0.6497	1.6653	0.2783	0.4316	2.7067	0.7207	0.2102	0.5225	0.2585	0.1388	0.4153	0.7438	0.2653	1.472	1.1247	0.4776	1.4793	2.1021	2.2326	1.0393	7.9756	1.2131	0.7023	0.4796	2.2615	3.8078	0.7839	1.9126	1.0125	0.7056	0.2888	1.166	0.8651	0.5331	0.4005	0.77	4.2598	0.4173	0.4292	9.7915	8.9224	0.1005
AHR	chr7_+_17304831_17352299	10.13	2.0431	2.289	1.0184	7.6381	1.853	6.7946	1.5667	5.2497	1.5506	1.5612	0.3101	2.6008	1.8732	3.3411	0.6889	6.7203	0.996	4.8397	1.0509	2.6724	4.3969	2.951	0.7357	1.2176	0.7108	11.8154	1.2172	1.5672	2.7549	1.6937	2.8824	1.9082	4.5953	7.0879	1.7828	13.7633	8.5449	3.1974	2.0546	7.6807	5.6606	3.9654	46.2562	17.9715	1.7489
AHRR	chr5_+_357291_491405	1.8286	0.277	0.1688	1.622	0.9721	0.3233	0.454	1.4679	0.5303	0.1834	0.2135	0.0599	0.6236	0.1685	0.5484	0.6039	0.6498	0.8445	0.388	0.6919	0.5698	1.1867	0.0325	0.6096	0.1849	0.5909	2.3986	0.318	0.2473	1.8018	0.2322	0.8498	0.0874	0.3621	0.4097	1.1653	0.612	1.2251	0.9099	3.1776	0.6931	0.1004	0.4174	5.9197	1.2867	10.0795
AHSA1	chr14_+_76994154_77005568	216.213	293.545	207.932	228.842	57.638	47.7324	221.027	226.784	113.447	117.122	57.0228	52.5631	83.3359	144.623	132.065	81.4317	98.5301	152.743	34.7354	33.8975	86.7903	119.866	117.743	168.285	10.1949	45.1364	220.094	293.192	90.8398	100.809	191.862	155.714	200.683	326.497	251.118	327.306	58.8883	144.509	74.444	74.3461	90.9683	319.34	67.4255	105.945	97.618	35.9617
AHSA2	chr2_+_61258056_61267562	18.3079	25.9614	17.7395	27.5866	64.0196	18.371	57.1935	44.465	41.9146	12.3867	32.7582	2.8202	41.0244	28.17	6.5766	4.0072	10.2527	5.9308	39.6814	12.7704	36.2043	30.9868	22.9384	37.8313	14.1686	26.2962	55.9155	72.1422	17.7748	13.9497	15.8999	31.8914	42.2914	65.3563	56.3465	43.2321	11.5734	46.0937	11.3018	31.0842	93.1791	6.2765	15.984	2.8242	55.0026	20.4707
AHSG	chr3_+_187813543_187821802	0.0609	0.0127	0.0337	0.0443	0.1045	0.0357	0	0.0335	0.0149	0	0	0	0.0243	0	0.1116	0.1362	0.0287	0.0993	0	0.0515	0.0834	0.0918	0	0.0318	0	0.0616	0.0239	0.0514	0.0623	0.0482	0	0.0858	0	0.0247	0	0.1539	0.0506	0.0289	0.0537	0	0.0524	0	0.0716	0	0.0127	0.0178
AICDA	chr12_-_8646028_8656706	0.015	0	0.0268	0	0	0.0063	0.0165	0	0.0775	0.0762	0	0	0	0	0	0	0	0	0.0215	0	0.016	0.009	0.0064	0	0.2659	0	0	0	0	0	0	0	0.0261	0	0	0	0.0268	0	0	0.0263	0	0	0	0.0113	0.0203	0
AID	chr12_-_8646028_8650875	0.0181	0	0.0323	0	0	0	0.0199	0	0.0744	0.0319	0	0	0	0	0	0	0	0	0.0259	0	0.0192	0.0053	0	0	0.2448	0	0	0	0	0	0	0	0.0315	0	0	0	0.0323	0	0	0.0317	0	0	0	0.0075	0.0183	0
AIDA	chr1_-_220907977_220952487	8.5956	4.3227	5.0827	4.0536	2.6516	2.4149	3.6445	3.491	5.0678	3.4699	2.3401	3.0492	3.7174	2.7906	4.0396	4.7775	4.4927	3.1465	2.2434	2.5617	2.0757	2.0542	3.3941	1.8318	1.1944	1.525	5.0781	3.0482	4.5142	2.067	3.0876	2.0591	3.2167	1.9439	6.3136	1.9945	4.6723	6.2173	4.5634	8.8259	3.0525	3.2216	2.2271	5.0727	3.4245	6.3719
aie-75	chr11_-_17472017_17522539	2.4119	0.2599	4.6253	1.0878	3.7341	0.5638	0.8186	1.783	0.0106	0.4064	10.6404	6.1442	2.8215	42.0439	0.8448	2.2718	0.8218	0.9068	11.0828	2.191	1.9216	5.3363	2.6687	1.9535	0	2.1961	0.195	0.3973	2.7159	1.1758	0.2709	3.3474	0.6931	12.2606	0.0866	0.7893	0.3773	2.3866	1.9718	3.5165	0.2232	1.8255	6.3622	0	1.1364	0.006
AIEBP	chr19_-_17221848_17236544	0.2875	0.5391	1.7751	1.6542	0.9901	2.3261	0.7248	0.6963	2.2623	4.9493	3.5633	1.7873	0.2375	0.2367	0.1652	0.5889	0.1054	0.3913	1.8374	2.3918	0.8102	0.6848	1.3361	3.4116	0.2245	5.7075	0.6589	6.0864	0.4566	0.7961	0.3065	0.4486	0.3099	0.4629	0.8752	1.2182	1.4901	2.2163	0.6915	4.875	2.3521	3.1582	0.8799	0.0124	0.2798	0.0622
AIF1:1	chr6_+_31691011_31692777	34.8914	5.6118	9.5513	5.2317	17.574	0.5587	13.1844	0.3639	9.4975	1.1625	6.6013	0.4476	8.0549	18.1639	43.5613	108.626	31.5319	9.3279	8.14	4.6916	4.4444	7.4336	7.3158	1.797	5.8096	7.6809	17.1506	0.7498	6.0813	2.9428	2.2906	9.6943	1.837	1.0804	6.2963	2.666	35.7487	6.2714	4.4988	2.5232	1.0142	2.6542	40.2004	0	3.8731	0
AIFM1	chrX_-_129091018_129127489	7.3074	5.9175	3.1826	5.9795	10.2752	5.2174	5.1206	5.5217	3.5689	2.4566	5.1003	3.9742	8.8202	4.3785	9.7175	6.6033	7.3845	6.2118	6.9248	4.0915	7.1413	7.6806	8.6949	3.9033	2.5892	6.4769	3.5522	5.2008	9.2397	6.9071	5.7779	6.8907	3.3858	4.1083	4.1707	7.0297	3.6488	3.5413	6.9964	3.8325	8.3922	1.9161	4.6927	11.9284	5.1494	14.3228
AIFM2	chr10_-_71542035_71562696	2.7641	3.3904	2.0376	3.5425	1.7757	5.7307	2.2862	4.3797	1.9798	4.9388	2.1619	4.2304	3.8971	1.5241	1.2395	1.8463	1.4272	3.7722	2.0957	4.1064	2.807	3.6244	3.8599	2.8462	1.1969	5.7337	1.5055	3.1657	2.107	3.706	1.8977	2.0144	2.9767	1.1121	1.0993	4.6836	6.5884	2.5594	1.6974	9.0802	8.4786	2.7473	2.0146	2.9662	4.4203	0.3796
AIFM3	chr22_+_19649433_19665649	8.1912	12.0032	35.402	39.3833	3.1402	23.4317	1.0421	49.7315	1.0293	12.2239	18.6079	175.11	3.8965	25.5854	4.3601	40.744	0.9132	50.6403	1.7471	61.2922	14.4457	16.709	18.8943	62.5419	0.9539	84.7474	1.9979	61.9462	8.4882	21.1813	24.1361	16.207	1.0141	8.3072	0.226	21.8721	2.7122	4.9863	3.846	1.6032	3.9582	82.1143	7.9536	0	1.4424	0.1847
AIG1	chr6_+_143422192_143703134	10.7882	7.8305	5.0627	7.8242	5.9323	6.6812	5.4223	9.3868	4.8766	4.6312	4.2424	9.1515	7.1268	8.8909	11.1678	7.2092	5.1234	10.2841	6.0747	7.5354	8.5454	10.7587	9.0294	6.1052	2.019	5.7887	4.2114	7.0072	7.1094	7.3241	8.7902	7.7223	3.2717	9.6924	5.704	10.4101	5.7456	9.1969	7.9089	3.6936	11.1958	7.5048	8.2221	3.8735	6.0673	2.4567
AIG6	chr6_-_35657171_35764692	0.5298	0.078	3.7011	1.3642	1.0154	0.2426	1.3754	0.5634	1.4528	0.3339	0.2294	0.3828	0.2101	0.2654	0.5109	0.1998	1.1016	0.6708	0.0672	0.094	0.0791	0.1469	0.3222	0.3534	0.2444	0.2754	0.6767	0.1715	1.8871	1.178	0.0316	0.2961	0.0793	0.6382	2.0872	0.1632	1.258	3.3289	3.0248	0.2903	0.9533	0.3466	0.1319	0.83	0.3158	1.5546
aik2	chr17_-_8048773_8054608	2.1855	0.0224	0.0894	0	27.0265	0	4.6834	0.0297	1.5319	0	6.7413	0.4419	20.7787	0.1366	7.9097	0	5.5152	0	4.2096	0.5913	2.8222	0.1476	0.0142	0.0366	0.6625	0.4825	0.4484	0	14.4396	0.7075	0	0.1213	4.3575	0.0347	8.4502	0.1309	0.536	0	9.911	10.7781	0.2762	0.2583	0.493	34.9173	3.1815	24.355
AIM1	chr6_+_107065997_107125027	0.3139	0.1229	0.188	0.0993	0.4288	0.1378	0.3841	0.0686	0.3318	0.1338	0.3278	0.1022	0.1895	0.0118	0.0232	0.0693	0.0586	0.105	0.6108	0.2161	0.1663	0.1206	0.2477	0.0422	0.2587	0.3471	0.2189	0.0841	0.1059	0.2741	0.1139	0.1401	0.0894	0.1397	0.2245	0.082	0.9063	0.1684	0.238	0.3067	0.1937	0.0649	0.0463	7.3572	0.1503	0.1155
AIM1L	chr1_-_26520936_26553208	0.0244	0.0695	0	0	0.0969	0.1152	0	0	0.0067	0.1076	0	0	0.0157	0	0.0717	0.0121	0.0637	0.0107	0.0583	0.0333	0.0807	0.0036	0	0.0137	0	0	0.0304	0	0.1213	0.0208	0.1941	0.0222	0.0106	0.0078	0.0143	0.0169	0	0.0204	0.0292	0	0.038	0.0501	0.1147	0.0184	0.0802	0.0077
AIM2	chr1_-_157298898_157313271	0.8307	0.2172	0.5034	0.121	2.0378	0.0665	2.4199	0.1252	1.0926	0.0994	0.7956	0	1.7815	0.3076	0.3202	0.4906	0.9205	0.3086	1.7956	0.0384	0.5679	0.2186	0	0	0.1174	0.2388	1.4571	0.0767	0.302	0.1434	0.3737	0.1024	0.478	0.0272	0.9165	0.119	2.477	1.4356	1.0834	0.7375	0.1825	0.1254	0.2493	0.0212	0.8352	0.3005
AIP	chr11_+_67007096_67015150	42.9365	61.4677	56.7122	56.4209	58.63	41.8438	51.1505	68.3153	61.8763	39.281	42.2509	50.071	41.8871	72.0979	87.0494	85.5441	36.8603	55.921	30.2152	52.426	45.1734	47.3399	49.0431	63.0834	27.3339	51.5749	85.1483	42.944	50.1358	38.0125	40.7156	43.7756	17.0055	30.5437	29.7679	53.7201	58.4987	38.0831	44.6282	64.1971	74.5919	54.288	69.7393	36.7426	54.1791	40.0734
AIPL1	chr17_-_6267782_6279243	0	0.0162	0	0.049	0.0222	0.0105	0.0082	0.0496	0.0006	0.0557	0	0	0	0	0	0	0	0.0553	0.0308	0.0609	0.0267	0.0211	0	0.0125	0.1337	0.0655	0	0.0304	0	0.0994	0.0504	0.0192	0.0146	0.0168	0	0.0371	0	0	0	0	0	0	0	0	0	0.007
AIRE	chr21_+_44530190_44542530	0.1907	0.0545	0.0144	0.0373	0.2744	0.0952	0.4529	0.0541	0.439	0	0.2027	0	0.1074	0.0924	0.0985	0.0135	0.2284	0.0842	0.1261	0.0369	0.0762	0.1402	0	0.268	1.3176	0.0705	1.7618	0.0922	0.778	0.1346	0.0611	0.1469	0.1651	0.0876	0.1244	0.0865	51.8076	0.1724	0.3295	0.1128	0.2009	0	0.1293	0.0204	2.0497	0.0043
airm-1	chr19_+_56337369_56348595	2.9003	0.7833	0.8398	0.2601	2.2937	0	2.2385	0.0498	4.0821	0.1381	0.5323	0	0.9757	0.5226	1.0616	1.5762	4.6639	0.2754	0.9873	0	1.098	0.9946	1.805	0.0221	1.0746	1.429	3.4196	0	0.6144	0	0.3001	2.1401	0.1532	0.0204	0.7161	0.1545	6.0665	0.6658	0.5595	1.3793	0.1625	0	1.6613	0	1.3835	0
AJ004954	chr15_-_19949609_19950233	0	0.052	0.1386	0	0.2569	0	0.1216	0	0	0.2383	0	0	0.509	0	0.1058	0	0	0	0	0	0.0619	0	0.3262	0	0.5649	0	0.0984	0	0	0	0	0	0.0675	0.0806	0.1851	0	0	0.0663	0.1103	0.5442	0	0	0	0	0.1048	0
AJ011378	chr9_+_134812276_134816761	0.1598	0.0262	0	0.0023	0	0	0.0587	0	0.0026	0	0	0	0	0.0106	0.0727	0	0	0.0701	0	0	0.0213	0	0	0	0.1269	0	0	0	0.0659	0	0	0	0	0	0	0	0	0	0	0	0.074	0	0	0	0	0
AJ011981	chr7_-_34946289_34946905	3.5621	3.5217	1.6226	1.9837	3.6297	1.454	1.7371	0.9678	0.4383	2.6943	1.7467	0.991	1.2194	0.4812	1.4073	0.5978	2.4953	2.2604	0.9111	1.1129	2.7723	1.8266	0.462	0.6144	4.4473	0.7463	0.6184	1.1835	4.352	3.1142	3.8421	1.856	3.406	2.4979	2.8149	1.2719	0.9965	3.1953	2.0931	0.2316	2.3409	0.1466	0.689	6.2512	1.622	2.9616
AJ276246	chr17_-_2085756_2086130	0	0	0	0	0.0623	0	0	0	0	0	0	0	0	0	0	0	0	0	0	0	0	0	0	0	0	0	0	0	0	0.1906	0	0	0	0	0	0	0	0	0	0	0	0	0	0	0	0
AJ276555	chr12_+_109858788_109859637	0.0088	0	0	0.1892	0	0	0	0.1004	0	0	0	1.1422	0	0	0	0.0573	0	0.3509	0	0	0	0.206	0	0	0	0	0	0.4698	0	0	0	0	0	0.0597	0	0.2761	0	0	0	0	0	0	0	0	0.0388	0
AJ308239	chr11_+_118529937_118530063	0.3556	4.5673	0.2884	1.9206	0.2382	1.9708	0.3396	0.7393	0	0.9396	0	0	0.2452	0	0.3412	0.9139	0.331	2.3817	0	0	5.642	2.4271	0	0.1857	0.0162	0.4792	0.1577	0	3.8259	7.1079	9.0805	2.8667	0.2436	0.5816	0.116	1.7241	0.295	0.3595	0.7625	0.9819	1.5748	0	0	0	0.5591	0.083
AJ412028	chr13_+_49862334_50005997	0	0	0	0.0131	0.0519	0	0.0129	0	0	0	0.4153	0	0.1167	0.0161	0.0894	0	0	0	0	0.0181	0	0.0105	0.6582	0	0	0	0.0279	0	0	0	0	0	0.0581	0.0732	0	0.0164	0	0.1077	0	0	0.0203	0	0	0.1516	0.0476	0
AJ412030	chr13_+_49873362_49881259	0	0	0.0574	0	0	0	0.0236	0	0.0079	0.1223	0	0	0	0.0005	0	0	0	0	0.0403	0	0.0085	0	0.0114	0	0.6918	0	0	0	0	0	0	0.0584	0	0	0	0.0082	0	0	0	0	0	0	0	0	0	0
AJ412031	chr13_+_49873362_50103736	0	0.0085	0	0	0.0068	0	0.0248	0	0.0416	0.0131	0	0	0	0	0	0	0	0	0	0	0	0	0.0429	0	0.0911	0	0	0	0.0208	0	0	0.0688	0.0191	0	0	0	0	0	0	0	0	0.0018	0	0	0	0
AJ412032	chr13_+_49873362_50000671	0	0	0	0	0.0117	0	0.0412	0	0	0	0	0	0	0	0.0256	0.0054	0	0	0	0	0	0.0252	0.1908	0	0	0	0	0	0.0232	0	0	0.0511	0.0121	0	0.0164	0	0	0	0	0	0	0.002	0	0.0564	0	0
AJ412036	chr13_+_49887225_50005997	0	0.0136	0	0	0.0537	0	0.025	0	0	0.0004	0.4779	0	0.1343	0.0186	0.066	0	0	0	0	0.0208	0	0	0.7574	0	0	0	0.0321	0	0	0	0	0.0369	0.0801	0.0843	0	0.0189	0	0.1239	0	0	0.0234	0	0	0.1134	0.0548	0
AJ412037	chr13_+_49887225_50005997	0	0.0125	0	0	0.055	0	0.0368	0	0	0.0004	0.4405	0	0.1238	0.0171	0.0948	0	0	0	0	0.0192	0	0.0112	0.698	0	0	0	0.0295	0	0	0	0	0.034	0.0738	0.0777	0	0.0174	0	0.1142	0	0	0.0216	0	0	0.1608	0.0505	0
AJ412041	chr13_+_49658016_49862428	0	0	0	0.0386	0	0	0	0	0	0	0	0	0	0	0	0	0	0	0	0	0	0	0	0	0	0	0	0	0	0	0	0	0	0	0	0	0	0	0	0	0	0	0	0	0	0
AJ412042	chr13_+_49658016_49964898	0	0.0262	0	0.0289	0	0	0.0482	0	0	0.0008	0	0	0	0	0	0	0	0	0	0	0	0	0	0	0	0	0	0	0	0	0	0.0709	0.0256	0	0	0	0	0	0	0	0	0	0	0	0	0
AJ412043	chr13_+_49658016_50000201	0	0.019	0	0.021	0.0084	0	0.0558	0	0	0.0006	0	0	0	0	0.0515	0	0	0	0	0	0	0.0169	0	0	0	0	0	0	0	0	0	0.0515	0.0186	0	0	0	0	0	0	0	0	0	0	0.0852	0	0
AJ412045	chr13_+_49693409_49873503	0	0	0	0.0264	0	0	0	0	0	0	0	0	0	0	0	0	0	0	0	0	0	0	0	0	0.1275	0	0	0	0	0	0	0.1296	0	0	0	0	0	0	0	0	0	0	0	0	0	0
AJ412048	chr13_+_49782298_49862428	0	0	0	0.0564	0	0	0	0	0	0	0	0	0	0	0	0	0	0	0	0	0.059	0	0	0	0	0	0	0	0	0	0	0	0	0	0	0	0	0	0	0	0	0	0	0	0	0
AJ412050	chr13_+_49801770_49873503	0	0	0	0.0199	0	0	0	0	0	0	0	0	0	0	0	0	0	0	0	0	0	0	0	0	0	0	0	0	0	0	0	0.0973	0	0	0	0	0	0	0	0	0	0	0	0	0.0057	0
AJ412063	chr13_+_49862334_50000201	0	0.0324	0	0.0359	0.0143	0	0.0952	0	0	0.001	0	0	0	0	0.088	0	0	0	0	0	0	0.0289	0	0	0	0	0	0	0	0	0	0.0879	0.0317	0	0	0	0	0	0	0	0	0	0	0.1455	0	0
AJ420489	chr6_-_108469368_108472132	6.5325	7.3751	3.9567	5.8765	7.1055	6.7796	4.3297	6.587	6.7403	7.0759	6.2763	8.7252	8.2053	3.3818	5.0589	4.4939	6.1896	5.7144	7.9411	6.1547	7.3444	8.3135	16.4511	7.8418	4.8505	9.0398	5.8258	5.1203	5.536	5.0551	5.9923	4.495	11.7571	6.6276	4.1492	7.3374	13.9923	6.0387	5.0246	13.4852	12.806	7.0287	5.2668	6.8674	12.5543	2.727
AJ420494	chr6_+_41173678_41175686	8.3516	8.7533	10.7193	7.8877	8.6331	9.0156	8.3821	7.2696	8.3622	7.2494	11.093	5.9935	15.0728	10.7329	9.358	6.4266	8.8799	7.2183	6.9281	10.1883	8.3172	7.1547	4.2656	9.2128	4.932	8.1582	4.444	11.8166	12.365	7.6621	12.2269	10.1174	9.4735	10.4841	8.2856	5.7164	11.4886	8.4611	13.4584	7.8628	7.6364	9.1345	10.1077	11.6206	7.1435	16.0768
AJ420566	chr6_+_2344098_2426402	0.1475	0.1967	0.0124	0.5058	0.9003	0.2788	0.4609	0.2653	0.2578	0	0.7353	0.4885	0.0475	0.2319	0.219	0.5981	0.408	1.1434	0.0934	0.3017	0.8096	0.6482	0	0.3648	0	0.4488	0.5083	0.5188	0.8518	1.9367	0.4565	0.8718	0.0963	0.5364	0.4537	0.4008	0.1317	0.6439	0.3669	0.3881	0.6146	0.029	0.4416	0.222	0.0442	0.5904
AJ420595	chr6_-_118003174_118004241	0.9301	0.4771	0.3445	0.5761	0.515	0.1175	1.2739	0.25	0.3865	0.0432	0.1466	0	0.3455	0.0882	0.0715	0.0635	0.5116	0.3673	0.0447	0	0.649	0.7344	0	0.0418	0	0	0.869	0.5075	0.1937	0.7567	0.4462	0.6313	0.1076	4.6409	4.1093	0.1743	0.5885	1.1411	1.0125	0	0.1515	0.1458	0.1543	0.9433	0.0977	2.4863
AJ459854:1	chr6_-_29503397_29532827	0.0052	0	0	0	0.0564	0	0	0	0	0	0	0	0	0	0	0	0	0	0	0.107	0	0	0	0	0.2475	0	0	0	0	0	0	0	0	0	0	0	0	0	0	0	0	0	0	0	0	0
AJ459868	chr7_+_143287089_143287995	0	0	0	0	0	0	0	0	0	0	0	0	0	0	0	0	0	0	0	0	0	0	0	0	0	0	0	0	0	0	0	0	0	0	0	0	0	0	0	0	0	0	0	0	0	0
AJ550408	chr12_+_96481720_96481820	0.1564	0	0	0.0979	0.0243	0	0	0	0.4604	0	0	0	0.3178	0	0	0	0	0	0	0	0.013	0.0015	0	0	0	0	0.9483	0	0	0	0	0	4.1588	0.0076	0.1545	0.0103	0	0.1083	0	0	0.0634	0.1777	0.0185	0	0.0281	0
AJ606314	chr6_+_135860636_136078886	0.0531	0.0382	0.2668	0.0801	0.2574	0.1802	0.0829	0.1451	0.0212	0.0419	0.056	0.3148	0.0801	0.1849	0.1635	0.1153	0.0361	0.2818	0.0161	0.1578	0.1033	0.0426	0	0	0	0.124	0.0659	0.1454	0.2818	0.3276	0.2272	0.2567	0.0207	0.0845	0.1364	0.0714	0.0584	0.1551	0.0946	0.1804	0.1002	0.1103	0.1435	0.143	0.0566	0.0188
AJ606316	chr6_-_136216866_136588455	0.0386	0	0.0138	0	0.0563	0	0.1871	0.0134	0.1863	0	0.0182	0.1023	0.0149	0.0105	0.014	0.0077	0	0.0203	0.0442	0.1685	0.0288	0.0415	0.0654	0.0174	0.0061	0.0504	0.0979	0	0	0.0263	0.0349	0.0562	0.0067	0.0161	0.0316	0.0145	0.8753	0.0843	0	0.1625	0.1209	0.0229	0.1172	0	0.1877	0
AJ606325	chr6_+_135860636_136078886	0.0611	0.0379	0.1603	0.0771	0.2597	0.1749	0.0953	0.1425	0.0244	0.0482	0.0644	0.3619	0.0921	0.1948	0.188	0.1053	0.0415	0.3	0.0184	0.1814	0.1043	0.0489	0	0	0	0.1425	0.0685	0.1672	0.2811	0.3767	0.2613	0.2952	0.0238	0.0972	0.1569	0.0326	0.0671	0.1783	0.0699	0	0.1152	0.1269	0.165	0.1644	0.0651	0.0044
AJ606326	chr6_+_135860636_135917993	0.367	0.2032	0.6014	0.1846	0.1819	0.3764	0.219	0.3483	0	0.054	0.2163	0.2026	0.1515	0.4225	0.3335	0.1523	0.093	0.2794	0.2049	0.0834	0.071	0.0662	0.1818	0.0987	0	0.1596	0.2012	0.1666	0.4013	0.2654	0.4834	0.3606	0.0532	0.4266	0.1841	0.2577	0.1022	0.1452	0.0476	0.3396	0.085	0.8575	0.1547	0.1841	0.1441	0.0242
AJ606328	chr6_-_134791078_134841744	0	0.0142	0	0.0009	0	0	0.1239	0.0148	0.0927	0.1303	0	0	0	0.3894	0	0	0.0321	0	0.0606	0.1151	0	0.0378	0.4568	0.0784	0.2968	0.055	0.0268	0	0	0	0	0.0384	0	0.1712	0.0062	0.0341	0.0377	0	0.03	0	0.0195	0.1878	0.04	0	0	0
AJ606330	chr6_-_134791078_134839373	0	0	0	0	0	0	0.0783	0	0.0439	0	0	0	0	0.1405	0	0	0.0203	0	0.0255	0.0727	0	0.0478	0.5094	0.0599	0	0.0348	0.0338	0	0	0	0	0.0485	0	0.2025	0.0078	0.0161	0.0476	0	0.0379	0	0.0247	0.1582	0	0	0	0
AJ606331	chr6_-_134888148_134972489	0.1432	0.0509	0.1202	0.044	0.3239	0.0715	0.1696	0.1169	0.0209	0.0572	0.0398	0.4468	0.0271	1.3962	0.1453	0.2856	0.5545	0.0739	0.5438	0.3458	0.0404	0.4377	0.3276	0.4503	0	0.1334	0.0855	0.0687	0.053	0.0336	0.037	0.4388	0.0073	0.5775	0.0477	0.3301	0.1144	0.0599	0.036	0.2071	0.1478	0	0.3364	0	0.1717	0
AJ607398	chr3_+_175639056_175737167	0	0.0651	0	0	0.0101	0	0	0	0	0	0	0	0.0062	0	0	0	0	0	0.0027	0	0	0	0	0	0	0	0	0	0	0	0	0	0	0	0	0.0879	0	0	0	0	0.0231	0	0	0	0	0.0157
AJ607399	chr3_+_175639056_175938228	0	0.112	0.1194	0.0314	0.0212	0	0	0	0	0	0	0	0.0369	0.0396	0	0	0	0.0508	0	0	0.0308	0	0	0.0023	0	0	0	0	0.0146	0	0	0	0	0.0539	0.0335	0.0432	0	0.1772	0	0	0.0158	0.086	0.0483	0.0852	0.0732	0.2226
AJ607400	chr3_+_175641470_175938228	0.0411	0.1693	0.006	0.0512	0.0619	0	0	0	0	0	0	0	0.0938	0.1829	0	0.1529	0.0541	0.1784	0	0.1425	0.0503	0	0.1303	0.0038	0.5446	0.0203	0	0	0.0238	0	0	0	0	0.0878	0.0547	0	0	0.3501	0.0948	0	0.0093	0.1402	0.0787	0.1389	0.0961	0.3525
AJ607401	chr3_+_175641470_175938228	0.0319	0.1314	0.0046	0.0398	0.048	0	0	0	0	0	0	0	0.0767	0.142	0	0.1186	0.042	0.1384	0.0016	0.1106	0.039	0	0.1011	0.0029	0.4227	0.0158	0	0	0.0185	0	0	0	0	0.0682	0.0424	0	0	0.2718	0.0736	0	0.0072	0.1089	0.0611	0.1078	0.0746	0.2736
AJ617629	chr4_+_68249645_68629262	2.095	0.8363	0.7186	0.9996	1.3928	0.322	1.4827	0.9022	0.8351	0.3451	0.8912	0.1232	2.4886	1.2702	1.8318	1.3039	1.1895	1.4747	1.7109	0.3363	1.2157	1.4996	0.4451	0.6054	0.4075	0.6235	1.302	0.7483	2.3527	1.591	0.4876	1.2162	0.6554	2.005	1.1985	1.3018	1.2372	1.4348	1.5356	0.7211	0.7133	0.5323	0.6497	0.9122	1.1092	1.1711
AJ697939	chr20_+_309949_310133	0.2054	0.0761	0	0.246	0.281	0	0.3556	0.1008	0.0564	0	0	0	0.6167	0	1.7199	0	0.7325	0.0807	0	0	0	0.2032	0	0	0.2586	0	0.1827	0	0.6605	0	0	0.6188	0.0987	0.1178	0.2655	0.1555	0	1.2808	0.6334	0	0.2706	0	0.5736	4.1384	0.0658	0.9799
AJAP1	chr1_+_4614964_4743711	1.8003	0.7486	0.5754	5.664	1.1574	0.3843	0.8105	3.3563	1.3798	0.2892	0.5655	0.209	2.5303	1.4876	2.3924	1.7024	3.8077	4.0428	0.8938	1.4115	1.9169	3.4578	1.2488	2.4627	0.4868	2.1643	1.5883	2.3221	3.4722	7.5523	0.8275	4.449	0.5426	2.9773	3.6547	4.5781	2.2578	3.3405	4.8519	0.0886	0.4104	0.459	2.3552	0.6056	0.4184	0.718
AK000028	chr4_+_102487959_102489062	4.7776	9.293	5.6299	10.9281	4.5926	10.1684	2.9545	5.8789	6.2618	10.332	5.2492	5.6178	5.6359	4.3422	9.6437	10.8389	8.2304	15.0396	12.1582	7.0202	6.2783	9.5008	19.2183	10.6923	9.5055	9.8499	8.4925	3.7735	4.1027	9.2685	6.2799	5.236	2.4652	2.3433	3.3158	10.8136	4.8754	5.0545	4.2536	7.0019	5.2175	7.9499	7.7125	3.0704	6.5825	2.0145
AK000154	chr10_+_115661504_115666939	3.424	7.9855	3.2157	3.6797	7.985	6.4873	10.0242	5.5841	7.1947	5.8931	7.643	3.8602	13.0203	2.2113	3.4734	1.1381	9.577	2.458	5.7714	3.7889	5.9178	3.5755	5.4441	4.1322	1.9322	4.6865	5.4889	4.1968	3.9962	3.2725	5.5352	3.3335	6.7784	5.3289	11.3609	4.0233	7.249	6.1908	7.4903	6.106	11.1668	2.6056	6.4888	2.5616	10.2233	12.5341
AK000271	chr17_+_53769667_53785646	4.9044	6.3919	3.5545	4.7821	2.7552	5.3706	2.2396	4.526	2.0134	4.1836	3.028	5.4522	4.3256	3.1944	7.577	6.4802	3.7231	5.4218	2.4642	3.025	4.9987	4.0946	2.6219	2.3458	0.2575	3.6904	4.415	3.1651	3.4002	3.4053	5.1681	3.0022	1.4164	2.3115	2.4469	3.7219	2.4936	2.6472	3.0276	1.8598	3.4531	5.0863	2.5146	4.3772	5.1879	3.2424
AK000396	chr11_+_111102835_111106785	8.8303	8.1745	4.8522	11.6519	5.8174	8.5882	9.6299	11.9787	4.522	7.9022	6.023	4.7127	7.7706	6.1145	5.5584	4.1086	5.2232	6.989	6.0607	7.0679	7.0124	13.1037	6.6177	11.438	1.4916	8.6382	6.3399	8.3874	10.7823	11.3231	9.9415	13.3855	10.2003	13.0089	9.4489	12.3716	12.0801	9.1227	5.9469	6.3224	10.1494	4.7689	7.9036	2.994	12.5097	4.5554
AK000451	chr9_-_66263635_66293731	0.2374	0.1945	0.1822	0.1421	0.5777	0.0764	0.2517	0.7773	0.1568	0.1418	2.5992	3.1046	0.3394	0.5104	0.5453	0.1527	0.8988	0.2799	2.7917	2.3244	0.2711	0.2344	1.193	2.3427	0	0.2115	0.0517	0.1947	0.4374	0.5933	0.2763	0.294	0.0844	0.8263	0.745	0.2612	0.2103	0.561	0.5796	0.2205	0.1699	2.7139	0.462	0.0921	1.9561	0.1152
AK000470:1	chrX_-_3781067_3791615	0	0	0	0	0.0387	0	0.005	0	0.1674	0.017	0	0	0.0011	0	0.0576	0.0538	0	0	0.043	0.0669	0	0	0	0	0	0	0.0801	0.0477	0	0.1473	0.0217	0.4316	0	0	0.0658	0.129	0	0	1.1452	0	0.0537	0	0.1892	1.0491	0.0153	0.1323
AK000470:2	chrX_-_3819491_3830041	0	0	0	0	0	0	0	0	0	0	0.0227	0	0	0	0.1923	0.0861	0	0	0	0	0	0	0	0	0	0	0	0	0	0	0	0	0	0	0	0	0.0172	0	0.5462	0	0.0178	0	0	0.3325	0	0
AK000477	chr17_-_67892056_68100538	3.7025	0.7596	0.2865	1.6833	1.3222	0.6558	3.116	1.3265	0.9078	0.2828	1.5393	0.3266	4.3276	0.0869	5.9009	1.2591	9.6285	1.7501	0.2782	0.1009	2.0015	0.8637	0.1256	0.1986	0.6692	0.469	1.9952	2.8192	5.2676	0.7922	0.8315	0.734	0.0597	0.3571	4.6355	1.1647	1.663	3.7047	7.6367	0.8217	0.4602	0.0538	1.222	3.0041	0.9584	3.0608
AK000709	chr4_-_119869728_119873918	1.5553	1.2269	0.2416	0.4249	0.6671	0.3627	1.1148	0.3395	1.112	0.4275	0.1971	0.0485	0.5088	0.098	0.5332	0.5431	0.7965	0.6966	0.3631	0.2314	1.2136	0.9426	0	0.0585	0.279	0.0676	1.6496	0.3408	0.6334	1.3638	0.8356	1.0092	1.0424	0.4347	0.5677	0.9251	2.9149	0.6963	0.8782	0.5338	1.0982	0.1284	0.2212	11.1084	0.7996	3.434
AK000798	chr2_+_236580950_236583498	0.0518	0.0831	0.206	0.1207	0.0186	0.0045	0.3732	0.1509	0.2041	0.2023	0	0	0.1252	0.0899	0.0449	0.0478	0.0501	0.0599	0.1418	0.0449	0.1877	0.0295	0	0.2962	0.2162	0.0215	0.167	0.2242	0.1358	0	0.0929	0.2395	0.1459	0.492	0.2159	0.1093	0.2205	0.0252	0.0468	0	0.0915	0	0.0304	0.0372	0.0778	0.183
AK000807	chr12_+_27700869_27701315	0.1502	0.0537	0.0543	0.5748	0.0889	0.3042	0.2635	0.161	0.2429	0.6947	0.1041	0	0.097	0.3189	0.4325	0.2277	0.1268	0.3466	0.0904	0.128	0.3721	0.7974	0.3587	0.2148	0.0138	0.0713	0.0224	1.3162	0.5558	1.489	0.2407	1.1971	0.0822	1.645	0.6448	0.4625	0.1499	0.5478	0.9026	0.7555	0.3042	0.0672	0.4441	3.1671	0.0895	1.2503
AK000840	chr5_-_42191691_42211113	0	0	0	0	0	0	0	0	0	0	0	0	0	0	0	0	0	0	0	0	0.0058	0	0	0	0.0863	0	0	0	0	0	0	0	0	0	0	0.0132	0	0	0	0	0.0202	0	0	0	0	0
AK000872	chr15_-_94613004_94671581	0.436	0.0443	0.1154	0.0595	0.3763	0.0412	0.8283	0.0332	0.4153	0.3234	0.2872	0.0723	0.2234	0	0.0195	0.0326	0.1188	0.0825	0.0792	0.2951	0.0348	0.0196	0.2365	0.0475	1.1876	0	0.6535	0.0843	0.212	0.0809	0	0.0047	0.1341	0.0113	0.2228	0.0271	0.2636	0.2253	0.1821	0	0.4659	0.0701	0.0364	0.1097	0.6126	0.987
AK000877	chr16_+_12911203_12913008	9.6918	0.394	0.2963	6.1396	0.5692	0.4172	5.7474	5.1687	0.1978	0.164	0.63	0	2.6923	0.2538	1.4297	2.0753	8.1688	3.0912	1.4563	0.6653	2.0279	3.426	1.5882	3.3701	1.1139	1.2124	5.8493	1.5656	1.1756	3.9324	0.5324	2.6651	2.2141	2.1653	0.5007	8.3468	6.7438	5.0176	1.9687	1.4264	9.439	0.6034	0.6187	0.1249	2.8738	0.9448
AK000879	chr19_+_63205240_63210386	3.1295	4.195	1.895	2.156	4.1661	3.5652	2.2358	1.82	4.1091	2.5601	1.6715	0.7116	3.4134	2.1418	1.4919	2.0399	2.7272	1.9751	9.9034	1.7287	3.9635	2.4295	0.6777	1.1541	0.5581	1.1803	2.9982	1.7804	2.504	3.4487	5.2972	3.389	1.6546	2.9069	4.0191	1.8124	2.1429	3.6425	4.0242	1.3312	2.0625	1.1136	4.5902	0.2634	3.6702	2.8553
AK000887	chr1_+_143998486_144000692	0.9942	0.5447	2.3439	0.8386	5.2131	8.5488	1.333	1.5371	4.4996	2.8399	7.7661	18.8772	2.8591	3.8653	2.9083	4.5915	2.0788	1.9499	11.1158	13.8874	0.9382	2.1396	4.6372	1.9932	7.2328	13.151	0.8356	2.034	1.9607	0.8097	1.0089	1.3659	1.8235	1.3829	1.4493	0.9583	4.685	2.1593	3.1078	8.8963	16.5655	4.9619	5.0189	1.0723	5.8672	3.7753
AK000953	chr5_+_157099372_157100488	1.5303	1.1886	1.4291	1.3112	1.7046	0.7829	1.4783	0.8842	1.1168	0.5895	0.7111	0.9938	1.4225	1.3069	4.2195	1.4212	2.4841	1.2304	0.4665	0.5635	0.9484	1.5139	0.6812	0.9243	0.1359	1.5296	2.1664	0.7555	2.5972	1.2678	0.4651	0.8858	0.2985	1.1292	1.3419	1.3003	0.8377	1.7586	4.262	0.4698	0.732	1.8954	2.8847	2.6648	2.1131	4.2322
AK000982	chr17_-_40947798_40951801	0.0709	0.1981	0.1267	0.1296	0.133	0.3238	0.2082	0.0525	0.0843	0.1459	0.0836	0	0.2129	0.0806	0.0215	0.0588	0.2246	0.2692	0.0226	0	1.6148	0.0776	0	0.0266	0	0	0.2697	0.1609	0.5263	0.2214	4.1349	0.1074	0	0.0737	1.2861	0.107	0	0.1986	0.0504	0	0.0547	0	0.0747	0.1778	0.008	0.4301
AK001351	chr8_+_104202435_104216695	0.3639	0.4034	1.1144	0.4638	3.8029	1.4294	0.4243	0.4049	1.5389	0.5722	0.8671	1.1298	0.5248	0.4315	0.4776	0.7194	0.9246	0.9491	2.7219	0.7717	0.3769	0.7018	1.1006	0.2932	5.0069	0.9548	0.4626	0.5372	0.3516	0.425	0.1027	0.5988	0.1386	0.1536	1.0994	0.5697	1.161	1.5279	0.6576	0.2394	5.1653	1.1793	0.5466	0.1319	3.2131	1.2478
AK001394	chr4_+_185177449_185181671	6.3516	15.6366	3.5043	12.8873	5.5748	6.2933	3.3129	9.345	1.7543	4.8646	2.4771	2.0731	8.8555	8.6819	3.2395	6.7348	6.6862	13.4083	5.1048	3.8605	10.4294	15.2582	4.2384	6.3442	1.0402	3.5318	1.8171	5.1967	12.2714	17.0231	17.023	14.6323	3.4404	17.5638	4.8297	18.0901	1.6412	6.5649	5.9106	2.3698	5.3893	1.0395	5.875	0.0897	2.4018	1.7097
AK001432	chr11_-_12957657_12967671	0.2152	0.0361	0	0.321	0	0.0381	0.1679	0.2957	0.0739	0.0949	0	0.0891	0.0519	0.0579	0.4356	0.1742	0.1802	0.1379	0.1328	0.1446	0.1145	0.2513	0	0.0605	0.3443	0.0351	0	0.1832	0	0	0.0607	0	0.0234	0.0839	0.1023	0.0568	0	0.1439	0.0382	0.1887	0.0249	0	0.1531	0	0.0454	0
AK001533	chr7_+_98448723_98472036	0.8769	1.635	0.5968	1.1867	1.3497	0.9892	1.6887	0.8124	0.8392	0.6048	0.8746	0.1081	1.1077	0.7387	0.8468	0.6894	1.0742	0.8697	0.7926	0.6769	2.2724	1.0567	0.5203	0.6534	0.6556	0.586	1.022	0.998	2.1983	2.2172	2.4648	1.5891	0.7253	1.4856	1.3372	0.9865	1.1923	1.179	1.6067	0.843	1.2072	0.5738	0.6943	1.2783	0.707	0.9392
AK001558	chr2_+_12064704_12635925	0.0958	0	0	0.0053	0.0484	0	0.0352	0	0.0211	0.0078	0.0904	0	0.0062	0	0	0	0.0146	0.0252	0.1418	0.0523	0.0349	0.0234	0	0	0	0	0.0195	0	0.0149	0.0653	0	0	0	0.0199	0	0.0116	0.0171	0	0.0545	0	0	0	0	0	0.0309	1.5302
AK001582	chr5_+_151309324_151630202	0.035	0.0156	0	0.064	0.1777	0.0716	0.1784	0.3006	0.0705	0.0514	0.464	0.2317	0.1631	0.3025	0.0212	0.0172	0.1419	0.0562	0.0335	0.159	0.0932	0.1428	0.411	0.3278	0.0851	0.175	0.0887	0.1271	0.1539	0.1192	0.0132	0.0848	0.1523	0.303	0.1331	0.0282	0.1041	0.1694	0	0.0818	0.3383	0.0346	0.2433	0	0.0315	0.0293
AK001814	chr2_+_37277138_37283303	9.7049	6.862	2.985	7.4079	10.4642	10.6874	8.4158	10.7593	25.5206	11.6448	6.2084	12.0532	13.6512	5.8912	22.5937	14.7359	11.3497	13.1301	30.9121	15.6258	7.863	8.2682	31.0796	12.8906	68.8954	17.7934	8.4367	6.5695	8.6989	9.7177	5.6839	7.0342	10.47	8.8294	10.1941	6.3002	8.9325	6.6411	9.5342	7.5556	11.4637	5.776	14.7385	8.5639	17.5052	9.3718
AK001875	chr11_-_106049962_106054336	4.8311	8.0305	2.8706	10.3402	3.4962	3.2852	3.7637	8.3229	1.1139	2.5412	2.6228	0.3176	5.431	1.3811	4.1318	8.0113	3.0491	8.2601	3.3423	3.9222	6.9971	10.3666	2.1128	2.2027	0.5686	1.9961	1.7599	2.8054	8.3164	7.7231	8.0053	6.2514	0.2588	7.2349	3.9939	11.6846	2.8582	4.373	3.3635	1.2446	2.3737	2.6971	2.2281	0.82	1.3045	2.9532
AK001889	chr5_-_35091568_35100106	0.1613	0.0544	0.0659	0.1955	0.0326	0.0232	0.0379	0.1267	0.0729	0.0173	0.0232	0	0.0237	0.0235	0	0.071	0.0168	0.238	0.0212	0.0938	0.0291	0.292	0.507	0.0801	0.0563	0.0357	0.7852	0.5408	0.0486	0.7485	0.061	0.2208	0.231	0.5122	0.0403	0.8799	0.1536	0.1878	0.0175	0.1465	0.1001	0.5929	0	0.0111	0.0348	0.0077
AK001928	chr10_-_121606839_121607739	1.8846	1.8191	0.7649	1.1298	0.7284	0.8743	2.28	0.7047	0.902	0.4462	0.25	0.4391	0.803	0.4062	1.1382	0.7284	1.0778	1.2108	0.0543	0.1255	1.6786	0.8972	0	0.166	0.0094	0.0961	1.8802	0.9008	1.2128	1.1648	1.7847	0.7493	0.2273	1.5944	2.6481	0.6619	1.1623	1.8673	1.3995	0.5334	0.639	0.1	0.2924	4.7108	0.7013	6.6535
AK001937	chrX_+_48806352_48807668	0.3962	0.5798	0.1148	0.5346	0.317	0.5558	0.3843	0.1379	0.1366	0.0785	0.0841	0	0.1816	0.0244	0.3895	0.1114	0.505	0.4263	0.0512	0.0973	1.6745	0.318	0	0.0401	0.0995	0	0.3947	0.884	0.8738	0.6028	2.1172	0.3672	0.2406	0.0556	1.0172	0.3929	0.377	0.6735	0.3661	0.299	0.2159	0.1059	0.1776	0.2811	0.2329	0.5556
AK001941	chr13_+_43494623_43502073	0.2222	0.0149	0.0589	0.3289	0.1325	0.0027	0.0435	0.1871	0.0244	0	0.1572	0	0.0572	0.1087	0	0.1995	0	0.4888	0.0319	0.0606	0.0529	0.3022	0.1132	0.025	0.0695	0.058	0.0282	0.0605	0.165	0.4	0	0.1282	0	0.4579	0	0.1969	0	0.3817	0.102	0	0.2478	0.0989	0.1124	0	0.2294	0.014
AK002090	chr2_+_175120342_175238663	0.0445	0.0299	0	0	0.0312	0	0.1247	0	0.1279	0.0524	0.1096	0	0.0581	0	0	0.0296	0.0624	0	0.0221	0.162	0.0281	0.0137	0	0	0	0	0.1043	0.0404	0.147	0	0	0.054	0.0911	0.1619	0.1217	0.0387	0.1591	0.079	0.0844	0	0.0725	0.0772	0.1654	0	0.0263	0.1068
AK002138	chr17_+_75758670_75767674	0.0152	0	0.1608	0.0387	0.0312	0	0.0173	0.0418	0	0.042	0	0	0	0.085	0	0	0.0358	0.0206	0.0225	0.0641	0.0375	0.0413	0	0	0.1462	0	0	0	0	0	0	0	0	0.0489	0.0372	0.0319	0.168	0.0719	0.0334	0.1524	0	0.0468	0	0	0.0245	0
AK002196	chr13_+_78878444_78895088	0.4385	0.2521	0.3717	0.455	1.8129	1.5878	0.3534	1.3265	0.2182	0.2828	0.7017	0.316	0.8622	0.3508	0.3036	0.9263	0.9019	1.6395	0.353	0.5564	0.3853	0.733	1.3528	0.3192	0.4197	0.6224	0.1513	0.5849	0.8856	0.4606	0.3505	0.8146	0.4104	0.8566	0.149	0.4795	0.6041	0.3351	0.7242	0.2511	1.3544	0.2124	1.1008	0.2775	2.9143	0.4149
AK021537	chr16_-_63572526_63574631	0.692	0.2234	0.3268	1.0645	0.7511	0.4518	0.7563	0.3928	0.2461	0.2233	0.3943	0.198	0.3891	0.1474	0.2245	0.2801	0.8129	0.562	0.2998	0.4795	0.6642	0.4359	0.8211	0.3196	1.4108	0.1942	0.6782	0.8656	0.6076	1.6389	0.2734	0.4221	0.3071	0.3833	1.0826	0.4325	1.111	1.6401	0.8345	0.5041	0.6944	0.4206	0.1858	19.7354	0.4264	0.1577
AK021542	chr14_+_100541397_100543122	0.0486	0.1141	0.0869	0.0267	0.0701	0.1151	0.1308	0.0432	0.1895	0.0858	0.0573	0	0.0157	0.0061	0.044	0	0.037	0.0301	0.0814	0.2321	0.0776	0.029	0.5058	0.0543	0.1295	0.205	0.0617	0	0.0401	0.0414	0.0549	0	0.0529	0	0.0728	0.044	0.4259	0	0.0346	0	0.0225	0.1014	0.1072	0	0	0.0458
AK021563	chr16_+_71256568_71379260	0.6869	0.1427	1.3305	0.836	0.8602	0.3417	1.5341	0.5222	0.7369	0.4848	1.2908	1.5492	0.7742	1.2209	1.081	0.8206	0.5642	0.5258	2.6553	2.5924	0.3115	0.4048	0.7635	2.2633	0.2879	1.2676	0.8954	1.6718	0.9005	0.2987	0.5016	0.7234	0.4392	0.4543	0.9496	0.5376	2.0182	1.2885	0.3299	2.3367	1.23	3.731	0.8188	1.5009	0.4396	1.5561
AK021570	chr9_-_15153621_15156031	3.0889	21.8103	3.6606	2.9282	2.5575	9.4459	4.3457	3.856	3.1143	9.6925	1.4977	4.7562	2.8038	0.398	2.2011	1.3538	3.3913	2.6305	6.3688	3.6395	8.0995	5.1481	2.7942	2.9043	2.6958	3.6971	1.1089	2.6314	2.982	2.9048	8.0877	3.0541	3.3382	3.0482	1.4848	5.7732	7.9713	1.5165	1.9374	4.7294	5.1737	1.1105	1.9835	0.4493	3.2992	0.9054
AK021664	chr15_-_46214119_46216264	3.1797	15.67	3.5209	3.9367	8.4531	13.7917	2.5986	4.6652	2.2019	6.1067	6.7104	3.4008	8.652	3.9251	2.1453	3.588	7.1713	4.2294	4.1891	3.7492	10.5212	6.4104	0.7638	1.539	0.917	3.7439	1.4099	1.613	9.5117	4.1022	7.2904	3.5415	1.3446	2.9472	1.3727	4.422	2.8245	2.9774	4.0965	1.8461	3.6126	1.3928	3.3093	0.3237	3.6751	1.8014
AK021673	chr10_-_81797457_81828631	1.7903	1.5127	0.9398	0.9366	0.8956	1.4264	0.5936	1.8153	0.4644	1.4718	1.189	3.3832	1.0107	1.2329	1.9058	1.1795	0.5617	1.4234	1.0141	2.0919	1.0565	1.0426	0.5291	0.6592	0.4489	1.9204	0.1481	1.0869	1.0054	1.2131	0.6921	0.8498	0.46	0.7479	0.3952	0.8134	0.2195	1.1531	0.6163	0.9805	0.9985	1.5684	1.1282	0.9378	0.336	1.9501
AK021716	chr2_-_120691516_120693560	7.1651	2.2913	3.3926	5.3016	8.8532	4.2073	6.1233	7.131	18.8137	4.6513	7.7413	7.8283	13.3749	3.5847	10.1716	2.2687	12.6139	3.4277	19.8992	5.1408	3.5583	4.552	4.7358	8.1609	3.4108	10.3808	5.9068	4.4606	7.728	3.716	2.8188	4.2907	15.7997	3.1654	6.9356	4.6546	21.6429	7.6713	9.2896	17.101	11.0336	2.6491	16.0524	9.373	19.663	15.7351
AK021739	chr9_+_4850453_4875917	1.5297	0.9983	0.8515	0.9841	3.6577	1.9048	1.2241	0.9079	2.0442	1.3068	1.9046	0.9166	3.9655	1.1473	3.8805	0.8082	5.0311	1.4922	1.8237	1.3617	1.3243	1.5886	0.6228	0.8542	0.1977	2.0044	2.1659	1.5158	2.4205	0.8396	1.1646	1.7226	1.4883	1.2155	1.3542	0.8836	2.643	1.5552	2.7401	1.7056	2.5755	1.0053	1.9467	3.0601	4.4866	1.365
AK021767	chr1_-_2471372_2473405	0.089	0	0.5785	0.2848	0.397	0.2509	0.2032	0.0757	0.7406	0.8843	0.0961	0	0.3252	0.089	0.0102	0.0351	0.1277	0.0479	0.3755	0.1758	0.0943	0.1318	0.213	0.1622	0.2167	0.8309	0.3909	0.0773	0.1874	0.266	0.0962	0.0516	0.1506	0	0.0876	0.1325	0.2788	0.3007	0.1125	0.2232	0.426	0.3762	0.1829	0	0.1402	0.0178
AK021786	chr17_+_59429446_59434201	1.5044	0.2157	1.2351	1.6297	5.6626	8.6322	1.0762	1.2529	2.2379	12.129	14.2201	7.4027	3.6017	1.3856	3.1262	8.0098	0.6738	2.3339	3.0196	13.7586	1.6203	3.1602	5.1557	3.1083	1.2539	12.6702	2.1624	9.8049	1.7837	2.7047	1.401	2.6568	0.9766	1.1243	0.5106	3.0035	4.3123	4.8482	2.2397	3.5197	5.471	8.5238	5.3043	0.1076	4.3259	0.8831
AK021804	chr11_-_121471817_121474271	2.1616	0.3436	0.2903	1.4437	3.9204	0.1454	4.5766	0.6573	1.2838	0.1206	0.0605	0.3396	0.8101	0.1906	0.3654	0.0255	3.846	1.3017	0.6052	0.0932	1.2174	1.0357	0.8273	0.0625	0.5433	0.0792	5.3855	1.5837	2.346	2.9867	0.2461	2.607	1.5488	6.3147	19.2858	0.1985	1.5057	6.3118	3.7663	0.6296	1.9835	0.2527	1.1756	0.3692	0.2674	22.2524
AK021841	chr7_+_134321900_134324976	3.8698	4.8217	0.7313	0.6473	5.2124	3.5671	1.1883	1.041	3.0354	1.8197	1.3799	0.3613	6.5172	0.6009	1.1209	0.2157	4.7316	1.0353	4.2925	0.874	3.0066	1.3904	0.8801	0.5368	1.002	0.5515	3.0198	0.4465	1.8226	0.7664	1.7553	0.6984	1.1507	0.9206	3.264	0.5519	2.8124	2.1308	1.9868	2.8227	3.5663	0.3161	2.7674	0.1231	1.9368	1.6285
AK021861	chr4_-_53155098_53156746	19.1811	55.8063	93.1757	44.7875	17.1917	22.36	12.5756	41.9588	8.9249	33.6065	59.8627	70.0288	23.7276	44.251	13.9907	46.2065	7.6925	43.1942	12.3529	38.447	22.5261	30.8083	14.3862	28.4079	1.9283	23.0438	6.0213	41.7138	22.4922	32.4701	40.4609	23.8417	25.0555	23.95	6.8626	36.1637	10.8682	34.0129	17.7837	13.1938	42.3462	117.177	24.9786	4.1963	9.2603	8.3507
AK021876	chr16_+_65853331_65855188	0.7801	0.8063	0.2987	0.4156	2.4269	1.543	1.0589	0.3696	1.175	0.1992	0.1864	0	1.7686	0.0154	1.1898	0.0337	1.0002	0.3746	1.7829	0.0616	2.4474	0.7183	0.6329	0.1016	0.8348	0.1215	0.9881	0.844	0.5406	1.4505	1.5758	0.8147	0.1018	0.2979	0.8943	0.6434	0.8101	0.8732	1.2942	0.3342	2.1843	0.0335	0.85	0.3229	1.2095	1.2356
AK021878	chr17_+_5036114_5067503	0.6384	1.4493	0.517	0.3952	1.4237	0.3514	0.8031	0.4692	1.5494	0.3368	0.2713	0.1793	0.6969	0.6417	0.8859	0.6981	0.5946	1.5229	1.0735	0.1883	2.3967	1.1672	1.4783	0.3242	0.5596	0.6846	1.0472	0.8175	0.892	3.1146	1.7557	1.4674	0.5008	0.6367	1.0628	0.9955	1.5067	1.5921	1.1372	0.1346	0.6063	0.5678	0.6511	0.2309	0.6433	0.4935
AK021888	chr5_+_108555954_108558658	2.2157	4.0302	2.3102	3.5578	2.6507	1.6869	7.1337	2.7663	1.3899	1.1691	2.2458	0.7077	2.9532	1.5184	2.0017	2.2649	3.3081	2.6184	0.1779	1.2891	3.2279	2.125	0.1712	0.7809	0.194	0.4579	2.6555	3.0548	7.624	3.8724	4.1535	3.8618	1.7309	4.6895	6.5746	1.675	1.6818	4.8112	3.471	0.524	2.8947	0.8979	1.4303	3.3099	0.8299	11.3241
AK021977	chr13_-_38998015_39005556	0	0.0336	0.0497	0.0031	0.0166	0.0789	0.0531	0	0.026	0.1374	0.0394	0	0	0	0	0	0.0211	0.0049	0.0107	0.0455	0.0385	0.0066	0.1559	0	0.1624	0.0254	0	0.0227	0.0275	0.0095	0.0565	0	0.0121	0.0058	0	0.0067	0.0447	0.0383	0.0237	0.0683	0.0103	0.0413	0.0141	0	0.015	0.0157
AK022285	chr1_-_10640650_10644042	1.0567	0.1021	0.0496	0.1934	0.501	0.2323	0.3787	0.3868	0.1396	0.1685	0.1685	0	0.1277	0.0126	0.2983	0.0553	1.2431	0.2654	0.0426	0.0504	0.0616	0.1955	0	0.1387	0.2546	0.0482	0.929	0.3115	0.3531	0.126	0.0897	0.0673	0.0241	0.0563	1.1412	0.2618	0.9281	0.829	0.8676	0.1237	0.1793	0.0352	0.0935	0.1933	0.2126	1.882
AK022382	chr10_+_52058915_52061402	0.1204	0.0671	0	0.092	0.1728	0.2465	0.1318	0.1694	0.0712	0.1239	0.0473	0	0.2191	0.0548	0.4746	0.1599	0.0805	0.1384	0.3553	0.1095	0.1227	0.1536	0.4175	0.0871	1.3155	0.3921	0.0045	0.0219	0.2207	0.3589	0.2492	0.1825	0.0437	0.1564	0.0763	0.1333	0.1075	0.3217	0.2124	0.0704	0.1927	0.2776	0.203	0.5285	0.122	0.0756
AK022396	chr2_+_19932101_19940777	0.2022	0.1118	0	0.0193	0.1146	0.0175	0.1342	0.1284	0.0628	0.2138	0.0415	0	0.214	0.0607	0	0.006	0.0517	0.0154	0.0168	0	0.0935	0.0109	0	0.0726	0.2421	0.0456	0.1237	0.0958	0.029	0	0.0397	0.08	0.1922	0.0091	0.1593	0.0266	0.0471	0.132	0.0734	0.0617	0.1012	0.0818	0.0556	0	0.0546	0.0166
AK022435	chr15_+_41879984_41882533	16.7023	13.6922	29.8725	15.6092	25.6454	25.5395	16.1514	18.0155	38.5933	22.0661	29.1812	16.5441	25.23	27.0785	62.616	23.0508	16.298	14.2106	38.4581	15.494	18.6638	13.7679	39.1378	30.0715	21.588	20.8229	28.4881	23.06	15.6641	7.0263	14.993	12.0942	14.6854	11.9473	16.4069	23.5188	16.9614	14.8008	30.857	24.943	28.8494	40.081	22.2822	15.8145	53.7003	10.2523
AK022745	chr20_-_36482653_36491387	1.5838	2.4052	0.8476	0.8299	4.1386	3.4189	3.7421	2.4918	10.3514	2.344	4.2758	2.5917	5.1516	1.7197	12.6269	2.4827	4.4363	0.8899	11.1198	1.6101	3.8523	2.7669	4.6393	2.6746	7.961	3.4273	4.4646	2.4968	1.2852	0.4837	1.5396	0.8527	2.536	1.0228	1.1636	1.7228	3.7863	1.5565	3.3767	8.5898	3.4181	3.1156	4.2126	1.8537	4.9525	2.8865
AK022793	chr19_-_23373878_23390713	0.448	0.4448	0	0.0241	0.052	0.4138	0.1597	0.1952	0.0482	0.2945	0	0.1164	2.6723	0.108	0.4696	0.1094	0.8607	0.2002	0.1513	0.3552	0.2787	0.021	0	0.079	0.6077	0.1261	0.0891	0.1737	2.4812	0.1048	0.0992	0.032	0.0382	0	0.5183	0.029	0.0941	0.2283	0.9331	0.1233	0.0895	0.0261	0.2108	0.0381	0.1413	0.0772
AK022851	chr7_+_149728722_149740490	3.3802	6.6652	3.383	8.3175	7.2425	7.1782	4.7619	8.5697	5.648	8.6594	4.1172	4.4654	8.2417	3.0593	3.3645	7.7988	3.8771	8.189	7.1012	11.6232	6.2117	9.5527	6.0899	13.8567	7.0345	16.4569	4.4716	4.237	7.8416	10.6215	5.9275	7.4374	2.8814	3.07	5.3643	16.1054	4.3292	2.8057	3.9534	10.3144	6.7502	4.1826	5.6728	1.1002	4.5354	1.8179
AK022898	chr1_-_91067691_91089763	0.584	5.4205	0.9796	0.5661	0.4041	3.7132	0.1429	0.613	0.0083	1.4606	0.637	0.2492	0.0703	0.7865	0.1223	1.0961	0.0683	0.7162	0.3394	0.6534	1.5788	0.7047	0.1661	0.5043	0.1091	0.4194	0.0573	0.1577	0.4555	0.384	3.181	0.2826	0.0655	0.5421	0.0647	0.4363	0.0269	0.1375	0.1711	0.4488	0.1594	0.2561	0.5226	0.0227	1.7962	0.0094
AK022914:1	chr14_+_18720031_18765180	0.0875	0	0	0	0.2323	0	0.0305	0.004	0.0173	0.0397	0.053	0	0.1885	0.0031	0.1938	0	0.1452	0.0039	0.45	0	0.0025	0.0054	0	0.0055	0.0047	0.0117	0.0285	0	0	0	0	0	0.1921	0	0.0026	0	0.0013	0.9006	0	0.0187	0	0	0.0025	0.0068	0.1726	0
AK022914:2	chr14_-_18950208_18995333	0.833	0.0091	0.0081	0.0099	0.4242	0	0.1289	0.056	0	0	0.1593	0.0298	1.1801	0.0061	0.2663	0	0.9745	0.004	1.5092	0.0982	0.0845	0.0188	0.1721	0.0203	1.8162	0.0881	0.2696	0.0123	0.0149	0	0	0	0.7367	0.0122	0	0.0326	0.0161	0.8055	0	0.2212	0.0917	0.0067	0.0114	0.0068	0.7498	0
AK022914:3	chr22_-_14527995_14572999	3.2074	0.0011	0	0.0344	0.7609	0.0043	0.0791	0.036	0.0074	0.0318	0.2439	0	3.7135	0.0031	1.1322	0.0089	2.1064	0.0434	0.5716	0.0368	0.2554	0.0643	0.1217	0.0552	2.8467	0.0388	0.1073	0	0.0493	0.0153	0.0102	0.0164	1.8187	0.0421	0.0208	0.038	0.0803	2.9587	0.0256	0.0316	0.0666	0.0334	0	0.088	1.379	0.0056
AK022993	chr6_-_155615965_155619550	2.729	2.4193	0.5781	4.5851	3.9818	2.9762	4.6473	3.3768	1.0564	1.6036	0.924	0.3599	3.5112	0.6329	1.5065	0.9842	2.6532	2.1784	3.1135	0.8634	2.4713	3.1518	1.4534	0.7791	0.3681	1.4063	2.0769	0.7588	0.9903	2.825	2.5745	1.882	0.8474	1.5266	2.4536	2.986	3.2241	1.2655	3.0591	0.5562	2.7513	0.3503	1.2656	0.6543	2.5257	4.5841
AK023018	chr2_+_3584012_3587197	2.14	1.4629	4.3447	2.6877	4.0192	2.3143	2.9432	5.2591	2.101	2.3378	8.1043	11.4333	7.0631	11.218	6.4297	6.4931	5.3074	8.3358	5.7449	5.3082	2.3979	3.3611	4.974	2.0075	1.452	7.9282	2.5025	3.9457	4.2196	2.2474	1.9895	3.6754	4.0502	3.2952	2.4764	2.1338	4.068	5.9803	1.9159	4.4506	1.991	3.3655	7.1507	5.4307	8.8786	5.2241
AK023033	chr7_-_38990374_39019686	0.0579	0.0194	0	0.0159	0	0	0	0.0258	0	0	0	0	0.0079	0	0.0223	0	0	0.0487	0.0571	0	0	0.0389	0	0.0326	0	0	0	0	0	0	0	0	0	0	0.0042	0.0175	0	0.1496	0	0	0	0	0.0703	0	0.0391	0
AK023040	chr19_-_23233339_23248872	0.7329	1.4716	0.3389	1.173	0.8048	1.2663	0.2039	0.7727	0.4448	0.8058	0.7244	0.5143	1.5015	0.4316	1.2662	1.2074	1.2663	1.8605	0.4001	0.8231	2.2424	1.2152	0.8147	0.3549	0.4391	0.8173	0.2832	0.297	2.0943	2.5295	1.6535	1.075	0.6513	0.3642	0.3593	0.588	0.2416	1.4524	1.4599	0.2762	0.5623	0.4738	0.7293	0.7006	0.3738	1.7479
AK023159	chr5_+_157115457_157120295	1.9292	8.3957	1.5326	4.1369	2.7224	5.0252	2.9606	3.9224	2.4336	4.0619	1.5537	0.4882	3.6952	0.5547	2.2561	3.709	3.299	5.1518	1.4231	1.5842	6.1678	5.9319	1.1671	1.9938	0.9308	2.0869	2.3899	1.3347	6.2449	8.9657	7.4633	4.3749	0.668	3.1871	2.3918	7.7335	1.5383	1.6421	3.4326	2.3913	2.3388	0.5919	2.1162	1.8261	1.6251	4.1721
AK023203	chr3_-_16274495_16276561	17.1285	8.6735	12.1508	13.196	9.5137	7.5838	8.3915	11.9783	8.8358	7.6591	57.8305	14.9711	13.7146	21.0722	11.6237	14.102	8.7564	11.3593	10.9942	7.3482	5.9313	9.2017	20.5225	9.1813	3.0254	6.3358	13.1415	13.2642	10.9327	8.1481	7.4954	8.4785	8.0557	10.4207	10.2067	10.2059	10.4724	10.3899	11.8361	7.188	13.85	16.2213	8.3372	13.5122	21.1718	9.7677
AK023251	chr6_-_72180869_72187169	0.2444	0.1994	0.1633	0.3105	0.3254	0.3762	0.0405	0.1998	0.1261	0.1427	0.2328	0.3785	0.192	0.0293	0.1271	0.2364	0.0869	0.3901	0.1776	0.1999	0.3724	0.2241	0.8292	0.0562	0.0222	0.6584	0.204	0.7784	0.3065	0.2939	0.5073	0.1689	0.1544	0.0668	0.1773	0.0949	0.0858	0.1529	0.2517	0.0501	0.7003	0.2604	0.1057	0.4003	0.0993	0.2209
AK023259	chr4_-_38290716_38342644	1.6591	1.5333	0.7749	0.9519	1.6696	1.8001	2.6974	0.9586	1.3779	0.8183	0.9138	0.3661	1.698	1.0174	0.4146	0.7144	1.4222	1.1047	1.2874	0.4601	0.983	0.8679	0.0169	0.4037	0.2006	0.5714	1.2233	0.8433	0.9969	1.5792	1.0815	2.2827	0.8636	1.8813	1.7049	0.988	1.3955	2.7529	0.6984	0.672	1.1825	0.2016	0.9591	0.4262	2.1041	2.0239
AK023300:1	chr2_+_110036505_110078416	0	0	0	0	0	0	0	0	0	0	0	0	0	0	0	0	0	0	0	0	0	0	0	0	0	0	0	0	0	0	0	0	0	0	0	0	0	0	0	0	0	0	0	0	0	0
AK023300:2	chr2_-_110600051_110641981	0	0	0	0	0	0	0.008	0	0.0093	0	0	0	0	0	0	0	0	0	0	0	0	0	0	0	0	0	0	0	0	0	0	0	0	0	0	0	0	0	0	0	0	0	0	0	0	0
AK023304	chr19_+_12166852_12210425	1.5202	1.593	0.2993	1.6282	0.9148	0.7645	1.1929	1.2445	0.8627	0.4476	0.7123	1.3248	1.9997	0.5616	1.4018	1.3631	1.9943	1.9924	0.7901	0.4467	2.1689	1.6141	0.332	0.3029	1.2753	0.5208	1.2547	0.9923	2.5577	2.2558	2.0502	1.3963	1.0132	1.5072	2.9743	0.9894	0.8947	1.9642	2.4398	0.9037	1.3397	0.4587	0.652	0.6923	0.6267	3.1208
AK023371	chr3_+_63964737_63972864	0.5599	1.0902	0.3144	0.6201	1.065	0.7339	1.6508	0.807	1.1742	1.0969	0.5561	0.113	1.2164	0.0756	0.1929	0.1768	0.9796	0.2207	1.0892	0.256	1.2723	0.4078	0.2681	0.3066	0.0726	0.3464	0.8303	1.1326	0.5724	0.4976	0.8246	0.6399	1.6432	0.6706	2.1598	0.5553	0.0862	0.7226	0.5572	0.3426	0.9764	0.1597	0.3077	0.1213	0.406	1.9398
AK023391	chr8_-_124579310_124582785	9.3243	0.929	32.404	10.7473	10.3583	1.0046	7.4356	14.5049	8.5032	3.3012	16.1309	6.9963	7.874	13.2346	7.3996	5.1396	11.6181	4.9039	11.1015	9.2342	1.2584	7.6762	56.2968	14.5443	3.6203	9.4629	8.2728	9.5533	7.0642	4.097	0.6887	10.1296	7.9956	22.4348	5.9573	19.0013	8.0949	35.5487	4.9462	2.9857	28.0078	61.2403	14.8468	8.8404	14.6309	0.1425
AK023401	chr11_+_56713036_56715764	5.3217	0.5568	0.1662	0.9596	6.3532	1.8962	3.2659	1.0591	0.9169	0.3592	1.4456	0.2037	3.4777	0.6771	7.362	1.4254	4.8636	2.9464	4.114	0.8387	3.2165	6.7389	1.0119	0.9768	1.322	1.8855	14.796	0.3142	2.5356	5.6631	0.8333	3.7242	14.3612	1.7353	14.6122	4.1163	6.7328	12.0638	0.8197	0.0539	12.0411	0.3537	1.4388	0	4.1132	0.0048
AK023424	chr22_+_44860540_44886019	0.281	1.0789	0.3339	0.7343	0.5048	1.6804	1.2241	0.9005	1.8046	1.0151	0.9865	0.5301	1.9768	0.6672	0.2463	0.0829	0.9221	0.2468	2.2252	1.2767	2.0037	0.3941	1.8245	1.8575	0.5458	1.1132	2.5078	0.8534	0.4405	0.3186	3.1781	0.5158	1.417	0.7477	1.6804	0.9706	0.678	0.9711	0.4227	1.7689	0.7656	0.4287	0.773	0.2432	0.6534	0.8373
AK023445	chr10_+_76726153_76791442	0.0676	0	0.0805	0.0247	0.0149	0.0213	0.035	0.1401	0.004	0.0596	0.2124	0.1492	0.087	0	0.0615	0.0561	0.0509	0.0888	0	0.0614	0.006	0.0404	0.6599	0	0	0.0294	0.0286	0.0307	0	0.0767	0	0	0	0.0117	0.0396	0	0.0402	0.0689	0.064	0	0.7288	0.2005	0.1709	0.0339	0.0152	0
AK023457	chr1_+_112058352_112060833	4.4681	15.8459	9.7819	7.3457	4.3739	8.4077	4.2872	6.4644	4.0989	11.8238	8.7689	6.9987	7.2522	8.5524	4.3615	6.5772	6.3219	5.4584	8.2452	8.3441	7.7814	7.0284	6.7401	10.2109	10.5042	8.1464	2.857	4.7221	8.2237	4.821	17.6039	8.2063	2.8718	6.2913	3.3552	8.7612	4.3628	3.36	5.4467	11.7257	5.7233	6.6545	7.996	1.4609	7.4659	4.3188
AK023465:1	chr2_+_110051207_110099956	0	0	0	0.0038	0.0413	0	0.0255	0.0247	0.1447	0.0122	0.0163	0.0459	0	0	0	0	0	0.0061	0.0531	0	0.0184	0.0083	0	0	0.0361	0	0	0	0	0.0118	0	0	0.006	0	0.0041	0.0209	0.0248	0	0	0	0.0128	0.0103	0	0	0.1967	0.0174
AK023465:2	chr2_-_110578524_110627280	0.0208	0.0093	0.0248	0.0799	0.0367	0.0197	0.0356	0.0247	0.0762	0	0.1635	0	0.0089	0.0047	0.0315	0	0.0105	0.0426	0.0597	0.0189	0.0258	0.0787	0	0.078	0.0361	0.009	0.044	0.0378	0	0.0709	0	0.0126	0.006	0	0.0041	0.0796	0.0124	0.0106	0	0	0.0642	0	0	0	0.1873	0.0218
AK023507	chr2_+_237143206_237145000	0.3356	0.0396	0.0887	0.5827	0.1894	0.0806	0.3009	0.4408	0.5921	0.1543	0.1436	0.2341	0.075	0.0308	0.3675	0.2145	0.2225	0.2478	0.5071	0.2126	0.0924	0.1265	0.4876	0.075	0.1993	0.1301	0.576	1.0118	0.3912	0.3083	0	0.1533	1.0878	0.16	0.9299	0.2005	0.0422	0.4952	0.1026	0.3194	0.2212	0.2763	0.065	0.5908	0.1942	0.2914
AK023515	chr2_-_171287964_171335522	0.064	0.0768	0.0738	0.2128	0.0408	0.0482	0.0605	0.0547	0.045	0.0722	0	0	0.0264	0.0239	0.1837	0.1254	0	0.1777	0.4063	0.0281	0.1768	0.1417	0.1928	0.0348	0.3246	0.1905	0.1178	0.1406	0.017	0.1783	0.0189	0.0563	0.0965	0.0529	0.0286	0.1129	0.0999	0.2359	0.1319	0.213	0.0244	0.1531	0.013	0	0.0246	0.0788
AK023548	chr1_+_146218012_146226794	0	0.025	0	0	0	0	0	0	0	0	0	0	0	0	0	0	0	0.005	0	0	0.0157	0	0	0	0	0	0	0	0	0	0.0843	0.1358	0	0	0	0	0.0667	0	0	0	0	0	0	0.0066	0.0329	0
AK023628	chr19_+_44821164_44824881	0	0	0	0	0.004	0	0.0168	0	0	0	0	0	0	0	0	0	0	0.0501	0.0219	0	0.0426	0.0068	0	0	0	0	0	0	0	0	0.0516	0	0	0	0	0.0059	0	0	0.0163	0	0	0	0	0	0	0
AK023629	chr6_+_2191030_2229007	0.439	0.2111	0.3541	0.2406	0.1368	0.221	0.2465	0.1674	0.1681	0.0963	0.5713	0.3636	0.2575	0.3065	0.2747	0.1721	0.3791	0.3137	0.2644	0.1236	0.2837	0.1094	0.202	0.1423	0.1436	0.1943	0.1697	0.4237	0.3307	0.2433	0.4045	0.566	0.1115	0.2633	0.4278	0.1646	0.1307	0.4897	0.2009	0.5661	0.3532	0.1891	0.3554	0.1197	0.2221	0.1743
AK023662	chr9_+_93943569_93961711	0.3081	0.15	0.0561	0	0.0069	0.5294	0.0135	0	0.1286	0.1932	0	0.1387	0.1058	0.0286	0	0	0.008	0.0367	0	0	0.3198	0	0	0	0.0547	0	0	0	0.0346	0	0.5073	0	0.009	0	0	0	0.0561	0	0.0298	0.0735	0.0194	0.0932	0.0265	0.0158	0.0707	0
AK023666	chr11_+_100351997_100365921	2.271	0.5829	1.6391	2.4934	2.1635	0.7258	4.3853	2.4043	0.7076	0.7389	2.7009	0.8534	2.0522	0.6299	0.7307	0.8438	0.9343	1.5718	1.0862	1.9485	1.3051	0.9829	3.0818	0.9658	0.9176	1.0401	1.694	8.1708	3.3377	1.4632	0.2425	1.1643	4.5506	1.4473	1.8008	1.4114	1.6933	3.0383	0.4426	0.6842	4.0197	6.6357	0.4345	1.7511	2.0503	5.5674
AK023685	chr6_-_83931313_83933934	9.7069	14.7355	4.1566	5.2058	10.5336	11.5413	10.4869	6.3383	9.114	8.3469	8.5759	3.869	12.4081	5.5666	7.2904	4.1519	11.7664	5.0634	9.8151	4.7556	12.4421	6.5019	6.7198	4.6005	10.7634	3.9676	9.5428	7.0747	4.5779	3.3166	8.0325	4.6521	3.9572	5.8396	8.1773	5.8702	11.239	6.711	9.5301	10.5339	9.6311	4.4389	5.0839	8.904	13.8758	11.6713
AK023809	chr1_+_146218009_146230590	0.0095	0.0063	0	0.0259	0.0814	0.0626	0.0069	0	0.0389	0	0.0446	0.0626	0.0396	0.0032	0.0387	0.0283	0.0108	0.087	0.1041	0.1934	0.0201	0.0791	0	0.0372	0	0.2467	0	0	0.0312	0.0725	0.032	0.0516	0.0329	0.0196	0.0111	0.0457	0.1435	0	0.0874	0	0.0307	0.1333	0.0837	0.1708	0.0798	0
AK023856	chr2_-_61222416_61225589	2.0148	0.5887	1.3977	1.8628	1.431	1.101	0.9762	1.5321	0.9186	0.9618	2.1163	1.2554	2.5779	3.4088	8.7918	2.4518	1.7096	1.8533	2.1595	1.3661	0.9379	1.9908	0.85	1.2774	1.1124	1.2695	1.7148	1.9617	1.8544	1.3581	0.7331	1.9176	0.0389	1.983	1.8798	1.5039	1.3964	2.9025	0.5838	0.3083	1.0905	0.9035	2.1145	7.1624	4.0307	0.0096
AK023857	chr1_+_45047310_45049479	0.1704	0.0389	0.2395	0.1538	0.9422	0.0457	0.3555	0.0602	0.4429	0.4094	0.0456	0	0.0586	0.0462	0.0176	0.1252	0.1691	0.1017	0.4677	0.1582	0.144	0.1224	0.2442	0.0435	2.2235	0.0126	0.2575	0.2039	0.1436	0.4941	0.0437	0.4044	0.1515	0.01	0.2377	0.0392	0.9479	0.4909	0.1787	0.2035	1.3123	0.1465	0.1066	0.4947	1.005	0.4322
AK023965	chr8_-_42505614_42508717	9.4578	19.57	7.3392	5.5706	5.6815	7.4635	6.5061	7.074	5.2639	7.1779	8.1878	5.2692	14.6649	11.2857	9.983	3.479	7.7373	5.7057	14.9164	10.4393	7.7758	4.7943	10.7774	11.6003	12.0826	6.3155	9.4261	10.2636	6.9756	5.1286	15.592	7.7163	16.1955	10.8782	8.8446	6.4414	3.3138	8.7791	6.0636	5.8735	14.5695	7.0611	15.0613	1.9646	9.3698	4.9388
AK024119	chr19_+_47348560_47353515	0.1608	0.0575	0.23	0.0294	0.0923	0.0608	0.0866	0	0.0353	0.0757	0	0	0.0759	0.0439	0.078	0.0961	0.0163	0.0564	0.0308	0.0877	0.0668	0.0512	0.0364	0.0844	0.0894	0.1119	0.136	0.1168	0.0354	0.0365	0	0.039	0	0	0.0941	0.0775	2.2206	0.0656	0	0.2257	0.0397	0.1591	0.2169	0.0323	0.2172	0
AK024141	chr14_-_72145494_72149556	1.2126	9.6322	1.68	1.2111	3.386	16.7607	35.3094	2.0756	1.511	11.1684	0.5722	0.8209	0.9604	0.7473	0.2891	0.671	0.8281	0.9883	1.4873	1.7463	18.2095	1.589	2.8757	2.193	0.6135	2.3375	1.4178	1.3223	3.7257	1.0203	19.2607	1.6353	1.0248	0.7136	3.701	1.0228	8.2845	1.9042	2.257	0.7246	2.5538	0.6513	2.0699	0.2448	2.8803	7.4268
AK024177	chr9_+_131291206_131315784	5.149	1.5517	2.3431	1.4203	4.5831	3.4454	2.0691	0.8169	5.8447	2.1573	2.6119	4.1151	6.9912	2.01	3.1089	1.5921	10.0354	2.5185	8.8429	2.6175	1.6281	3.276	9.2486	1.9987	4.8728	4.7607	6.4996	1.2661	3.1987	1.1143	0.779	1.3095	2.9359	0.82	4.4254	1.2867	8.3106	4.8236	3.9621	9.8086	7.4231	5.0342	6.2557	4.111	8.8121	0.603
AK024242	chr8_-_75890840_75941729	0	0	0	0	0	0	0	0	0	0	0	0	0	0	0.0543	0	0.0113	0	0.0143	0	0	0	0.114	0	0	0.0195	0	0	0	0	0	0.0271	0	0	0.0087	0	0.0266	0	0.0212	0	0	0	0	0	0	0.0094
AK024243	chr7_+_244679_249951	0.2183	0.1709	0.0935	0.1925	0.063	0.0769	0.2373	0.341	0.108	0.0999	0.2354	0.1397	0.3337	0.2233	0.1749	0.2172	0.1407	0.4494	0.1151	0.2299	0.1827	0.3043	0.5253	0.1824	0.2065	0.2895	0.2291	0.3108	0.3033	0.3377	0.048	0.4522	0.2301	0.099	0.2005	0.4446	0.2973	0.1891	0.1892	0.9482	0.1527	0.1655	0.0898	0.3075	0.4849	0.0507
AK024248	chr4_+_119732375_119774329	0.7831	0.5436	0.2811	0.7394	2.2775	0.9804	1.0668	0.6344	1.2737	0.4132	0.3409	0.0316	1.3331	0.2105	0.4899	0.2081	0.8522	0.7187	0.5199	0.0445	2.9926	1.0844	0	0.0932	0.051	0.5986	1.0227	1.1678	0.6043	0.934	0.9123	0.7955	0.5106	0.8046	1.411	0.556	1.0692	1.0027	1.3825	0.4995	1.2227	0.1226	0.8959	0.468	0.5907	0.1011
AK024261	chr2_-_217856992_218173797	0.5566	0.0763	0.1131	0.101	0.1169	0.0438	0.7898	0.1641	1.5869	0.0651	0.2609	0	0.2987	0.1116	0.3027	0.1262	1.0669	0.2126	0.704	0.1057	0.2417	0.389	0.5709	0.0924	0.2349	0.2811	0.7024	0.0231	0.1924	0.2611	0.1988	0.2097	0.6406	0.1455	1.1856	0.2825	0.7713	0.1857	0.8547	0.7008	0.2585	0.0622	0.8115	0.3997	0.2257	0.1763
AK024293	chr1_-_201535630_201541060	0	0	0	0.0282	0	0	0.0217	0	0.0505	0	0	0	0.0254	0.0202	0	0	0	0.0239	0.0848	0.0403	0.0486	0.0441	0	0	0.3388	0.0188	0.075	0	0	0.0755	0	0.012	0	0.0154	0.0605	0.0089	0	0	0.0677	0	0	0	0.0389	0	0.0487	0
AK024295	chr8_+_22981686_22997077	0.0008	0	0	0	0.0226	0.0301	0.0584	0.0565	0.1128	0.0281	0	0.1053	0.0717	0.0109	0.0145	0.0634	0	0.0139	0.0152	0	0.0085	0.0095	0	0	0.0994	0.0204	0.0202	0	0	0	0	0	0.0554	0	0.0279	0.0288	0.1987	0.0147	0	0	0.0294	0	0.0402	0.0239	0.0537	0.0437
AK024362	chr19_+_56898018_56899913	3.9278	3.9146	11.2743	3.1703	12.0685	8.5295	3.5854	2.5403	6.5278	6.7342	6.2394	5.5891	6.3841	12.4095	1.7913	5.4886	4.4459	2.3092	17.1937	7.8689	4.9796	3.2235	7.1426	17.986	2.2374	14.827	4.4948	8.114	3.4499	2.6627	4.9781	4.2152	3.6943	1.415	3.3329	3.275	6.4003	2.8515	4.2023	3.5926	11.1605	4.1167	8.5092	0.5363	11.1658	3.2071
AK024736	chr6_-_44072154_44150367	0.4777	0.295	0.0493	0.1757	0.4203	0.752	0.347	0.1889	1.0695	0.1705	0.5479	1.9941	0.0497	0.0188	0.1375	0.4314	0.3183	1.0682	1.0455	0.7361	0.4545	0.4877	0.9254	0.0931	2.9178	1.203	0.527	0.587	0.4108	0.3574	0.2714	0.1657	0.1435	0.051	0.1485	0.212	2.2826	0.0876	0.4471	0.143	0.2451	0.2048	0.1222	0.5692	0.2171	0.463
AK024921	chr14_+_56827425_56832187	1.3681	4.0099	1.3214	2.5355	0.978	1.2237	1.3736	1.6487	0.5064	0.7634	0.9536	0.3422	0.7278	1.0526	0.8112	1.2961	1.0711	1.9939	0.3021	0.607	2.6031	2.7525	0.9527	0.9833	0.2295	0.7063	0.5488	1.3433	3.3706	2.3384	3.8758	1.7344	0.8099	3.7702	1.522	1.6816	0.5227	1.2872	1.0413	0.1854	0.7957	0.5457	0.9641	0.423	1.1651	1.832
AK024936	chr6_-_1672167_1674105	0	0	0	0	0	0	0.0218	0	0	0.0191	0	0	0	0	0	0	0	0	0.0414	0.0052	0.0115	0	0	0	0.0708	0	0	0	0	0	0	0	0	0	0	0	0	0	0	0	0	0	0	0	0	0.0407
AK024998	chr6_-_86153657_86156623	0	0	0	0	0.0299	0	0.0123	0	0	0	0	0	0	0	0.0304	0.0166	0.0381	0.0219	0.032	0.0455	0	0.01	0	0	0	0.0073	0	0	0.0276	0.0569	0.0377	0	0	0	0	0.0101	0	0.0255	0.0475	0	0.0155	0	0	0.3267	0.0113	0.022
AK025002	chr9_+_139622858_139625173	1.0801	1.3817	1.8586	1.7701	1.862	2.3188	1.6867	2.363	2.3651	3.877	1.0852	1.08	2.7793	0.8318	0.7964	0.739	1.6647	1.2615	3.9032	1.4484	2.5695	1.5132	4.0447	7.094	1.6522	2.2156	1.3387	2.5756	3.1972	3.141	3.1566	1.2473	2.2358	1.0011	1.2677	1.3782	2.04	1.8744	1.9095	3.5774	2.4141	2.4697	2.6204	0.3803	3.8767	0.7551
AK025061	chr16_+_27187690_27190381	0.372	0.0452	0	0.0512	0.1339	0.1365	0.0566	0.0342	0.1338	0.034	0.0491	0	0.5896	0.0657	0.1244	0.0671	0.1684	0.0591	1.3621	0	0.1196	0.1649	0	0	0	0.0628	0.1029	0	0.0636	0.0012	0.0171	0.1051	0.0922	0.2002	0.2509	0.0407	0.2235	0.3238	0.0958	0.1351	0.1516	0	0.1853	0.0724	0.282	0.0525
AK025117	chr14_+_75732533_75735638	2.0665	1.8115	1.449	1.8245	4.5204	1.5174	4.0341	1.0697	3.9823	1.2991	1.3059	0.7606	2.7214	1.3862	2.5317	0.8277	2.4136	1.1554	1.7323	0.8658	2.1127	1.0786	1.1107	1.384	0.3261	0.7843	2.6035	4.0139	1.7798	1.0147	0.9	1.9779	5.9671	3.861	5.1514	1.5393	3.5581	3.4492	5.0946	2.9385	2.0187	0.9222	2.3958	2.7041	0.7702	3.0992
AK025127	chr2_-_199920495_199922141	0.3297	0.0554	0.2274	2.9346	0.2002	0.0889	0.2241	0.8775	0.1742	0.0056	0.3357	0	0.1573	0.1123	0.0417	0.8753	0.0291	1.5997	0.0975	0.0695	0.1982	1.5279	0	0.2234	0.0265	0.4761	0.1026	0.2409	0.1261	7.2881	0.0504	2.4798	0.5937	1.9494	0.1632	1.1384	0.9735	2.0369	0.0922	0.5342	0.2677	0.0378	0.4867	0.509	0.4129	0
AK025140	chr1_+_220972825_220975156	20.8135	20.418	13.4315	12.4802	14.4705	14.266	18.3498	18.2486	21.0828	21.9399	18.8957	14.6594	31.1957	15.1113	22.2808	9.141	18.959	8.6277	20.6353	14.0205	13.0533	13.5827	33.7909	15.215	7.3791	13.6913	21.8592	11.4143	17.6033	7.5416	11.1972	11.5895	25.9267	22.8155	26.395	14.4355	22.1934	28.8283	25.8462	26.7274	19.1261	19.5606	23.2941	12.8331	23.0331	12.0497
AK025264	chr4_+_48079284_48082438	2.007	1.2701	1.026	2.1576	0.932	0.5577	1.928	1.9323	0.9172	0.6039	0.4356	0.1476	0.6999	0.3334	1.1271	1.0339	0.8258	1.9908	0.2701	0.2594	1.3529	1.2057	0	0.198	0.0071	0.1586	1.5163	2.2959	2.6995	1.9991	2.2913	0.9702	0.7123	1.0299	1.564	1.1759	1.3929	1.3526	1.3553	1.4075	1.1365	0.7849	0.4448	5.2187	0.6411	5.1071
AK025288	chr8_-_119166914_119169679	0.0152	0.0051	0.0949	0	0.0101	0.0143	0.0947	0.027	0	0.1874	0	0	0.0146	0	0	0	0.0173	0	0.0145	0.0207	0.0081	0.0091	0.1868	0	0.8092	0.0198	0	0	0	0	0.0343	0	0	0	0	0.0183	0.1219	0	0.0079	0	0	0.0225	0.0192	0	0.0205	0
AK025316	chr1_+_160194974_160199584	3.5833	5.1517	1.7683	4.0083	4.1762	3.2645	3.8469	2.8698	3.6156	1.8932	2.4594	1.5672	4.1541	1.8185	4.7911	2.5825	3.8868	4.0199	2.2847	1.4785	4.5103	4.6558	5.3637	1.551	1.764	1.6636	2.8563	2.6382	8.0125	5.2219	4.425	4.5586	3.3034	4.8348	5.7811	3.5192	3.847	6.2007	7.6499	2.7741	3.909	1.625	3.4182	6.1629	4.1105	6.8149
AK025321	chr7_+_33890252_33891902	0.0072	0.0158	0	0	0	0	0.0466	0	0	0.2076	0	0.1683	0.0318	0.0242	0	0	0	0	0.1094	0	0	0	0	0	0.2251	0	0	0	0	0	0	0	0.0059	0	0	0	0	0	0.0181	0	0.0793	0.0745	0.0321	0	0	0
AK025339	chr16_+_70444329_70448731	7.6276	5.0908	6.5978	8.3962	5.5177	5.4064	5.6384	8.4327	2.6522	6.517	3.068	4.5449	6.819	9.8157	6.2279	7.2543	7.5939	5.9079	4.6646	9.0365	6.0067	6.797	1.6024	9.2158	0.6654	4.9679	4.5412	8.2602	5.7945	6.8439	7.9552	8.6946	3.9193	9.3229	7.2748	7.0741	5.1684	7.874	4.7519	5.8175	7.8061	4.8538	6.17	7.4708	3.9555	6.7511
AK025420	chr7_-_44033093_44045132	0.25	0.5585	0.2822	0.927	0.2568	0.8103	0.0909	0.7078	0.5681	0.4379	0.2328	0.828	0.2208	0.3778	0.9384	1.1464	0.3751	1.2913	0.7188	1.5968	0.628	0.7443	1.6436	1.5751	0.9736	1.9353	0.475	0.3875	0.568	0.9926	0.8078	0.8562	0.364	0.5568	0.1564	0.8906	0.3693	0.3883	0.7017	0.2795	0.6347	0.1663	0.7849	0.0195	0.4934	0.1438
AK025581	chr12_-_107700604_107702802	9.758	18.7902	7.2754	11.9656	8.6797	20.2728	10.0611	11.1246	11.8171	14.8071	13.0466	7.7098	10.8197	4.2738	4.4561	5.7959	8.3088	8.2318	11.3401	11.2146	16.166	10.7557	4.9072	12.3166	2.2236	17.0407	8.2017	11.6075	10.0229	9.8629	24.0707	9.9898	8.4781	7.3931	8.5789	13.7181	19.073	9.2202	6.8634	16.057	14.3574	9.2189	9.5742	21.3985	11.9248	7.8399
AK025619	chr3_-_38467527_38471315	0.2463	0.44	0.0299	0.1948	0.4064	1.051	0.0501	0.1743	0.1344	0.2818	0.0787	0.2212	0.4061	0.0876	0.9533	0.183	0.4659	0.3989	0.1278	0.442	0.7154	0.5509	0.0638	0	0.3105	0.4836	0.0424	0.1129	0.2822	0.3365	0.6366	0.2363	0	0.026	0.0858	0.1848	0.15	0.1914	0.4054	0.0586	0.3722	0.0248	0.3737	0.2136	0.2719	0.4602
AK025621	chr6_+_99979518_99983026	0.7916	1.2175	0.262	0.639	0.8635	0.4399	0.6709	0.437	0.5822	0.1297	0.8	0.0792	0.7003	0.2041	0.6887	0.3937	0.8465	0.8518	0.4352	0.1053	1.277	0.6203	0.2894	0.1228	0.1298	0.1235	0.5629	0.435	1.0043	1.0319	0.6951	0.7494	0.2024	0.8352	1.2961	0.3525	0.2623	0.825	0.707	0.1456	0.78	0.1686	0.3277	0.4653	0.3442	0.9596
AK025726	chr1_+_36164019_36167797	5.3559	5.3983	8.2676	6.3673	4.9102	5.4592	5.9677	6.9229	4.0522	7.6273	12.196	11.8691	8.4928	12.7738	6.0727	6.8703	5.1575	4.3918	9.5562	11.1562	5.051	5.7544	6.5898	11.5598	8.0193	7.334	2.2617	7.1254	6.7664	6.2703	4.7533	5.3504	4.3482	6.446	3.0735	5.209	3.0792	3.773	5.5524	7.6633	7.1227	6.8732	6.7652	1.0675	6.4162	5.0418
AK025786	chr21_+_35040013_35079036	0.6219	0.0056	0	0	0.0605	0.0392	0.218	0	0.7354	0	0.2739	0.1099	0.3554	0.0547	0.098	0.0976	0.1401	0.0727	1.3918	0	0.2821	0.0226	0	0	1.6866	0	0.1052	0	0	0	0	0.0701	0.1661	0.0172	0.0486	0	3.1314	0.3234	0.0472	0.6036	0.1153	0	0.1857	0.1499	5.7075	0.1792
AK025793	chr3_-_71702130_71706298	0.012	0.0161	0.0321	0.017	0.0159	0.0113	0.0084	0	0.0066	0.0588	0	0	0.0236	0.0024	0	0.0119	0.0091	0	0.0241	0	0.01	0	0	0.0064	0.1548	0	0	0	0.0198	0	0	0	0	0.0062	0.0091	0.0108	0	0.0183	0	0.084	0.0222	0	0	0	0.0081	0
AK025855	chr20_+_59946574_59949067	5.8777	0.7139	1.1529	7.6007	2.3438	3.8115	2.4073	8.5721	0.633	1.2076	0.238	8.358	1.4482	1.6516	3.1338	6.7799	3.3504	12.0131	0.7245	11.2225	1.9934	6.7512	2.1359	7.7925	2.7967	18.2357	0.6122	7.1388	2.4682	10.5521	1.829	5.1402	2.8061	1.2697	1.4454	5.7168	13.3207	2.1972	1.8473	0.7083	1.4022	1.2184	1.5591	1.9801	1.4026	22.5128
AK025967	chr6_-_107272019_107341993	0.015	0.0189	0	0.0165	0.0534	0.0258	0.0022	0.0268	0.0195	0	0.071	0	0	0.0205	0.0118	0.045	0.0229	0	0.1667	0	0.0286	0.0509	0	0	0	0	0.0166	0	0	0	0	0	0.0381	0.0313	0.0852	0.0658	0.0686	0.0068	0	0.1056	0.0418	0	0	0	0	0
AK025975	chr1_+_23116369_23119934	1.8245	0.0679	0.0865	0.7867	0.4994	0	1.01	0.7442	1.2386	0.0337	0.1387	0.039	2.4177	0.0823	1.1524	0.1717	1.7297	0.6009	0.2075	0.0748	0.7258	0.9975	0	0.1698	0.0491	0.1763	0.2238	0.4324	2.3218	0.5161	0.186	0.5169	0.1229	0.4711	0.6646	1.0343	3.6972	0.3513	3.0195	0.0826	0.3408	0.0698	0.6586	2.9917	1.0171	2.6723
AK025977	chr20_+_13746471_13747065	1.6509	3.1889	1.5105	2.4745	1.1698	1.2302	1.7066	1.7425	0.8765	1.3022	2.1615	1.1293	1.4076	1.0317	1.3137	1.7072	1.1895	2.2353	0.4029	0.0113	2.206	1.9996	1.4373	1.0677	0.2412	0.4957	0.6749	1.8602	3.4341	3.4703	2.0778	1.9858	0.4297	2.8859	0.8998	2.0139	0	1.0413	0.6268	0.2372	1.4867	0.6279	0.2256	0.3715	0.3605	0.6411
AK026026	chr22_+_16594960_16597980	14.2361	16.2017	9.7364	13.9483	10.2055	16.6172	8.98	15.3105	8.6217	12.0392	21.9087	18.334	16.5167	9.4424	10.7697	14.6363	13.2322	14.8738	13.0965	13.4215	12.19	15.8826	12.9982	13.3991	9.9172	21.2041	7.3069	10.8254	9.5834	11.7468	16.9119	9.4575	8.291	7.3477	7.7412	13.3109	18.3611	12.598	8.0502	13.5505	19.7872	11.2506	10.3025	3.7152	16.2991	8.1184
AK026100	chr14_+_61107010_61195147	0.0573	0.0964	0.0915	0.0399	0.1811	0.0781	0.2935	0.0413	0.2862	0.1362	0.0756	0	0.0117	0.019	0.0104	0.0255	0.0602	0.0197	0.0582	0.0349	0.0678	0.0245	0	0.0728	0.2982	0.1021	0.0729	0	0.0422	0.0654	0.0289	0.0698	0.0529	0.0399	0.0449	0.0232	0.1443	0.2151	0.0755	0	0.1975	0.0103	0.0826	0.4682	0.0818	0.0161
AK026101	chr5_-_180189564_180191201	9.7451	9.2433	17.1866	18.3183	19.3293	20.6809	8.244	9.0806	16.8783	22.8707	21.0353	33.4265	13.4745	12.6754	16.8123	18.8751	13.2359	20.2143	11.832	23.5942	9.7048	18.1427	18.9442	20.0418	9.5276	26.5074	14.1975	21.1363	17.6363	12.7804	8.9399	13.7247	12.9004	9.5548	8.8415	20.524	11.2068	15.1449	18.7353	24.3154	22.3055	35.6725	17.1493	11.4616	12.7404	10.149
AK026189	chr6_+_21774653_22304028	0.9079	0.0863	0.2808	0.6358	1.1862	0.1189	0.4874	0.5508	0.6816	0.0777	0.4814	0.0834	3.0283	0.469	0.6676	1.3454	2.6574	1.1902	2.7034	0.5938	0.2226	1.4523	0.7481	0.2765	1.3509	0.4855	1.0586	0.3392	1.2326	1.6718	0.1709	0.8176	1.1956	0.6545	0.4501	1.3819	0.3441	1.1228	1.4259	0.8867	1.0387	0.8441	0.8867	0.3959	0.923	0.0473
AK026194	chr20_-_20318272_20320205	7.2472	9.873	5.5901	7.7701	10.4428	9.4955	9.0863	8.6809	9.8574	9.7279	13.6523	10.5228	7.8654	4.2354	5.6959	2.5868	14.149	7.4171	7.0723	6.8584	10.4955	8.9646	8.6278	9.2376	3.1191	11.0472	5.5023	9.168	9.8179	4.5008	8.9228	6.4238	4.7258	7.5518	7.8605	8.7256	6.8371	9.2301	4.2811	5.0917	12.6978	3.3962	7.4423	1.6999	5.6038	4.3437
AK026206	chr3_-_45694662_45705378	7.2106	2.6065	1.5672	2.7815	5.6985	1.947	9.887	1.5942	13.7399	1.2305	14.165	0.6501	17.6856	1.06	12.0803	1.5315	23.7143	3.8821	1.0441	0.88	4.1159	2.2159	0.0619	0.9339	0.2851	2.4336	17.3359	5.4898	9.1373	2.4937	1.9168	2.9496	5.1207	1.3659	7.3091	2.0935	5.2789	4.2622	27.4847	2.801	3.5331	0.6479	4.7232	5.5858	5.6367	7.0563
AK026219	chr11_-_116571538_116577840	5.2389	4.8226	4.8985	4.5469	11.0596	16.0703	4.445	7.1166	9.8176	12.4963	6.2205	10.3226	6.7579	6.8058	6.0453	2.9562	3.8951	6.2784	17.8324	16.0308	7.7011	9.7834	16.8471	13.0414	10.1903	16.2561	4.3012	4.3922	4.9576	4.5377	6.7264	5.482	5.4249	5.3711	5.9149	7.2868	10.4964	8.8028	6.8771	5.309	17.7956	5.6054	14.8037	4.5199	13.8972	2.9482
AK026244	chr9_+_131909787_131910417	1.331	1.276	0.6692	0.4681	1.3272	1.0088	1.7618	0.8643	3.7123	1.7787	0.3919	0.4405	1.9045	0.3968	1.2167	0.1987	1.889	0.3864	5.9745	0.9068	1.8735	0.6712	8.2163	1.8719	1.6979	0.6108	2.2982	1.5622	1.0882	0.1946	1.5061	0.8466	3.5538	1.1576	1.3556	0.862	1.9795	0.8898	0.8991	2.9862	1.3265	0.7895	0.7721	1.3528	4.5178	0.388
AK026328	chr11_+_66499323_66501046	0.1417	0	0.1267	0.0389	0.0235	0	0.026	0.035	0.292	0	0	0	0.1582	0.1089	0.1128	0	0	0	0.0678	0	0	0.0212	2.0303	0.0398	0.0369	0.18	0.0449	0	0.0585	0.0604	0	0	0.2446	0.0201	0	0.0321	0.0316	0.1084	0	0	0.9121	0.4207	0	0	0.3066	0
AK026365	chr1_+_244896042_244898264	6.3382	25.7101	5.4562	20.6073	6.1315	13.6509	4.5802	21.1819	9.2227	14.1911	7.2869	4.9988	11.1126	3.4052	8.5129	11.533	7.1313	16.5513	10.1104	8.9744	16.9109	29.2981	11.714	14.7242	3.8882	12.5626	5.0173	9.6646	7.6449	22.2697	23.0516	14.4092	8.745	12.8592	7.2149	26.5741	6.8627	11.1445	10.3366	7.6177	8.2688	4.0613	9.0722	6.7742	11.0424	6.1511
AK026379	chr4_-_90381443_90383659	4.6678	34.4872	4.0496	1.4254	2.3271	8.5153	3.4672	0.7367	2.2115	12.0843	0.357	0	1.0813	0.3578	1.0933	2.1182	2.1893	1.5397	2.4179	0.5678	10.343	1.305	3.7207	0.9151	1.0947	0.4938	2.5976	1.2411	2.2034	4.0515	29.4818	2.8812	0.7781	1.3113	2.6927	2.1497	2.72	3.7046	1.1954	0.3652	3.3145	1.5167	1.2445	0.0855	1.0841	26.1388
AK026416	chr3_+_110338250_110351639	0	0	0	0	0	0	0	0	0	0.0367	0	0	0	0	0	0	0	0	0	0	0	0	0.0332	0	0	0	0	0	0	0	0	0	0	0	0	0	0	0	0	0	0	0	0	0	0	0
AK026430	chr1_-_46428375_46430824	5.5653	3.3196	3.1752	5.9736	13.8145	6.3773	5.2131	5.4341	7.3745	4.0031	4.3314	3.5295	6.0112	6.8103	10.404	4.0036	3.4936	6.8503	5.259	2.416	9.2608	7.1235	0.5194	3.7667	0.2334	5.6646	3.2084	4.8075	8.9101	6.7793	4.4883	6.9719	2.8183	5.3962	4.7586	7.1755	6.2064	5.6887	6.9956	2.8711	10.3286	1.5308	8.1911	7.2102	10.0634	9.4693
AK026477	chr15_+_82916426_82924410	0.0563	0.0755	0.2156	0.1141	0.1705	0.1252	0.0192	0.0952	0.0618	0	0	0.2663	0.0983	0.0716	0.0293	0.032	0.0734	0.1198	0.1003	0.1755	0.0257	0.0619	0.3141	0.1266	0.2658	0.1309	0.0408	0.0178	0.1194	0.1096	0.0545	0.0439	0.014	0.0363	0.0296	0.0777	0.0144	0.1229	0.0686	0.1411	0.0894	0.3699	0.0591	0.0847	0.1245	0.0202
AK026502	chr22_+_25398848_25444949	0.9655	0.354	0.5725	1.8976	0.7321	0.1829	1.1403	1.0552	0.3823	0.141	0.0269	0.1512	0.3848	0.1434	0.3343	0.3647	0.7481	2.8131	0.1608	0.2384	2.1145	5.2965	0.1745	0.1791	0.2855	0.7244	1.3662	0.6241	0.7049	6.3484	0.2511	4.1865	0.5588	1.5749	0.601	3.6742	0.5364	1.0299	0.641	0.1314	0.4591	0.1369	0.3641	0.5093	0.7171	0.2692
AK026512	chrX_-_103058895_103060787	0.0979	0.3818	0.1194	0.0824	0.3857	0.0313	0.4487	0.1723	0.1078	0	0.1475	0.1392	0.1938	0.0287	0.2036	0.1466	0.1995	0.2656	0.0805	0	0.7977	0.3081	0	0.0642	0	0	0.0533	0.0613	0.566	0.412	0.7395	0.2447	0.1578	0.1103	0.2128	0.2429	0.2327	0.225	0.2278	0.0738	0.243	0	0.0457	0.2531	0.0284	0.1908
AK026668	chr1_+_160761785_160766015	13.5074	15.2216	13.695	19.9458	16.9969	10.3871	20.0598	24.8987	32.486	11.4686	19.775	20.2922	27.8717	15.1032	16.4779	19.8089	15.779	21.4862	20.9369	12.4925	12.0335	24.2886	56.319	16.3099	17.1583	13.7565	14.3696	11.5359	23.4553	29.9807	11.1059	19.0154	30.6297	21.759	29.5317	21.0746	16.5103	16.3513	26.2589	28.795	21.91	12.6776	19.3773	14.6471	19.9977	20.3644
AK026714	chr2_-_64185338_64187218	0.9274	0.6676	0.1996	0.3694	0.8368	0.3655	0.5794	0.1798	0.3013	0.2813	0.1451	0.3016	0.5584	0.2282	0.817	0.3097	1.1486	0.5693	0.0339	0.122	0.8697	0.363	0.0189	0.0838	0.1547	0.0361	0.3742	0.5291	2.4318	1.4873	0.9565	1.4887	0.0834	1.14	0.824	0.2564	0.8079	0.9843	1.672	0.2725	0.1769	0.1772	0.2313	0.302	0.2695	4.9755
AK026736	chr2_-_160664429_160666504	0.0202	0.0136	0.0361	0.0111	0.4515	0	0.0445	0.018	0.0036	0	0	0	0	0	0	0	0	0	0.0774	0	0.0108	0	0	0	0.0211	0	0	0	0	0	0	0	0.0352	0	0	0	0.0361	0	0	0	0	0	0	0.0608	0.0137	0
AK026768	chr7_-_32587079_32725305	0.7064	1.4203	0.5039	1.3921	3.1971	2.0873	1.5449	1.09	1.5251	1.125	1.8819	1.3584	1.8568	1.2065	0.69	0.7537	1.4644	1.0089	3.3467	1.5976	1.9889	2.0189	5.4725	0.7298	0.6806	1.8084	0.6959	1.3634	1.3387	1.9339	1.1898	1.2106	6.6862	1.609	1.4684	1.5694	1.2603	1.1684	1.0566	2.0161	2.6382	0.7494	1.5493	0.5915	2.2543	1.2763
AK026805	chr6_+_17236147_17239582	0.1106	0.0742	0.2875	0.0221	0.0133	0.038	0.0148	0.1162	0	0.1774	0.1422	0	0.5764	0.2677	0	0.0801	0.0459	0.0705	0.077	0.0548	0.0126	0.072	0.2902	0.1017	0	0.0262	0	0	0	0.0685	0.0227	0.0366	1.1103	0.0731	0	0.092	0.0359	0.0615	0	0	0.0186	0.6116	0.0763	0	0.0204	0
AK026825	chr3_+_173043852_173059802	0.0017	0	0	0.0123	0.0075	0	0.0171	0.0103	0.0123	0	0	0	0.3345	0.0899	0.0205	0	0.0888	0	0.0757	0	0.0658	0.0134	0	0	0.0234	0	0	0	0	0	0	0.12	0	0.0385	0	0	0	0.0402	0.0395	0	0.0208	0	0	0	0.0339	0
AK026901	chr1_+_554901_555924	1.7341	0.6892	24.9062	2.0396	0.598	5.7662	0.0451	1.9434	0.6189	13.8807	22.5414	60.8887	1.1307	3.5651	2.3244	6.4679	0.2518	1.404	5.5305	34.0371	0.4033	0.7502	0.6202	14.2364	130.039	8691.13	0.026	7.149	0.9335	0.358	0.6477	0.6782	1.2306	0.6126	0.7195	2.6818	1.429	0.7554	0.9103	23.6373	1503.6	16.3369	3793.54	0.0925	0.3327	0.2315
AK026905	chr11_+_12194416_12197651	0.015	1.5941	0.1351	0.5138	0.0148	2.548	0.0176	0.2294	0.0613	3.4997	0.0306	0	0.0167	0.0868	0.0019	0.1386	0.0006	0.426	0.0744	1.4	2.3073	0.4151	0.1211	0.6445	0.3211	1.2643	0.0537	0.1261	0.0162	1.2679	2.9592	0.7952	0.0115	0.3108	0.0266	0.3862	0.1054	0.0497	0.0592	0.0773	0.0071	0.058	0.0052	0.841	0.0072	0.2307
AK026965	chr5_+_134396868_134708269	4.9881	8.0328	3.966	4.3277	9.1532	4.4766	7.5785	3.666	3.7524	2.4507	2.1466	0.9664	9.8605	2.2354	8.1341	4.8048	7.8902	4.8055	1.4029	0.934	6.9354	4.7573	0.1509	1.3464	0.0811	1.6907	5.471	4.2568	9.9719	4.1567	6.7394	4.2439	3.7243	3.5098	5.2598	4.314	4.0823	4.0685	6.8544	2.8593	4.8924	1.5645	3.0648	7.7574	3.9125	11.2421
AK026980	chr10_-_42336243_42368248	1.0454	2.1133	0.5191	1.5499	1.5524	1.4339	1.2771	1.0445	1.5692	0.9192	0.5687	0.6108	2.1014	1.2879	0.7814	1.1099	2.1666	2.7381	1.7754	0.9247	4.07	1.3916	0.7533	0.9863	3.0237	1.7749	1.1138	1.4438	1.9651	3.4523	1.9878	1.9808	0.6184	1.3942	2.7156	0.96	1.2373	1.9422	2.5202	0.4853	1.5536	0.5319	2.1757	0.6199	1.0313	2.7515
AK027145	chr21_+_38567267_38569311	0	0	0	0	0	0	0.0075	0	0	0.0362	0	0	0	0	0	0	0	0	0	0.055	0	0	0	0	0.147	0	0	0	0	0	0	0	0	0	0	0.0124	0	0	0	0	0	0	0	0.0309	0	0
AK027179	chr12_+_52194034_52197657	4.8097	9.5669	2.2885	4.5587	2.409	5.1329	3.9614	3.6715	1.2676	2.7346	0.9767	0.7314	1.4716	2.5493	2.6444	1.1613	2.913	2.9642	0.2838	0.4719	8.884	2.5207	0	0.7526	0.094	0.3581	2.8054	4.1849	8.0758	4.717	15.9633	8.9046	0.7928	11.7016	9.5759	1.4655	2.6433	8.327	3.5804	5.1847	2.7925	0.7302	1.817	6.6688	0.7309	7.6002
AK027190	chr10_+_115531542_115533177	0.4238	0.0172	0	0	6.8028	0	0.3014	0.0228	1.816	0	0	0	0.0539	0	0	0.0383	0.4002	0	2.1249	0	0.0652	0.1072	0.7623	0	0.7885	0	12.417	0	0	0	0	0.0233	0.8857	0.0266	1.0592	0.0465	0.9927	0.2634	0.0729	0	11.7119	0	0.2108	0.1351	6.7949	0.0901
AK027233	chr3_-_150968172_150971058	0	0	0	0	0.0613	0	0	0	0	0	0	0	0.7304	0.2027	0	0	0	0	0.0947	0	0	0	0	0	0	0	0	0	0	0	0	0	0	0	0.0167	0	0	0	0	0	0.0782	0.2937	0	0	0	0
AK027257	chr4_-_76100208_76114596	0	0	0.0003	0.0015	0	0	0.006	0	0.0035	0	0	0	0	0	0	0	0.0125	0	0.1236	0	0	0	0	0	0	0	0	0	0	0	0	0	0.0055	0	0	0	0.0294	0	0	0	0	0	0	0	0	0.0103
AK027541	chr2_+_161809495_161813487	0	0	0.0372	0.0286	0.0138	0.0197	0	0	0	0	0	0	0.0134	0	0	0	0	0	0	0	0	0	0	0.0234	0	0	0	0	0	0	0	0.0379	0.0085	0	0	0.0126	0	0	0	0	0.0096	0	0	0	0	0
AK027578	chr5_+_146919749_147021765	1.7475	3.6805	3.6798	3.4289	2.1067	0.839	2.2576	2.5796	0.3439	0.5455	1.107	0.8922	0.8871	5.2138	2.3108	3.8112	1.609	3.391	0.3785	0.7333	2.7433	2.9103	0	2.1857	0.0636	0.648	2.2179	2.077	3.9168	4.5568	5.9018	4.0188	0.4285	4.0386	4.0779	1.5778	0.1061	3.0596	1.8522	0.708	0.8539	1.4958	3.0582	1.4645	0.2613	3.0103
AK027618	chr7_-_12337035_12376543	0.0066	0.0174	0	0.1113	0.0044	0	0.0048	0.1466	0.0363	0	0.3229	0	0.1069	0	0.0689	0.0066	0.0278	0.0232	0.611	0.054	0.0392	0.0854	0.3595	0.0369	0.0826	0.0382	0	0	0.0758	0.3445	0.0298	0.1104	0.0053	0.0275	0	0.1241	0.0118	0.06	0.3243	0	0.0239	0	0.0352	0.1489	0.2578	0.0897
AK054607	chr12_-_92460370_92489675	0.3283	0.4574	0.0678	0.2151	0.1862	0.6297	0.1967	0.2861	0.3941	0.2899	0.2384	0.2511	0.0892	0.3793	0.2486	1.7244	0.0477	1.3059	0.6019	0.2758	0.879	1.1243	1.1176	0.5116	0	0.4636	0.3668	0.3913	0.3094	1.1312	0.4734	1.3021	0.0889	0.3266	0.4845	0.8769	2.8359	0.3298	0.2695	1.7319	0.4308	0.0563	0.1278	0.038	0.2595	0
AK054623	chr7_-_130645042_130663075	1.4875	1.2308	2.482	2.4282	1.1788	1.0157	1.7278	1.6304	1.6429	1.9185	3.8764	1.4187	1.1202	1.0916	0.9403	0.6994	0.9277	1.2119	1.4564	1.4715	0.7916	0.8894	0.9391	1.277	1.4996	2.1861	1.2122	1.6188	0.8408	0.6829	0.5362	0.4901	0.9513	0.7	0.8332	1.0949	1.3119	2.8852	0.752	0.9767	1.909	1.259	1.5137	0.6313	3.66	0.7519
AK054628	chr3_-_195500117_195513283	0.0122	0	0.0172	0.0067	0.012	0	0.0065	0.0276	0.1139	0.0628	0	0	0	0	0	0.0483	0	0.0362	0.0467	0.0665	0.0065	0.0821	0	0	0.0254	0.0796	0	0.0997	0	0.0931	0	0.0324	0.0106	0	0.0302	0	0	0	0	0	0.0016	0	0	0	0.0082	0
AK054637	chr20_+_56523840_56628352	0.2549	0.0199	0.051	0	0.0828	0.0755	0.2889	0.0089	0.0768	0	0	0	0.0129	0.0136	0	0	0.0304	0.0175	0.1529	0	0.0877	0.006	0	0	0.3456	0.0521	0.083	0	0.033	0.1021	0	0	0.0219	0	0.0287	0.0241	2.7372	0.0912	0.0908	0.4204	0.2013	0	0.0253	3.5749	0.282	0.0642
AK054645	chr9_+_43625058_43830525	0.0446	0.1088	0	0.0898	0.0518	0.2097	0	0.0078	0.0431	0.077	0	0	0.0132	0.0291	0	0.0258	0.0199	0.0841	0.0167	0.0711	0.0464	0.1268	0	0	0.0248	0.1138	0.1217	0.0431	0.0715	0.401	0.0197	0.0476	0.0758	0.08	0.0611	0.1331	0.1067	0.0533	0.0124	0	0.2201	0.0462	0.0221	0	0.2385	0.4721
AK054655	chr11_-_47444559_47447632	19.2685	35.7569	10.2161	18.5502	29.2002	44.9842	28.8158	18.0187	29.0556	29.7258	14.4516	7.8591	16.0558	6.0784	21.1168	10.7309	12.4799	18.6514	15.087	8.6763	44.4602	23.4106	3.7526	9.6462	1.6696	15.0917	19.6651	17.3594	26.6511	23.8581	52.2976	15.8596	25.5904	12.0092	21.0888	22.3385	31.9199	10.6325	25.4786	24.4994	23.5555	7.8275	15.5982	11.4803	28.1597	26.3386
AK054694	chr20_-_44028928_44030904	0.5191	1.1253	0.3849	1.2954	0.5948	0.6676	0.4667	0.6792	0.4155	0.4995	0.2496	0.1479	0.369	0.198	0.7956	1.0362	0.5242	1.124	0.115	0.192	1.7808	0.6374	0.2845	0.139	0.6321	0.4709	0.5147	0.7443	0.826	2.0743	1.8288	1.0522	0.0477	0.476	0.7169	0.6461	0.7865	0.7113	0.6531	0.1972	0.3812	0.1411	0.1732	1.7285	0.1617	1.9164
AK054708	chr1_-_1934511_1936829	0.0965	10.0014	1.722	0.7439	0.2899	18.2938	0.1929	1.1855	0.9777	6.3456	0.2782	0	0.1519	0.022	0.1659	1.3915	0.0163	0.3855	0.2053	0.234	17.6167	1.021	0	0.3683	0.7378	0.7136	0.407	0.2087	1.065	0.4473	11.6991	0.3695	0	0.2292	0.044	0.2721	0.591	0.3247	0.1525	0.0376	0.0397	0.1592	0.1085	0	0.6952	0
AK054709	chr16_+_22423410_22425700	0	0	0	0	0	0	0	0	0	0	0	0	0	0	0	0	0	0	0	0	0	0	0	0	0	0	0	0	0	0	0	0	0	0	0	0	0	0	0	0	0	0	0	0	0	0
AK054726	chr1_-_232414974_232417457	0	0.36	0.1087	0.0443	0	0.6711	0	0.0216	0.0116	0.1073	0	0	0.0018	0	0	0	0	0.1034	0	0	0.4645	0.0581	0	0.0222	0	0.0635	0	0.0663	0.0803	0.0207	0.3571	0.0221	0	0.0253	0	0.0164	0.0651	0.0372	0	0	0.0225	0	0.047	0	0	0.0076
AK054749	chr15_-_86929805_86948838	0.1027	0.0459	0.0439	0.1602	0.0937	0.1079	0.0168	0.1978	0.0564	0.282	0.1076	0	0.1893	0.0156	0.1203	0.3176	0.0195	0.8803	0.1579	0.0623	0.1338	0.4203	0.0388	0.1036	0.0161	0.2143	0	0.0505	0.0813	0.4394	0	0.2039	0.0139	0.0474	0.0401	0.3979	0.0791	0.0452	0.0649	0	0.1001	0.1016	0.0289	0	0.1642	0
AK054753	chr5_-_147628062_147743539	0.2843	0.6528	0.1656	0.3806	0.9957	0.3404	1.2113	0.4634	0.4484	0.2361	0.8566	0.3409	0.7176	0.4309	0.3594	0.2087	0.6871	0.4692	0.7888	0.0842	0.5819	0.4473	0.1224	0.4727	0.1287	0.3609	0.435	0.4797	1.3915	0.5814	0.515	0.7846	0.2541	0.8424	1.0433	0.6436	0.1624	0.5384	0.7349	0.1725	0.7863	0.1348	0.8849	0.0155	0.2795	0.9665
AK054764	chr1_-_243070563_243073391	34.511	78.0934	28.5824	20.6013	57.2118	79.6843	57.3305	34.3256	146.695	92.1756	70.2456	22.5666	109.614	18.874	19.1634	15.6113	47.9755	14.6525	125.492	46.1441	45.5562	23.351	66.36	55.5674	39.7529	27.1004	56.2228	58.7048	14.1927	12.4622	30.5889	33.0721	152.532	61.6935	99.1755	37.2516	35.3525	33.6889	37.2304	96.1071	52.2113	27.6925	47.7359	6.0063	41.6992	39.1068
AK054813	chrX_+_148866246_148871930	0.2209	0.4638	0.3512	0.3076	1.2914	0.3994	0.2899	0.3834	0.7535	0.099	0.1224	0.2562	0.2605	0.3755	0	0.0496	0.4562	0.2411	0.438	0.2143	0.6905	0.5025	0.1112	0.3827	0	0.3184	0.2333	0.6237	0.2809	0.3037	0.6089	0.6991	0.6255	0.978	0.7399	0.8094	0.6314	0.695	0.2792	0.0919	2.895	0.1166	0.265	0.0197	1.0287	0.4101
AK054836	chr18_+_57566388_57571897	0	1.7045	0.0928	0.0049	0	2.8679	0	0.0168	0	1.3728	0	0	0	0	0	0	0	0.0083	0	0	2.9522	0.0065	0	0	0	0	0	0	0.0157	0	2.4232	0.0089	0	0	0.0046	0	0	0.029	0.0132	0	0	0	0.0189	0	0	0
AK054845	chr13_+_21513113_21748657	0.0523	0	0.0311	0.0478	0.0231	0.0082	0.064	0.062	0.0431	0.0615	0.0205	0	0.0112	0	0	0.0608	0	0.0153	0	0.0951	0	0.026	0.037	0.0392	0	0.125	0	0.0712	0.0575	0.0148	0	0	0	0.0634	0.0051	0.0316	0.0156	0.0533	0	0	0.0484	0.1681	0	0.0262	0	0
AK054869	chr19_+_48017854_48022870	1.4578	0.6749	1.8321	0.7301	0.1269	0.4788	0.279	1.5703	0.0637	2.234	0.4979	2.8744	0.1222	27.2613	0.2339	3.2987	0.0726	0.3787	0.6278	6.556	0.0264	1.6106	0.019	8.5055	0.0233	0.9204	0	3.2933	0.4379	0.2318	0.1514	4.3423	0.0584	3.1025	0	1.714	0	0.1691	0.3329	0.3921	0	0.0995	1.3737	0	0.1851	0
AK054880	chr7_-_23107371_23111847	0.1955	0.0875	0.0662	0.0359	0.3957	0.1648	0.078	0.2384	0.1975	0.2307	0.2115	0.4872	0.3821	0.0949	0.6269	0.3013	0.1793	0.4514	0.5545	0.2006	0.1183	0.2451	0.2637	0.0276	0.2896	0.2132	0.0207	0.2672	0.293	0.0557	0.0369	0.1189	0.0854	0.0664	0.1435	0.1537	0.3065	0.2624	0.2207	0.1683	0.6567	0.2062	0.3514	0.3198	0.3362	0.9481
AK054908	chr9_-_138735638_138742457	13.1136	21.0105	5.3335	7.9079	18.3319	16.1324	13.1092	10.4472	10.5896	10.8376	8.0786	6.2953	21.618	2.6468	14.8367	8.6715	25.5569	9.1404	9.2472	6.011	13.373	8.949	3.0638	8.8897	9.0026	9.3956	15.2249	6.4311	12.6741	8.1044	12.3318	5.5338	6.13	2.5319	10.8985	10.2095	6.4163	7.4067	13.2395	13.8286	11.3177	4.8969	10.7165	2.3933	12.0624	8.8294
AK054921	chrX_+_139690889_139694183	2.2092	25.2904	4.189	2.707	1.6933	34.7261	2.0758	4.5018	1.6137	58.5242	9.398	4.3534	2.288	4.228	2.3321	3.283	5.2594	2.2036	1.5521	2.1384	11.498	2.9748	4.3936	2.9658	1.9597	6.8864	11.6711	10.6446	10.9879	11.7097	291.029	17.861	2.5284	17.077	4.2298	1.1276	7.295	8.7124	6.5333	3.1571	1.0609	1.1069	7.4869	5.0095	0.8352	0.9542
AK054931:1	chr15_+_87712333_87740701	6.8027	4.3004	1.7073	4.6637	26.6412	4.2182	7.6843	2.6411	1.3794	2.5849	9.2469	0.3972	32.0868	1.1175	7.9485	3.4851	38.9434	5.0498	1.9287	1.4086	11.8536	5.1199	1.1968	1.679	2.1316	2.3546	2.4523	2.2075	19.2116	4.8231	6.4289	4.5674	1.2798	2.0234	3.0088	2.4906	3.9526	7.4217	19.3491	1.014	2.7279	0.6814	4.8378	0	6.7277	17.919
AK054931:2	chr15_+_87740907_87742723	11.9873	8.6781	3.9416	8.2293	57.3054	21.2573	14.0489	12.1459	5.4723	17.4395	43.9673	2.065	71.6968	6.1518	17.4294	8.0276	74.1235	8.2199	37.4572	25.2144	20.9804	11.4371	10.472	27.4195	18.675	34.2991	4.9507	5.3271	32.9006	6.8612	12.2931	6.3399	3.8073	2.7474	5.1668	8.7643	10.176	8.3386	34.3397	7.2511	7.9873	6.4236	33.8358	0	21.5668	16.1366
AK054970	chr13_+_41711345_41715026	1.3054	17.8576	3.8703	2.6366	9.3185	14.6356	9.1553	3.732	6.5026	8.1446	11.4794	1.8085	9.9701	0.5205	1.3607	3.6291	5.4711	3.5011	3.5653	2.704	14.9834	5.8045	2.2597	2.9968	5.3702	3.254	3.3464	2.1376	3.7725	5.8376	14.0232	4.3198	2.048	2.9698	3.6717	5.374	6.1963	2.672	7.2144	8.2572	8.2331	1.1584	3.6252	1.2156	2.3585	2.5768
AK054990	chr2_-_130890797_130902029	5.1653	0.6135	5.35	2.4983	0.5521	1.2995	1.0133	0.7939	6.2398	0.9555	1.8126	3.2162	9.9027	4.3134	3.862	2.7431	4.0193	2.5395	10.5903	2.7242	1.1633	2.4008	11.6998	4.3671	7.169	2.5544	4.8739	1.9064	2.6514	2.379	0.3883	2.0465	0.0352	1.6573	12.7257	2.9789	1.4401	3.3744	4.9908	0.4847	3.4247	7.0855	9.3139	0.0948	2.0663	0
AK055006	chr5_+_175480455_175491867	0.0314	9.2094	1.7745	1.5345	0.0675	9.906	0.0712	3.8471	0.0258	11.2657	0.2218	0	0.1009	0.0161	0.0214	0.0312	0.0417	0.8469	0.0375	2.4343	6.1228	2.7243	0.5108	3.5943	0.1144	3.7191	0	1.1772	0.3402	1.9546	5.557	1.5251	0	0.7746	0.0321	4.019	0	0.012	0.0111	0	0.1264	0	0.0793	0	0.1137	0
AK055012	chr10_-_18330720_18339497	0.5599	0.2077	0.2216	6.3444	0.0527	0.1412	0.076	5.0802	0.0419	0.2517	0.1408	2.8733	0.0499	0.2345	0.0427	1.389	0.0346	2.998	0.0936	2.9464	0.0631	1.8275	0.078	1.3223	0.4548	3.6057	0.0446	5.5424	0.1544	1.2791	0.153	0.4532	0.2198	1.0197	0.0555	1.7914	0.2399	0.2372	0	0.0417	0.268	0.1061	0.0518	0.022	0.1744	0
AK055016	chr2_-_231263879_231273488	0.216	0.0637	0.2837	0.1885	0.0585	0.0152	0.176	0	0.0306	0.0425	0	0	0.0496	0.0164	0.0877	0.1812	0.1893	0.0141	0.0379	0.0438	0.0043	0.045	0	0.0402	0.2221	0	0.1527	0	0.0524	0.1094	0	0	0.0349	0.0193	0.1358	0.0291	0.2151	0.1583	0.0114	0	0.0223	0	0.2254	0.0121	0.0217	0.005
AK055017	chr10_+_13720948_13726175	2.1465	4.5517	3.5843	3.1774	3.8617	4.9354	3.0281	3.8377	1.9513	4.7305	4.8301	3.2254	4.5722	2.9219	2.4494	2.2748	3.1141	2.2071	4.7029	4.1396	4.4568	3.4644	2.7194	4.5052	1.7315	3.1104	1.7725	3.3447	4.7471	3.9827	3.8232	2.4817	1.0831	2.6021	2.9856	4.0177	4.8735	3.0388	3.8444	1.9874	3.986	3.6767	4.5909	0.8406	3.0671	2.9996
AK055055	chr4_+_53506577_53519011	0	0.0112	0	0.0615	0	0.0158	0.0308	0.0149	0.0016	0.0444	0	0	0.0216	0	0	0.0368	0.0064	0.0147	0	0	0	0.0658	0	0.1131	0.0036	0.1034	0.0213	0	0	0.025	0	0.0305	0	0.027	0	0.2077	0	0	0	0	0	0	0	0	0.0113	0.0105
AK055062	chr12_-_87929033_87937600	0.2088	0.0448	0.0299	0.7507	0.083	0.0474	0.1755	0.2301	0.0183	0.0589	0	0	0.0968	0.1882	0.0152	1.6534	0.0127	1.1959	0.048	0.1367	0.1999	1.015	0	0.1409	0	0.0654	0.0847	0	0.1903	1.0692	0.0377	0.505	0.0145	0.495	0.0635	1.2734	0.1193	0.1021	0.089	0.5274	0.0696	0.0248	0.0528	0.0773	0.1466	0.1731
AK055070	chr5_-_82384422_82386730	20.5949	28.2507	20.5532	28.3062	30.5523	21.0229	19.3909	27.138	25.1953	20.807	33.5022	47.4983	39.7312	21.0554	47.291	25.7411	45.5406	28.2347	22.9874	26.6224	26.4301	24.5189	38.6139	23.4692	17.6705	26.5613	10.0465	27.6645	36.3227	24.2959	28.83	22.6681	27.1885	27.4045	17.5727	23.131	29.7325	25.3957	56.658	41.0222	33.4412	26.0294	31.3501	19.7105	27.376	28.3737
AK055091	chr9_+_70127762_70135171	0	0	0.01	0.0122	0.0074	0	0.0082	0	0	0.0393	0	0	0	0	0.0101	0	0	0.0049	0	0.0152	0.0831	0.01	0	0.0125	0.0639	0.0654	0.0848	0	0	0.0949	0	0.0203	0	0.0405	0.0098	0.0135	0	0.0085	0.0317	0	0	0	0	0	0	0
AK055100	chr19_+_34185301_34196702	7.618	5.7621	10.5688	0.2646	0.7597	13.5095	0.0784	0.6184	0.0236	13.7816	6.634	4.117	1.9969	0.8351	2.2731	0.2241	0.3964	1.5896	0.4523	0.4102	1.9085	0.1983	9.3778	0.0604	0	0.5947	0.4632	1.9022	1.186	0.2295	5.2228	0.1356	0.6215	0.4353	0.8679	0.3438	0.1523	6.2249	0.6031	3.8397	3.4941	14.7307	2.4288	0	0.1161	0
AK055144	chr5_+_76419639_76480104	0.7226	0.6388	0.9972	0.5944	0.6054	0.1366	0.5102	0.5713	5.0912	0.3188	1.1488	0.718	0.8873	2.3779	0.8721	0.3686	0.7974	0.4491	0.9665	0.3285	0.4382	1.0792	2.6509	1.4132	0.0217	0.9584	1.1872	0.8762	0.5553	0.3514	0.279	1.1081	1.324	2.073	3.7895	0.8011	0.3871	1.3152	0.684	0.8719	2.5955	1.0442	0.877	0.2224	0.6123	0.5493
AK055145	chr13_+_111810364_111812887	3.4437	0.3178	1.1144	6.0879	2.0336	1.7832	4.0964	6.2122	0.2374	0.7318	1.7442	1.4315	1.9745	2.0543	0.0983	11.6555	28.1433	15.0582	1.0659	3.6726	0.8577	6.3028	1.1364	2.4301	0.7623	6.3327	0.8117	7.5878	9.9596	5.9002	0.9949	6.0071	1.7291	2.4312	1.2598	4.7487	2.3945	2.7559	4.4915	0.2916	0.5542	2.023	0.8514	0	0.5726	4.8445
AK055150	chr1_+_59023419_59137854	0.5264	0.4623	0.9327	0.2925	0.3414	0.7943	0.2603	0.6327	0.0689	0.4595	0.9893	0	0.3769	2.397	0.7987	1.2482	0.3315	0.7406	0.4766	1.5126	0.1342	0.5779	0.7154	0.8171	0	0.3951	0.1493	0.4001	0.4447	0.518	0.4264	0.6271	0.3925	0.4073	0.2693	0.3551	0.2314	0.5188	0.2982	0.368	0.3776	0.3524	1.216	0.0631	0.2577	0.1329
AK055166	chr6_+_134800546_134867412	0.0607	0.0221	0.1086	0.2896	0.0939	0.0383	0.0743	0.1219	0.0056	0.0715	0	0.2683	0	0.7408	0.0368	0.0504	0.0308	0	0.1163	0.4695	0.0269	0.2509	0	0.6603	0.0937	0.5413	0	0.1103	0.0778	0.0172	0	0.0737	0	0.1993	0.0119	0.1101	0	0	0.1121	0	0.0563	0.0244	0	0	0.1	0
AK055214	chr3_+_190087174_190091154	10.709	6.3193	7.1078	8.5134	16.2339	7.2819	26.8969	9.138	26.68	8.053	8.4367	5.0965	7.1418	2.6192	3.6747	4.3363	12.3979	4.92	8.4471	6.4104	5.5694	4.268	2.4748	3.8221	1.0326	4.9088	16.509	14.661	6.7287	4.3997	6.0371	4.0633	19.691	4.9739	23.0308	4.3724	22.1277	23.1145	5.7703	6.9951	22.615	6.0112	5.4979	18.2657	14.0118	15.8493
AK055250	chr11_+_94523350_94531960	0.0629	0.1255	0.1361	0.0447	0.1078	0.0993	0.0661	0.2359	0.0239	0.0384	0.1539	0	0.049	0.0221	0.0356	0.0758	0.0165	0.0953	0.5053	0.1187	0.0463	0.1729	0.4034	0.1862	0	0.1277	0.1241	0	0.0515	0.291	0.0714	0.0791	0.1661	0.0735	0.0231	0.1345	0.1526	0	0	0.0534	0.1889	0.0161	0.111	0	0.2938	0.0068
AK055254	chr17_-_39732469_39741287	0.2507	1.1337	0.1883	0.6133	0.5333	1.6027	0.329	0.7857	0.4195	0.8135	0.3138	0.3856	0.4677	0.0795	0.1593	0.3752	0.3358	0.6586	0.2666	1.2013	1.2148	0.8574	0.2437	0.6011	0.6853	1.6454	0.2502	0.2966	0.7802	1.1208	1.4631	0.4777	0.0715	0.2936	0.3064	0.7362	0.1114	0.4435	0.3463	0.1167	0.1514	0	0.43	0	0.1718	0.0339
AK055257	chr2_-_148409297_148411402	6.3888	14.0365	4.7355	5.1075	9.7943	8.1103	6.3467	5.0395	12.0031	8.1025	8.0089	4.1781	9.177	4.0214	6.1718	3.3903	10.9742	4.6369	6.9877	2.4529	8.4748	6.3646	8.803	3.5136	3.7228	2.8397	5.7024	3.3183	4.2689	3.8845	5.0067	3.9658	6.1221	4.4991	11.0737	8.172	3.7226	4.4947	4.1477	10.3998	7.5225	4.2975	6.5138	2.1955	7.0274	3.1963
AK055260	chr19_-_40971617_40980627	0.8956	0.586	0.2266	0.5355	0.3366	0.2807	0.3673	0.305	0.0664	0.0643	0.0455	0	0.0636	0.1316	0.0263	0.3774	0.0774	0.5083	0.1452	0.2609	0.6812	0.2487	0.1953	0.4512	0.0477	0.763	0.0284	0.2152	0.0405	0.833	0.4869	0.5953	0	0.2361	0.0815	0.9071	0.8407	0.1539	0.0132	0.0677	0.1098	0.0623	0.6468	0	0.1493	0.001
AK055267	chr7_+_100092119_100102268	0	0.4853	0	0.3049	0.1884	0.2916	0.0189	0.007	0.2259	0.1516	0	0	0.0165	0	0.0468	0.4198	0	0.4942	0	0.0701	0.7077	0.2636	0.0167	0	0	0	0	0	0.1273	0.9496	0.2773	0.318	0	0.0836	0	0.091	0	0	0	0	0	0	0	0	0	0
AK055272	chr16_-_87640080_87646874	0.222	3.1495	0.4537	1.6096	0.2579	5.9104	0.0827	0.7871	0.0534	1.9534	0.1377	0	0.2036	0.0797	0.5754	1.6965	0.1406	1.691	0.5773	1.1677	1.8961	1.242	0.7024	1.3848	2.4746	1.1222	0	0.2192	1.7147	2.3033	3.5105	1.4159	0.0339	0.723	0.0285	1.8437	0.1331	0.2944	0.4548	0	0.0541	0.1588	0.1846	0	0.2234	0.0061
AK055323	chr3_+_162275134_162279381	6.9027	21.123	4.2324	14.2603	7.3464	8.9771	5.516	13.0791	3.9941	8.37	4.5645	7.7126	8.2435	1.834	6.7304	5.4647	16.7682	14.2127	5.7486	6.7483	14.3727	17.6499	14.553	7.3703	3.9425	6.7232	3.1603	9.2077	14.4645	15.6774	15.7689	10.6893	2.8871	10.7287	11.1286	21.3769	2.9828	10.4156	7.1375	5.4231	9.9083	6.1225	5.9613	0.2598	3.9201	5.0933
AK055332	chr8_-_80844161_80946527	0.4631	0.0325	0.0704	0.2557	0.0508	0	0.019	0.1368	0.0914	0	0.1045	0.2607	0.5972	0.3665	0.2741	0.1667	0.1315	0.3305	0.5251	0.2684	0.0334	0.0638	0.0836	0.0601	0.316	0.1868	0.2756	0.1914	0.2059	0.1006	0	0	0.0556	0.0315	0.27	0.0638	0.5249	0.6254	0.1073	0.1036	0.1767	0.0651	0.0747	0.0296	0.4435	0.0618
AK055351	chr15_+_89366854_89375374	0.3521	0.2527	0.0917	0.1226	0.525	0.587	0.3161	0.2833	0.1567	0.4409	0.4084	0.3399	0.3858	0.2693	0.5427	0.3096	0.3996	0.3135	0.6335	0.3904	0.2109	0.2057	0.0708	0.1111	0.8953	0.2903	0.2782	0.2812	0.2941	0.0879	0.1165	0.087	0.239	0.174	0.2352	0.1142	0.2648	0.2762	0.4402	0.704	0.1711	0.2235	0.3605	0.1553	0.4423	0.2165
AK055364	chr16_+_71017347_71020288	3.3387	1.0907	2.324	2.4727	1.6605	2.5607	1.2946	1.9055	0.1096	3.2626	5.2886	3.5421	1.3575	10.4131	1.4304	5.5256	2.486	2.8268	3.4036	5.5714	1.5013	2.0907	0.1635	4.1911	0.877	3.7057	0.2623	1.1597	3.3607	3.7649	0.8857	3.4822	0.5241	3.2	1.4494	1.0361	1.3944	4.1663	1.619	0.3252	0.9236	0.6736	2.9408	0.3542	2.2475	0.6133
AK055370	chr15_-_53618373_53622121	2.6694	14.8348	3.6113	3.3146	8.0402	8.0342	4.6403	2.9431	3.1986	5.0746	4.6761	2.2576	10.1044	1.5625	3.8497	2.0536	8.2673	3.5315	4.9079	2.5591	7.2491	2.1748	3.146	1.5431	1.0906	1.7519	3.567	2.9271	8.0553	1.8032	9.8422	1.568	9.0786	1.2669	5.0753	1.9291	6.7594	12.6283	5.1676	4.7323	6.0756	4.0738	5.8776	1.5591	5.4625	3.1253
AK055384	chr14_+_75736327_75738884	1.1786	1.3582	0.5292	0.8992	1.3282	0.6684	1.936	0.5032	1.2242	1.1964	0.9209	0.326	1.0846	0.995	0.9716	0.7091	1.2106	0.8134	0.4934	0.3003	1.3452	0.7938	0.5755	0.4162	0.171	0.3458	0.9026	0.9363	1.5572	1.1486	1.6307	1.3273	1.0658	1.2912	1.4502	0.3867	1.6527	1.9536	2.0353	0.5129	0.8203	0.6641	1.2671	1.574	0.4225	4.3771
AK055386	chr20_-_47413829_47417233	8.6117	5.9985	3.1388	29.2419	3.9905	4.3006	6.0565	25.0707	1.0254	2.5543	2.5858	0.4081	4.6383	0.5972	3.337	5.9587	9.9179	17.1648	0.7311	5.2495	5.5271	27.8758	1.7523	12.0944	2.5011	16.4246	1.7701	9.4373	8.3526	30.2898	10.5325	23.004	2.1346	10.825	7.4876	37.1601	2.4166	6.9939	4.8412	0.0432	8.5395	2.8437	3.0745	0.0927	0.8495	0.722
AK055400	chr2_+_58601391_59144404	0.1947	0.0762	0.1396	0.654	0.1709	0.0828	0.1447	0.6744	0.0374	0.1051	0.1064	0.0645	0.2055	0.2939	0.1373	0.5469	0.2505	0.9392	0.1629	0.332	0.2124	0.8458	0.0579	0.2789	0.134	0.5526	0.1729	0.199	0.3053	1.0592	0.0873	0.6453	0.1444	0.4599	0.3434	1.2227	0.1913	0.3007	0.1384	0.0512	0.1932	0.1734	0.4863	0.0147	0.1838	0.0308
AK055408	chr13_-_20194542_20200523	32.2006	21.0675	70.5053	38.285	12.3831	72.5939	13.6925	55.4299	8.74	92.7422	110.269	202.004	25.1484	58.3926	16.5407	75.4683	13.1023	33.1653	11.0156	94.1461	12.9123	18.0376	73.5166	51.6141	16.7509	47.8203	13.7731	48.764	15.4964	10.9533	13.3571	15.4337	159.048	28.0114	23.6989	19.1374	10.1326	55.6936	10.6464	42.5993	24.9442	146.287	57.7718	2.7191	8.4889	1.9461
AK055413	chr2_+_24200739_24251023	1.0624	0.6392	1.32	1.1184	2.0644	1.85	0.8747	2.2108	0.8573	0.9598	1.0097	1.3154	2.0522	2.5758	1.116	2.4252	1.1734	0.7815	1.4209	2.3441	0.5338	1.3104	1.3752	1.8703	0.4629	1.3118	0.6894	1.0176	0.7246	0.8576	0.6581	0.9898	0.9601	0.9313	0.6933	0.9267	0.4188	0.5942	1.594	0.397	1.7165	0.8271	2.7821	0.1601	1.7549	0.9769
AK055439	chr12_-_90902996_91060575	0.067	1.0224	0.2366	0.0186	0.3988	2.0289	0.2066	0.027	0.5064	0.4728	0.059	0.0429	0.0905	0	0.0176	0.0193	0.0182	0.108	0.2867	0.1581	0.4794	0.128	0	0.0689	0.1813	0.298	0.1129	0	0.0606	0.08	0.4403	0	0.033	0.0369	0.1218	0.0636	0.1918	0.0455	0.0283	0.0467	0.1072	0.003	0.0562	0.0291	0.091	0.1171
AK055458	chr7_-_150693388_150696622	1.6947	1.6381	1.0757	1.5693	2.2807	0.6306	1.7736	1.2488	0.8417	0.4764	0.5785	0.3634	2.6893	0.8071	1.0018	0.966	1.6344	0.8287	1.5187	0.4786	1.7218	1.4387	0.1707	0.3784	0.4113	0.4622	1.2276	0.8177	2.419	1.9025	1.7008	1.1755	0.3242	1.666	2.4441	1.3164	1.5715	2.1552	1.5139	1.158	0.7521	0.7236	1.8035	1.8216	1.6952	0.9877
AK055459	chr13_+_94162970_94166198	6.2277	0.8457	1.7418	6.298	5.7853	1.5644	4.5635	3.8276	1.277	1.0057	6.7203	6.0298	9.5885	2.1733	3.6215	2.9072	4.6453	4.4507	2.6174	2.993	0.2276	1.3604	3.4818	2.6852	1.0105	3.2201	1.8966	7.6479	8.0598	1.2086	0.7194	1.3915	3.9567	1.2424	2.258	1.2206	3.1689	6.0586	5.6805	6.5221	6.7113	2.5462	3.4199	0.1057	6.5405	5.0041
AK055514	chr8_-_69986591_70178979	0.0177	0.0415	0.0316	0.0354	0.0028	0	0	0.0314	0	0.0127	0	0	0	0	0	0	0	0	0	0	0.0376	0.0106	0	0	0	0	0	0	0.0146	0.0603	0	0.056	0.0266	0.0276	0.0725	0.066	0	0	0	0	0.0328	0	0	0	0	0
AK055518	chr4_+_13722711_13750207	0	0	0.0177	0.0962	0.2096	0.0469	0	0.0246	0.0959	0	0.04	0.7543	0.094	0.2242	0.0273	0.0097	0	0.0789	0.2315	0.0284	0.0199	0.0359	0.1223	0.1145	0.4906	0.3485	0	0.0808	0.0734	0.4102	0.01	0.0546	0.0653	0.0468	0.0439	0.1149	0	0.1835	0	0.1028	0.0067	0.0912	0.0886	0.3151	0.0203	0.0804
AK055533	chr1_-_199599046_199599939	0.0676	0	0.0513	0.7123	0	0.0018	0.1516	2.4149	1.1318	0.1656	0.3932	0	0.0133	0.0287	0	0.1337	0.0027	0.0111	0.0991	0.4578	0.0139	1.3435	0.2391	1.3116	0.587	3.3529	0	0.1316	0.0169	0.5935	0	0.3636	0	0.2674	0	0.2924	0.0735	0	0	0	0.0256	0	0	0.017	0.0369	0
AK055547	chr9_-_138818199_138823121	0.2167	1.8768	0.5331	0.4521	1.4475	5.4702	0.3119	0.5957	0.3095	0.8029	0.0638	0.0581	0.5212	0.1269	0.4653	0.5821	0.3707	0.849	0.4482	0.1689	5.4364	0.5727	0.0298	0.2396	0.2743	0.9496	0.2106	0.4331	0.2139	0.8747	5.5965	0.8229	0.2317	0.4118	0.2624	0.5596	0.0476	0.3252	0.5059	0.0616	0.5391	0	0.4001	0.8278	0.3438	0.6768
AK055550	chr20_-_22604709_22613514	0	0	0	0	0	0	0	0	0	0	0	0	0	0	0	0	0	0	0.0346	0	0.0096	0	0	0	0	0	0	0	0	0	0	0	0	0	0	0	0.0323	0	0	0	0.0335	0	0	0	0	0
AK055570	chr6_-_169515700_169530405	0	0.0123	0.0328	0.0285	0.045	0.0107	0.0233	0.0334	0.0166	0.081	0	0	0.1757	0	0	0	0.0037	0.0644	0.0176	0	0.0728	0.0507	0	0	0.0196	0.0698	0.0221	0.0501	0.0606	0.1241	0.083	0.1258	0.032	0.0286	0.0323	0	0	0.1545	0.0578	0	0.0766	0	0	0	0.0171	0.0461
AK055601	chr2_+_242030241_242033332	2.7863	1.2155	0.3988	1.0025	1.8473	0.7771	2.2065	0.6901	1.3935	0.446	0.5439	0.1798	1.5523	0.6912	2.8291	0.5585	2.2829	0.9261	0.6539	0.2634	2.6369	1.4204	0.121	0.1755	0.558	0.2213	1.6304	1.1652	3.6631	0.89	2.0705	1.7521	0.4902	2.3834	2.5434	0.5303	3.3028	2.1758	4.7254	1.3076	0.8049	0.4531	0.832	4.7627	0.9234	15.58
AK055602	chr10_-_30341734_30344208	6.0165	0.3586	61.9771	18.7614	5.7787	6.1408	2.4807	12.407	7.0584	12.6324	16.5824	5.1465	6.4574	18.1856	7.9269	27.0722	3.3487	12.5682	7.9431	20.2408	2.3932	16.2498	5.1577	12.2004	0.8948	17.1935	3.7368	19.879	12.6275	15.3848	1.4357	16.7246	2.0272	6.099	2.2413	26.4897	9.6718	9.062	10.1944	13.3847	22.6961	80.0303	18.1542	1.9165	3.9704	0.3438
AK055621	chr8_-_57593433_57634784	0.0317	0	0.0633	0.0131	0.0913	0	0.0113	0	0.0623	0	0	0	0.0121	0.0121	0.0161	0.0176	0.0404	0	0	0	0	0	0	0	0	0	0.0935	0	0	0	0	0	0	0	0.0104	0	0.1807	0	0.0252	0.1243	0.3583	0	0	0.5414	0.196	0
AK055623	chr19_+_17377551_17387545	1.8392	0.1012	3.6037	1.3494	2.9758	0.1928	1.0194	0.9592	2.2609	0.5938	1.1755	2.0753	1.1282	0.5862	1.443	1.3126	0.3396	0.7758	12.0518	1.7816	0.1302	0.5407	2.4931	1.5462	3.2185	4.2132	1.015	2.0277	0.383	0.3851	0.1048	0.4735	2.839	0.349	2.0922	0.4214	1.5248	0.7144	2.6998	4.9164	3.8596	2.6989	1.1799	0.1979	7.0411	0.0066
AK055631	chr1_-_75368246_75370849	0	0	0	0	0	0	0	0	0	0	0	0	0	0.0065	0	0	0	0	0	0	0	0	0	0	0	0	0	0	0	0	0	0	0	0	0	0	0	0	0	0	0	0	0	0	0	0
AK055656	chr10_+_21843945_21845804	0.4722	0.2852	0.1266	1.1128	0.5385	0.343	0.0875	0.4224	0.0559	0.1796	0.0666	0.1263	1.0682	0.166	0.1809	0.2727	0.9369	0.6106	0.0984	0.1755	0.2225	0.5962	0	0.1263	0	0.2811	0.0531	0.2755	2.1145	0.7719	1.2462	0.821	0.272	0.2841	0.6672	0.1038	0.3119	0.2441	1.4082	0.2472	0.4417	0.2769	0.0056	0.2885	0.154	0.6457
AK055657:1	chr6_-_30366765_30402607	4.4687	2.9348	1.6072	4.3182	5.0979	4.1428	2.6949	3.2824	2.4372	2.8527	1.7378	1.154	6.034	3.5409	9.8705	6.7431	4.4491	4.3144	4.5129	1.3084	3.0279	3.5858	1.8605	2.3956	1.633	1.5278	2.8511	2.9101	6.4966	7.1947	3.4133	6.267	2.4178	3.5233	2.3539	3.1307	3.1202	4.1673	6.9366	1.8689	2.9542	1.5651	3.9043	8.8055	5.2938	2.9617
AK055666	chr5_+_55326751_55335228	0.1102	0.1724	0.0328	0.0705	0.4544	0.7783	0.027	0.0163	0.3832	0.2583	0.1515	0.5416	0.3743	0.1379	0.2172	0.2691	0.1257	0.1449	0.7825	0.0949	0.1144	0.2248	0.1092	0.0826	0.4593	0.551	0.1273	0.1501	0.1995	0.1408	0.0773	0.0334	0.2717	0.2004	0.1344	0.0721	0.2295	0.3928	0.2492	0.1933	0.3994	0.109	0.4865	0.1136	0.0868	0.2388
AK055694	chrX_+_135819219_135903480	0.7067	1.135	0.375	0.5843	1.7042	1.159	0.7766	0.5252	0.7131	0.4733	0.3357	0.2497	0.9297	0.1848	0.1886	0.2441	1.8224	0.2782	1.9916	0.3342	1.3039	0.1699	0.2029	0.1375	0.2193	0.4266	0.8257	0.5564	0.5154	0.3946	1.0755	0.3723	3.3318	0.1763	2.116	0.3856	0.5898	1.3857	0.3349	0.4847	1.5828	0.0727	0.7629	0.2538	1.9236	0.3615
AK055712	chr12_-_105871937_105873405	1.8674	3.1676	0.7404	1.0882	1.8648	2.039	1.2153	1.1026	1.3106	2.738	1.9867	0.2827	4.4183	0.6097	2.9493	0.9586	2.2334	1.5471	4.0787	1.2075	1.7328	1.3185	2.3892	0.6679	2.0838	1.0061	2.0715	2.5684	1.2019	1.3592	2.0174	1.186	0.9697	1.6569	2.2968	1.3499	0.9436	2.256	1.519	3.7078	1.4956	2.1241	1.7875	0.7528	3.5087	1.0265
AK055742	chr16_-_22338360_22356537	0.2801	1.7445	0.4518	1.4309	0.6191	1.9953	0.3435	0.47	0.9524	1.6029	0.6237	0.9349	0.7477	0.528	0.6468	1.5101	0.5882	1.6542	3.0872	1.8051	1.6308	1.2092	1.3626	2.053	3.449	3.5439	0.4671	0.8667	0.6389	2.2175	3.3443	1.4024	0.153	0.5864	0.5073	1.7353	0.5174	0.4874	0.7888	0.6168	0.7596	0.4496	0.9449	0.6543	0.3697	0.5286
AK055746	chr1_+_204097829_204131838	2.5754	4.305	0.7654	0.1773	0.3498	0.1603	0.0948	0.1149	0.3195	0.0855	8.701	5.351	2.2331	0.4527	2.2121	1.8848	10.7227	6.3286	16.2725	9.6704	6.1257	4.2335	2.6549	3.8501	1.3471	6.0077	0.041	0	5.1533	5.1099	3.5862	3.6304	3.0888	2.0121	8.6642	6.1306	2.5954	3.9234	7.4316	0.3401	6.0112	1.7863	10.9287	0.7012	7.3398	5.1075
AK055772	chr11_+_8038160_8047496	0	0	0	0.0114	0	0	0.0005	0.0184	0	0	0	0.2745	0	0	0.0377	0	0	0.0091	0.0397	0	0.0055	0.0124	0.176	0	0	0.0092	0.0114	0.0106	0	0.0176	0	0.0377	0	0	0	0.0125	0	0.0317	0	0	0	0	0	0	0	0
AK055785	chr16_-_4602085_4604870	2.3205	3.2733	1.3477	2.6764	3.4541	2.6	4.2532	2.9839	1.6612	1.8185	0.9633	0.3902	2.9807	0.3777	1.5702	1.204	3.6947	1.9534	0.4559	0.3405	4.7729	2.143	0.1023	0.835	0.1124	1.3686	4.3885	1.9967	1.7317	1.9548	6.7366	2.9838	1.6502	2.0861	3.4165	2.9108	2.4309	4.2163	1.8786	1.6256	3.0679	0.399	1.386	1.2756	2.0836	1.1925
AK055803	chr10_+_4083917_4121205	0	0.0048	0.0277	0.0201	0.0121	0.0087	0.0736	0	0.0056	0.1099	0	0	0	0	0	0.0182	0	0	0.0339	0	0	0	0.0467	0	0.6329	0	0	0	0	0	0	0	0	0	0.0125	0.0111	0	0	0	0.0284	0.0125	0	0	0	0.0124	0
AK055811	chr5_-_169551228_169556215	0	0	0	0	0	0	0	0	0.0033	0	0	0	0	0	0	0	0	0	0.0466	0.0665	0.0259	0	0	0	0	0.0636	0	0	0	0	0	0	0	0	0.0143	0	0	0	0	0	0	0	0	0	0	0
AK055831	chr3_+_72283097_72306173	0.0156	0	0	0.0299	0.0206	0.0441	0	0.1007	0.0156	0.0921	0.0367	0.0255	0.0301	0.1756	0	0.0155	0	0.0409	0.0596	0.0849	0.0414	0.1641	0.0132	0.0613	0	0.0609	0	0	0.0257	0	0	0.2156	0	0.4969	0.0091	0.0448	0	0.0833	0.0442	0	0.0288	0	0.1673	0	0	0
AK055832	chr17_+_77214601_77216608	0.3581	0.2194	0.1383	0.1695	0.5935	0.4802	0.1136	0.1474	0.2615	0.3901	0.2867	0.7322	0.2135	0.5281	0.3918	0.1507	0.1093	0.2616	0.5498	0.3919	0.2081	0.1581	0.3379	0.2237	0.6885	0.3412	0.2103	0.2409	0.6019	0.1318	0.0978	0.1608	0.375	0.2297	0.1937	0.2003	0.0592	0.2366	0.0786	0.2715	0.3071	0.1804	0.2796	0.2489	0.6641	0.2472
AK055853	chr1_-_15525762_15542959	0.1947	0.0089	0.0483	0.0742	0.0956	0.0638	0.1759	0	0.5673	0.1668	0	0	0.0822	0.0382	0.043	0.056	0.1118	0.0286	0.1974	0.0368	0.0476	0.0381	0.0358	0.0304	1.2178	0.1057	0.5118	0.0368	0.2072	0.023	0	0.0737	0.4482	0	0.1243	0.0268	0.1887	0.0929	0.0192	0	0.0931	0.0436	0	0.0012	0.4169	0
AK055854	chr20_+_36321990_36355708	0	0.0156	0.0251	0.0111	0.0053	0.0134	0	0.0135	0.0022	0.0877	0.1514	0.0486	0	0.0146	0	0.014	0.0112	0.0194	0.0254	0	0.0273	0.0131	0	0	0	0.0191	0.0224	0.02	0	0.0253	0	0.0557	0	0.0391	0	0.0232	0	0.0224	0	0.0494	0.0236	0.098	0.0369	0	0	0
AK055856	chr1_-_224789941_224797092	0.1358	0	0	0.0187	0.0584	0.0146	0.0554	0.0224	1.0935	0	0.0593	0.0083	0.0649	0.0021	0.0962	0.0614	0.0304	0.0609	0.3929	0.0343	0.0268	0.0242	3.1996	0	0.1049	0.0246	0.0319	0	0.1142	0	0	0.0229	0.1095	0.0262	0.507	0.0076	0.1475	0.3059	0.0806	0.0883	4.2186	0	0.0588	0	0.5643	0.004
AK055863	chr8_+_9219970_9230000	0	0	0.0218	0	0	0	0.0089	0	0	0	0	0	0	0	0	0	0	0	0.0117	0	0	0	0	0	0	0	0	0	0	0	0	0	0	0	0.0071	0	0	0	0	0	0	0	0	0	0	0
AK055868	chr14_-_57810406_57834603	4.0955	3.0751	2.8055	2.4672	2.5966	1.8347	2.9226	2.8284	1.779	1.95	1.47	1.0438	2.1307	3.526	1.1963	1.8455	4.0027	2.0714	1.2799	0.7896	3.1572	1.5638	2.0788	2.2435	0.1867	0.8412	1.7715	1.9026	2.9031	0.7338	2.6739	1.6779	1.4758	1.9038	2.3782	1.7443	1.5303	1.6225	2.1237	1.3849	1.2941	3.1564	1.8338	0.9029	1.531	1.3047
AK055876	chr14_+_72998881_73015789	0.0585	0.338	0.4594	0.1571	0.0384	0.4713	0.0603	0.1263	0.1331	0.3967	0.0184	0.2062	0	0.0799	0.0441	0.2004	0.066	0.1618	0.0551	0.6492	0.3135	0.1289	0	0.2243	0.0338	0.7331	0.0099	0	0	0.119	0.4393	0.0619	0.0484	0.0101	0.031	0.2224	0.1996	0.0595	0	0	0.1439	0.095	0.2389	0.0497	0.0105	0
AK055890	chr2_-_241569604_241574162	0.0089	0.066	0	0	0.0688	0.0929	0	0	0.5173	0.0158	0	0	0.0633	0.0427	0	0	0.0204	0	0.0086	0	0.0285	0	0.5343	0	0	0	0	0	0.0295	0	0.0404	0	0.0856	0	0.2757	0	0	0.1367	0.0254	0	0.0662	0	0.1218	0	0.1569	0.0415
AK055918	chr2_-_28460779_28471043	0.0712	0.0049	0	0.0096	0.0499	0	0.1328	0.0021	0.2224	0	0.0022	0	0.0095	0.023	0	0.0368	0.038	0.0129	0.0272	0	0.0306	0.0277	0	0	0.0104	0	0.2966	0.0408	0.0024	0.0062	0	0.0518	0.0264	0.0062	0.3344	0.0536	0.2343	0.1148	0.0389	0	0.0508	0.1119	0.0219	0.0775	0.0108	0
AK055921	chr5_-_159450924_159453516	1.2494	5.5118	1.1105	2.2152	2.4905	3.1458	3.8878	1.9383	2.8973	3.7247	1.5452	0.9615	3.2209	2.3998	1.6245	1.6497	1.5678	1.5735	1.0791	0.5958	5.4067	2.7923	0.5909	1.1854	1.4631	1.2674	3.057	3.5955	4.1249	2.4227	7.7789	6.1993	2.4931	6.3855	3.6569	2.8039	1.8457	3.5551	3.0568	3.6618	2.753	0.6244	1.5715	5.6248	1.6815	4.5322
AK055932	chr7_+_81476428_81497207	0	0	0	0.0065	0.0153	0	0.0348	0	0	0.0072	0	0	0.0029	0	0	0	0	0	0.0151	0.0431	0.0084	0	0	0	0	0.0206	0	0	0.0521	0	0	0	0	0	0.0191	0.0191	0	0.0013	0.0313	0	0	0	0.02	0.0538	0.0107	0.0139
AK055933	chr6_-_142889284_143000719	0	0.0061	0	0.01	0	0	0.0067	0	0.0142	0	0.0215	0	0	0	0	0.1042	0	0.016	0.2272	0	0.0097	0.0164	0.0066	0	0.3019	0	0	0	0.0603	0.0311	0	0.0332	0	0.038	0	0.0236	0	0	0.013	0	0	0	0.0231	0.0275	0.253	0
AK055934	chr3_+_108442228_108449885	1.4558	0.7078	0.4473	0.4731	1.8288	0.7703	0.6363	0.8198	0.6709	0.37	0.5237	0.2029	2.4113	1.7903	1.3114	2.2532	1.1207	1.316	2.5478	1.1765	0.8023	1.908	1.4115	0.8162	0.1517	0.8349	0.7849	0.3462	1.6806	1.2916	0.882	1.6814	0.6879	2.0552	0.6688	0.578	0.7111	1.5979	0.797	0.4755	1.4726	0.5001	1.7388	2.5157	1.0725	1.06
AK055957	chr12_+_131995373_131997863	0.2281	0.0215	0	0.3914	0	0.0764	0.1784	0.0288	0.0323	0.2289	0.2797	0	0.0835	0	0.1052	0.9133	0.3052	0.8731	0	0.0884	0.143	0.3447	0	0	0	0.1901	0	0	1.1016	0.8208	0.2929	0.3476	0.0565	0.0396	0.1358	0.1553	0.1158	0.0496	0.0591	0	0.0095	0.0787	0	0	0.2409	0.0596
AK055967	chr2_+_95556474_95561880	1.1385	1.9033	0.2231	0.3318	0.8399	2.5583	0.4119	0.3198	0.596	2.1455	0.3812	0.2414	1.7525	0.5141	1.2753	0.3051	1.7845	0.4129	9.3554	0.8919	1.6712	0.4416	1.1124	0.7391	0.6598	0.6211	0.5197	0.0848	0.7393	0.4863	2.0956	0.5943	0.6675	1.0522	1.0501	0.4435	0.707	0.735	0.8737	0.2968	1.1502	0.3092	0.4041	0.966	1.541	0
AK055974	chr12_+_66200128_66247173	0	0	0	0	0	0.0224	0	0	0	0	0	0	0	0	0	0.0236	0	0	0	0	0	0.0142	0	0	0.2225	0	0	0	0	0	0	0.0431	0	0	0	0.0143	0	0.0363	0	0	0.011	0	0	0.0044	0.016	0
AK055981	chr15_-_88418751_88420773	5.0393	2.0595	5.0031	12.7837	22.0854	39.9293	2.8423	16.3405	4.5737	13.1254	20.5777	109.468	18.4671	13.101	5.835	32.0142	11.374	36.7329	19.7241	112.302	12.0515	25.1014	3.4875	19.1241	3.2659	49.2965	0.9995	27.3653	7.0417	15.671	8.2117	14.5148	5.2268	8.2082	3.7488	21.6994	4.3501	11.7048	9.7357	15.3176	14.0045	3.9707	27.2658	1.0911	4.0269	5.3183
AK055993	chr20_+_1254053_1307378	0.9896	0.8359	2.8916	0.9717	1.4779	1.5218	0.4965	0.8174	0.5642	1.0081	1.1852	1.0056	0.9127	2.8263	2.3767	1.5297	0.4204	1.3484	1.5912	0.987	0.9657	0.9369	0.9894	0.8268	0.1474	0.859	0.7231	0.89	1.0282	1.3535	0.6029	1.3122	1.207	1.0994	0.897	0.6182	0.1545	1.4588	1.1659	0.4317	1.4872	1.9712	1.4098	0.5976	0.5326	1.007
AK056031	chr18_+_53457684_53556274	0.5914	0.2948	0.5314	0.4721	0.6604	0.1911	0.3455	0.2666	0.8328	0.4584	0.5232	0.1402	0.489	0.2546	0.8607	0.414	0.5219	0.444	0.3232	0.1168	0.5203	0.3041	0.4494	0.1571	0.011	0.3352	0.5028	0.4634	1.6466	0.3237	0.2666	0.1975	0.4033	0.4141	0.543	0.3011	0.2148	0.7015	1.1515	0.163	0.4713	0.1257	0.6014	1.9672	0.4998	0.9171
AK056047	chr12_-_129202083_129212721	13.9923	4.2056	2.4607	0.2863	1.3856	8.1917	0.0551	0.2704	0.2393	11.3263	0.8542	0.1883	7.2191	2.0416	0.7206	0.7134	0.0763	0.2301	0.4361	0.8361	2.4285	0.1584	8.1458	0.5099	3.5241	0.7664	3.1359	2.8903	1.1863	0.1221	2.9589	0.8369	0.7357	0.2993	0.1514	0.4104	3.3834	2.5359	0.279	4.8704	0.7073	64.3506	2.8968	0	1.5017	0
AK056051	chr16_+_46947096_46953991	14.7884	25.0336	6.0446	10.2126	15.3424	13.6664	13.2519	12.8264	5.5584	8.4524	6.762	2.5202	16.8883	4.6764	10.2582	6.6328	20.4095	10.6496	22.5958	8.736	20.0022	15.6429	4.0668	6.506	3.4199	12.7538	8.5325	12.6755	6.3982	10.155	12.4162	11.7552	11.07	13.6514	16.2472	13.7507	8.2832	11.9078	6.2133	6.5748	34.3713	4.8647	7.322	9.395	10.1297	8.2425
AK056063	chr16_-_2727077_2740812	0.19	0.0869	0.0631	0.0525	0.3353	0.2354	0.0173	0.0314	0.159	0.1987	0.1646	0.3083	0.284	0.1838	0.2484	0.1396	0.0806	0.2206	0.6102	0.1262	0.0834	0.1506	0.7605	0.0935	1.8463	0.3059	0.1375	0.1604	0.1259	0.2206	0.0798	0.1285	0.4502	0.1265	0.0746	0.0437	0.1096	0.1901	0.1065	0.0408	0.1387	0.0699	0.4736	0.1417	0.2537	0.1736
AK056073	chr19_-_6140738_6150540	0.6948	0.4999	0.1527	0.1697	0.7536	0.754	0.3333	0.2074	0.9261	0.6223	0.312	0.2427	2.5381	0.2078	0.6334	0.0966	0.6653	0.232	1.4034	0.2887	0.498	0.3075	0.6282	0.2007	0.9257	0.2942	0.2238	0.274	0.7294	0.3511	0.4709	0.09	0.4696	0.2226	0.9726	0.2539	0.126	0.7673	1.0571	0.095	0.5438	0.2437	0.6258	0.3452	0.613	0.699
AK056077	chr2_-_47566663_47569195	0.1048	0.5138	0.0187	0.161	0.0278	0.4693	0.0616	0.2049	0.0902	0.4438	0.0494	0	0.3988	0.0215	0.0673	0.355	0.0398	0.3766	0.1203	0.6002	0.6303	0.2717	0.5517	0.165	0.0655	0.4785	0	0.1713	0.0519	0.2115	0.7637	0.1715	0.0821	0.091	0.0429	0.3479	0.0374	0.032	0	0.2941	0.1165	0	0.0265	0	0.0503	0.0613
AK056081	chr4_+_4814432_4840002	0.0379	0.084	0.032	0.162	0.0901	0.0662	0.1183	0.1193	0.0098	0.0948	0.2954	0.2371	0.3319	0.0855	0.0845	0.0892	0.1896	0.1961	0.0657	0.0976	0.0879	0.0968	0	0.1172	0.157	0.0934	0.0214	0.0244	0.2342	0.2773	0.1819	0.1465	0.2182	0.2539	0.0822	0.1101	0	0.1489	0.1145	0	0.0497	0	0.1009	0	0.0242	0.158
AK056105	chrX_+_42921186_42970791	0	0	0	0	0	0	0	0	0	0	0	0	0	0	0	0	0	0	0	0	0	0	0	0	0	0	0	0	0	0	0	0	0	0	0	0	0	0	0	0	0	0	0	0	0	0
AK056108	chr10_-_117806433_117807492	30.606	1.4343	1.2383	4.0118	11.3936	2.394	7.4861	5.1667	2.987	0.3492	4.2931	15.9834	9.5311	5.8634	11.027	4.5963	34.3504	6.6563	15.6564	4.4474	2.3986	4.3234	2.9894	7.3096	2.1865	5.1212	13.5484	4.7602	1.5903	8.3698	1.9419	4.6759	0.1851	3.4201	15.9007	6.3825	57.1042	15.4178	14.7686	6.8523	14.9764	2.2616	8.3102	2.9234	7.0793	0.4983
AK056135:1	chr14_+_18720031_18725871	0	0	0	0	0	0	0	0	0	0	0	0	0	0	0	0	0	0	0	0	0	0	0	0	0	0	0	0	0	0	0	0	0	0	0	0	0	0	0	0	0	0	0	0	0	0
AK056135:2	chr14_-_18989491_18995333	0.0228	0	0	0	0.0162	0	0	0	0	0	0	0	0	0	0.048	0	0.0601	0	0	0	0	0	0	0	0	0	0	0	0	0	0	0	0	0	0	0	0	0	0	0	0.0207	0	0	0	0	0
AK056135:3	chr22_-_14567164_14572999	0.7979	0.0089	0	0.0391	0.7945	0	0.1059	0.0973	0	0.0644	0	0	0.9376	0	0.6885	0.0359	1.0236	0.064	0	0	0.3288	0.0426	0	0.041	0.1503	0	0.0838	0	0.0602	0	0	0.0664	0.1308	0.0379	0.0214	0.0656	0	1.8328	0	0	0	0	0	0.1098	0.8119	0
AK056150	chr1_+_45046854_45052453	0.3809	0.0891	0.3514	0.4409	3.6709	0.2604	0.7407	0.2504	1.5041	0.817	0.0389	0.1825	0.1994	0.0533	0.2035	0.0909	0.1868	0.2587	0.5322	0.1349	0.3563	0.2464	0.3782	0.0513	0.1838	0.3769	0.4971	0.3848	0.5181	1.2567	0.0745	0.7736	0.5424	0.1105	0.6087	0.2094	1.6524	0.9795	0.3255	0.1157	4.0533	0.1641	0.7685	1.8941	2.3648	0.9484
AK056164	chr12_+_96382929_96451675	3.4102	0.3938	0.8533	0.2575	1.0276	0.1751	0.1392	0.1898	0.1307	0.1374	0.7503	0.2559	0.6414	0.2038	0	0.0791	0.0591	0.1069	0.0475	0	0.0846	0.1269	1.0977	0.1119	0.637	0.0779	3.699	0.5474	0.563	0.1203	0.22	0.0396	6.4919	0.333	0.7535	0.5905	0.2883	0.7181	0.0566	1.2184	0.5888	2.2305	0.2875	0	0.7278	0
AK056166	chr21_+_45539291_45541696	10.117	10.5161	4.331	15.4071	13.9489	17.0058	7.4333	16.5994	8.996	10.7746	6.4047	5.9491	12.8877	3.7815	6.0509	8.8601	7.3727	22.9052	6.6751	4.4235	10.8252	13.2966	6.7162	7.6648	7.3157	9.9434	6.9404	12.9195	14.5764	23.0336	10.5301	5.6597	12.779	7.6848	10.6023	19.0742	13.0679	8.6494	15.0712	10.4124	12.632	5.7149	8.1416	3.0903	6.4201	2.5711
AK056172	chrX_+_73080887_73137051	3.6517	2.4497	3.3037	3.806	3.6615	2.43	1.811	1.9294	2.7178	1.8629	2.3051	1.8514	4.6583	2.8583	2.5891	1.7358	2.7592	2.1515	3.1508	1.4851	2.2373	1.9489	1.7692	1.449	0.9747	1.5508	3.082	2.1573	4.5993	3.5798	2.4212	1.9788	2.9131	2.8427	2.3166	1.8912	1.4168	3.814	5.5907	1.3578	2.3396	1.7442	4.0832	3.4842	3.4943	1.5885
AK056174	chr9_+_126666087_126671539	11.3465	8.9682	4.6678	11.8413	5.6453	4.1327	4.515	7.162	6.2252	2.5978	2.2918	2.5432	8.1131	3.7324	7.9742	14.3834	8.9938	13.1908	13.5137	2.3608	3.9429	8.6965	0.0765	2.6082	0.5825	3.0337	2.9725	6.7763	7.8259	10.1446	6.0339	7.4003	2.0961	2.8005	2.5588	6.8871	4.8811	2.9467	5.3385	5.724	4.6985	1.3143	4.7937	7.3659	13.1777	4.1895
AK056182	chr13_+_40605074_40708822	0.1346	0.0715	0.1953	0.078	0.298	0.1041	0.2253	0.2162	0.3604	0.2553	0.4442	0.2161	0.5371	0.4731	0.0199	0.0899	0.1267	0.0763	0.1314	0	0.0666	0.0634	0.7694	0.3426	0.5599	0.0745	0.3976	0.1996	0.1802	0.0373	0.0495	0.1196	0.2062	0.2338	0.284	0.1359	0.1174	0.3351	0.1677	0.2289	0.3869	0.5117	0.1955	0.132	0.3288	0.1626
AK056196	chr4_-_183133302_183243283	0.0429	0.0162	0.1373	0	0.077	0.012	0.0335	0	0.1012	0.0312	0	0	0.0742	0.0154	0	0.105	0.015	0.0339	0.103	0.0905	0.0052	0.0736	0.2187	0.0468	0.4282	0.0613	0.0386	0	0.1672	0.0335	0.0162	0.1073	0	0.0204	0.0277	0.0159	0.0423	0.015	0.0834	0	0.0679	0.1892	0.0497	1.0333	0.1044	0.0683
AK056211:1	chr6_+_28663133_28667503	0.0438	0.485	0.1043	0.0365	0.0483	0.45	0.0107	0.0188	0.2294	0.534	0	0	0.0693	0.0199	0.1003	0.0091	0	0.0427	0.138	0	0.1778	0.0245	0.5389	0.0656	0.3345	0.0211	0.0185	0.0397	0.0481	0.0737	0.1977	0.0796	0	0.0333	0.204	0.0837	0.0651	0.137	0.0415	0.0512	0.0087	0.1299	0.0553	0.022	0.1481	0
AK056212	chr14_-_47303906_47333967	0.1316	0.0097	0.1429	0.0279	0.0385	0.0137	0.1387	0.0129	0.9576	0	1.7351	0	3.0889	0.0843	0.6675	0	1.8593	0.0446	1.9465	0.0396	0.2141	0.1781	0.3085	0	0	0	0	0	2.4342	0.2227	0	0.0396	0.0253	0	3.9313	0.1097	0.0778	4.3499	0.2532	0	1.3272	0.0216	1.8189	0	0.9353	0
AK056228	chr12_-_3275628_3279651	0	0.0638	0	0.2273	0.0121	0.0778	0	0.0809	0.04	0.0321	0	0	0	0.0124	0	0.272	0.0138	0.2457	0.0174	0.1489	0.0944	0.4488	0	0.0819	0	0.0271	0	0.0992	0	0.1538	0.2878	0.0497	0	0.0378	0	0.0814	0.0975	0.0278	0.0199	0	0	0	0	0.1096	0	0.1388
AK056246	chr2_-_237632815_237659199	0.5425	0.2067	0.2241	0.3142	0.344	0.2116	0.2372	0.1114	0.5833	0.2223	0.2322	0.7117	0.5151	0.1834	0.6373	0.2442	0.4902	0.3287	0.6084	0.2359	0.362	0.3048	0.7446	0.2207	0.1389	0.1519	0.4096	0.4796	0.3842	0.5791	0.2629	0.1791	0.3827	0.1451	0.9625	0.227	0.1582	0.363	0.3309	0.4398	0.3976	0.2126	0.4893	0.446	0.9125	0.4385
AK056252	chr3_+_179017346_179099706	0	0	0.0253	0.026	0	0.0268	0.0356	0	0.0234	0.025	0	0	0	0	0	0.0282	0	0	0.0136	0	0	0	0	0	0.0567	0	0	0	0	0.0483	0	0.0773	0.0123	0	0.0249	0.0229	0.1012	0	0	0	0.0263	0	0	0.1424	0.0287	0
AK056253:1	chr16_+_2625551_2628727	0.066	0.0797	0.0236	0.1848	0.0394	0.0312	0.0727	0.0528	0.0073	0.0116	0	0	0.0553	0.018	0.024	0.0197	0.1306	0.1274	0	0	0.0632	0.0197	0	0.0074	0	0.0086	0.0586	0.018	0.0763	0.09	0.1044	0.0721	0	0.0274	0.1005	0.0199	0.0472	0.0606	0.1033	0	0.0795	0.0098	0.0167	0.1292	0.0089	0.0332
AK056253:2	chr16_-_2551468_2554644	0.099	0.1285	0.0755	0.2769	0.136	0.0921	0.0448	0.0891	0.0474	0.084	0.0581	0	0.0455	0.0466	0.1672	0.1059	0.0862	0.2007	0.1148	0.0123	0.3285	0.1551	0.0393	0.0755	0	0.1001	0.0754	0.1291	0.1969	0.4517	0.5283	0.25	0.1257	0.2574	0.0952	0.0526	0.0612	0.1601	0.1432	0.0796	0.093	0.0309	0.0523	0.2923	0.0651	0.4122
AK056267	chr20_-_61494366_61497405	0.1799	0.727	0.2837	1.049	0.5602	1.1139	2.2444	2.9986	0.2121	1.4922	0.0651	0	0.863	0.0094	0.0439	0.9782	0.3498	0.2935	0.2378	0.2354	1.3389	0.4618	0.1176	2.6594	0.0662	0.2302	0.2713	1.6065	0.8908	0.2873	0.9855	0.5648	0.1021	0.2725	0.2627	2.8832	0.1479	0.122	0.3079	0	0.0703	0.1946	0.0407	0	0.2284	0.1083
AK056304	chr18_+_76006922_76030603	0.9151	0.6982	0.8598	1.6418	0.6234	0.1608	5.947	1.9185	1.6338	0.3852	1.7966	0	2.9295	0.3834	0.2877	0.3024	0.7233	0.4704	2.0641	0.2319	0.3104	0.5583	1.4439	2.126	0.0545	0.0341	3.9623	4.8027	0.1569	0.6121	0.3082	1.1268	3.015	2.3224	4.4383	2.0209	0.0817	3.1157	0.386	2.7074	1.8417	1.9582	0.0819	0.0782	0.0797	0.3878
AK056332	chr2_-_227818669_227898146	0.9848	0.3471	0.5043	0.4831	0.7108	0.2787	0.4345	0.3843	0.5365	0.2377	0.7682	0.125	1.5423	0.7085	0.5982	0.2624	0.7241	0.3563	0.7291	0.1565	0.4112	0.4525	0.4566	0.366	0.1864	0.2458	0.5336	0.3014	0.8276	0.3575	0.2123	0.3546	0.9199	0.5926	0.8845	0.4442	0.1978	0.5818	0.3882	0.0662	0.6346	0.4613	0.3671	0.1411	0.2317	0.4761
AK056351	chr9_+_102155163_102195972	1.5979	0.2666	0.6341	0.4955	1.4227	0.4875	0.8848	1.1336	1.0551	0.6751	1.1102	0.5903	0.8936	0.6012	3.0619	0.2118	1.536	0.5311	1.7138	0.68	0.5432	0.7501	0	0.4244	0.1482	0.6627	0.1808	0.17	0.8995	0.1436	0.1208	0.8624	0.1396	0.6388	0.7683	0.4709	0.7313	1.4091	4.1994	0.735	0.7565	0.2116	1.776	0.8867	2.185	1.1996
AK056368	chr14_+_23982017_24041243	0.2801	0.0603	0.0357	0.1314	0.2052	0.0189	0.1174	0.1421	0.2474	0.1383	0.0471	0	0.1886	0.1091	0.3375	0.0992	0.0608	0.1528	0.1173	0.0273	0.06	0.0983	0.263	0	0.0382	0.0782	0.104	0.0816	0.5008	0.0511	0.0451	0.1272	0.1318	0	0.1918	0.0181	0.0892	0.0458	0.2272	0.0701	0.1392	0.0296	0.0856	1.4011	0.4071	0.2026
AK056375	chr10_-_51450947_51497569	0.3232	0.145	0.1665	0.1352	0.3072	0.1597	0.1885	0.2039	0.2722	0.1356	0.1132	0.4454	0.0557	0.1483	0.1223	0.2486	0.2251	0.2285	0.2826	0.2096	0.1345	0.1785	0.1631	0.0933	0.661	0.5092	0.1443	0.0262	0.121	0.0818	0.049	0.0876	0.1893	0.0599	0.1125	0.0809	0.4692	0.0881	0.1078	0.6043	0.3818	0.2732	0.1093	0.0578	0.2872	0.0543
AK056376	chr15_-_71996989_72007642	0.1446	0.0194	0.0345	0.2164	0.0594	0.0116	0.5569	0.0908	1.0674	0	0.2728	0.3832	0.2714	0.0798	0.5389	0.1088	0.5461	0.4779	0.1199	0.1052	0.0308	0.2011	0	0.065	0.1344	0.1515	0.044	0.3677	0.93	0.919	0	0.2339	0.2277	0.1302	0.2409	0.2957	0.8438	1.0909	1.5591	0.2029	0.5328	0.0286	0.5121	16.0562	1.2121	0.0204
AK056384	chr21_+_33022296_33027093	0.8701	1.1426	0.3562	0.9749	1.4455	1.799	0.5589	0.9471	0.4213	0.8056	0.9558	0.6246	1.3172	1.676	1.3215	1.2202	1.087	2.0601	1.5078	1.3889	1.7195	1.6266	0.7184	0.7143	0.6619	1.0152	0.3701	0.4663	1.8955	1.8819	0.8696	1.6077	0.2271	1.2684	0.7079	1.1422	0.2457	1.7414	1.6357	0.4795	0.6907	0.7334	1.7447	0.2144	0.7828	0.5118
AK056396	chr1_+_141960583_142005271	0.0506	0	0	0	0.134	0	0.1044	0.2247	0.4019	0.0567	0.2384	0.3545	0	0.0345	0.207	0.1437	0.7478	0.0443	0.9388	0.1379	0.146	0.151	0	0	0.2108	0	0.4054	0.4124	0.1251	0.2153	0.2283	0.198	1.4105	0.3677	0.6245	0.1765	0.1205	0.0386	0	0.1774	0.1404	0	0.3358	0.4399	0.4334	0.0159
AK056401	chr3_-_157947830_158017496	0.7364	0.2261	0.1598	0.1296	0.1607	0.4163	0.0422	0.3241	0.0795	0.1803	0.1806	0.8458	0.866	0.3487	0.8399	0.1048	0.1068	0.5877	0.7777	0.8532	0.3459	0.1144	0.6832	0.1723	0.2861	0.4581	0.0486	0.3479	0.4109	0.1217	0.4621	0.1858	0.2779	0.1659	0.6108	0.1581	0.0912	0.8199	0.2902	0.3584	1.003	0.5401	0.3229	0.1826	0.2472	0.015
AK056417	chr12_+_52738370_52802285	0.8934	0.0435	0.0832	0.0297	0.029	0.1407	0.0238	0.0625	0.2996	0.1623	2.0213	0.1075	2.8297	0.0776	0.0591	0.0647	0.1902	0.0664	1.2675	0.1328	0.0345	0.0393	0.4548	0.2258	0.6879	0.2778	0.0352	0.0737	0.1147	0.0184	0.0244	0.0295	0.7131	0.0056	0.1561	0.1237	0.5157	0.1902	0.3427	2.2276	0.1914	0.3613	0.5809	0	0.288	0.0476
AK056431	chr1_+_150552558_150605790	0.4934	0.0906	1.3467	0.5628	0.3099	0.0861	1.5353	1.1827	0.0308	0.3645	0.306	0.5738	1.1662	0.2211	0.3176	0.5681	0.4933	1.0543	1.9273	0.3736	0.4923	0.6101	0.2683	0.1662	0.1406	0.6661	0.2871	0.3314	0.1792	0.6046	0.4845	0.699	1.7569	0.2326	0.7142	1.2804	0.0182	0.2838	0.204	0	0.0849	0.7964	0.0902	0.0334	3.4612	0.3881
AK056432	chr20_-_51448873_51554267	0.0671	0	0	0	0	0	0.0101	0	0	0	0	0	0.0144	0.0153	0	0	0	0	0.0856	0	0	0	0	0	0	0	0.0283	0.0609	0	0	0	0.0407	0	0	0.0131	0	0.0798	0	0.0002	0	0	0.0332	0	0	0.0289	0
AK056484	chr7_+_26404863_26505119	1.6182	1.4002	0.5234	0.7262	1.8424	1.9658	0.7753	0.6546	0.4846	0.5514	0.4457	0.1812	3.0751	0.0798	1.6318	1.0366	0.5582	0.6507	1.4566	0.5331	2.0213	0.5854	0.6861	0.272	0.2423	0.4517	0.6382	0.9121	0.7932	0.6136	2.9643	0.8259	0.5583	0.2947	1.6905	0.5804	0.3548	1.523	1.081	1.6536	0.7664	0.1634	0.8263	0	0.3941	0.0157
AK056485	chr5_+_91531109_91768107	0	0.0198	0.0209	0.0719	0.0022	0.0201	0.0494	0.0378	0.0134	0.05	0	0	0.0114	0	0	0	0.0215	0	0.0053	0.0386	0	0.0085	0.0143	0	0.2275	0.0185	0	0	0	0.0935	0.064	0.0515	0	0.0359	0.0726	0.0283	0	0.2017	0	0	0	0	0.0031	0	0.0096	0
AK056486	chr1_+_836677_840191	0.1268	0	0.0739	0.2609	2.7151	0.0291	0.1312	0.0551	1.7163	0.2483	0.3885	0	0.6391	0.0659	0.6118	0.1785	0.4663	0.1675	0.5362	0.1503	0.1283	0.0594	0.0819	0.1007	0.3989	0.2607	0.0961	0.0751	0.6166	0.3052	0.0311	0.082	0.3627	0	1.6574	0.0521	0.1107	0.2212	1.2224	0.3552	0.0128	0.0618	0.7056	0.0415	1.1007	1.3277
AK056490	chr22_-_41923232_41925003	0.0942	0	0.0197	0.9181	0.0909	0.1007	0.164	0.9725	0.0455	0.1671	0.6141	0	0.2439	0	0.144	0.5259	0.054	0.5015	0.1813	1.3885	0.0882	1.2632	0.0201	0.7988	0	0.1853	0	0.4193	0	0.4594	0	2.3956	0.1855	0.5963	0.1942	2.6627	0.3383	0.5387	1.7354	0	0.0439	0	0.1497	1.3744	0.0876	0
AK056518	chr10_-_44626477_44775143	0.0516	0.2506	0.0794	0.1697	0.5931	0.8597	0.1742	0.2562	0.1357	0.1252	0.2018	0.084	0.1893	0.0861	0.0574	0.0989	0.1856	0.3437	1.0475	0.3286	0.3448	0.3209	0.1077	0.1316	0.081	0.3107	0.1087	0.2165	0.0389	0.6403	0.2861	0.1964	0.1455	0.1434	0.2321	0.2559	0.0453	0.1779	0.16	0.0668	0.3487	0	0.2562	0	0.2616	0.0067
AK056524	chrX_-_40556146_40589654	0.0078	0	0	0.0128	0	0.0074	0.0358	0.0069	0.0086	0.0695	0	0	0	0.0053	0.0071	0.0078	0	0	0.0224	0	0.0083	0.0047	0.0927	0	0.0253	0.0407	0.0099	0	0	0	0	0	0.0136	0	0	0.0047	0	0	0.0111	0	0.0072	0	0.0099	0.0587	0	0
AK056558	chr4_+_39206033_39272722	1.3162	0.6941	0.6509	0.5708	0.7942	0.4167	0.8924	0.7874	0.5512	0.2583	0.4648	0.6383	1.2271	1.2096	1.3016	0.7047	0.8526	0.7874	0.6114	0.3935	0.5531	0.5386	0.0284	0.4594	0.601	0.6019	1.1163	0.6568	1.3148	0.6227	0.7426	1.1675	0.8139	1.3989	1.4204	0.5489	0.9146	1.4381	0.9315	0.9183	1.0356	0.7883	0.9273	0.8629	1.9241	0.8947
AK056561	chr10_+_86029715_86044395	0	0	0	0.0171	0.0103	0.0516	0	0	0	0	0	0	0	0	0	0	0.0095	0	0	0.0213	0.0083	0.0279	0	0	0	0	0	0	0	0	0	0	0	0	0	0.0027	0	0	0	0	0	0	0	0	0	0
AK056584	chr6_+_53902802_53970422	0.1418	0.0171	0.0814	0.0037	0.0447	0.0383	0.0205	0.0534	0.1521	0.023	0.0319	0	0.0565	0.0138	0.0719	0.0135	0.0361	0.0293	0.0646	0.0184	0.0144	0.0242	0	0.0532	0	0.0176	0	0	0.0153	0.023	0	0.0364	0.1031	0.0281	0.056	0.0523	0.0326	0.0723	0.0295	0.0948	0.2377	0.1203	0.0171	0.0203	0.0345	0
AK056609	chr7_+_154351159_154372551	3.0862	9.6716	2.644	3.3102	2.8055	9.8621	2.8363	2.9269	1.7815	6.216	1.4317	1.0023	4.8109	1.2437	2.0534	1.5989	2.0949	1.9055	1.5485	1.0733	11.5421	1.8158	0.1166	1.269	0.1468	1.8206	1.3196	3.3944	1.5233	1.5718	7.1707	1.9698	1.8451	1.3424	2.4048	1.8379	2.2912	2.2625	2.2862	2.3955	2.4189	0.7264	1.3516	1.8725	2.4965	1.6577
AK056618	chr9_+_69885856_69888776	0.4022	0.7604	0.2439	0.4095	0.2977	0.1499	0.3395	0.1021	0.2933	0.1394	0.0169	0.0951	0.427	0.2207	0.2287	0.2934	0.284	0.3967	0.1309	0.0588	0.2977	0.1121	0.0061	0.2746	0.0524	0.3561	0.3232	0.2348	0.4417	0.3944	0.5677	0.3527	0.3339	0.4324	0.5488	0.4384	0.2518	0.4406	0.245	0	0.1689	0.1812	0.0545	0.2594	0.3492	0.2433
AK056657	chr1_-_179179797_179212241	5.5976	5.2199	2.8333	3.7804	3.5667	3.6718	5.6575	3.0446	5.6177	3.878	3.2642	1.1173	6.9163	2.8851	4.9125	2.4553	4.8812	3.0638	3.8401	1.259	5.5911	4.2678	3.0672	2.5672	0.865	3.0797	4.4127	3.4916	5.1402	4.5729	6.6817	4.3385	3.1709	3.5135	6.2592	3.5819	8.3462	4.0292	6.6184	3.7728	2.7947	2.2126	2.5509	2.3894	3.1174	7.3385
AK056683	chr16_+_64999927_65003539	0.781	0.0905	0.2269	0.0429	0.4343	0.0277	0.1649	0.4395	0.0911	0.0344	0.1381	0	0.2315	0.5265	0.5569	0.1978	0.3678	0.0171	0.1461	0	0.1765	0.3442	0	0.0219	0	0.0892	0.099	0	0.738	0.0333	0.0882	0.2131	0.0396	0.6159	0	0.0422	0.2092	0.355	0.2775	0	0.0271	0	0.7244	0.3279	0.3807	0.0061
AK056686	chr15_+_43529754_43559234	0.0032	0.0253	0.0813	0.0611	0.003	0.0222	0.0839	0.1629	0.128	0.0584	0.0015	0	0.0134	0.0314	0.0025	0	0.0263	0.0121	0	0.0082	0.0354	0.049	0	0.0765	0.1554	0.0022	0.0777	0.0484	0	0.0299	0.0397	0.1087	0.0045	0.3056	0.0823	0.2136	0.3032	0.0714	0	0.0319	0.0244	0	0.0035	0	0.0206	0
AK056689	chr13_+_73703594_73730292	0	0	0	0	0.0091	0	0.0075	0	0	0	0	0	0	0	0	0.0241	0.042	0	0.1057	0	0	0.0159	0	0	0	0	0	0	0	0	0	0	0.011	0	0	0.0167	0	0.04	0	0	0	0	0	0.0831	0	0
AK056703	chr10_-_11931617_11976705	0.3129	0.4726	0.0255	0.2126	0.0741	1.15	0.0578	0.0956	0.044	0.5255	0.1616	0.2208	0.263	0.2901	0.2773	0.1063	0.0253	0.1719	0.2991	0.2208	0.3409	0.1114	0.4869	0.0749	0	0.3868	0.0634	0.0823	0.4669	0.1728	0.3011	0.0849	0.6947	0.1326	0.0381	0.0953	0.102	0.0233	0.0944	0.1871	0.0912	0.0187	0.0829	0.0157	0.1723	0
AK056720	chr8_+_74494862_74516305	0.0206	0.0623	0.0574	0.1284	0.0329	0.014	0.0639	0.0758	0.0166	0.0804	0	0	0.1499	0.0218	0.032	0.069	0.016	0.0702	0.053	0.0277	0.051	0.048	0	0.0427	0	0.0467	0.0726	0.1323	0.1018	0.0496	0.0458	0.0243	0.0832	0.0348	0.0437	0.0846	0.0262	0.0184	0.0999	0.2712	0.0266	0.0111	0.0469	0	0.0048	0.0404
AK056723	chr9_+_35899479_35901617	0.3251	0.0364	0.303	0.3087	1.6154	3.995	0.0896	0.3132	0.5752	4.5632	2.0398	0.6611	0.6015	0.1388	0.1233	0.8719	0.2984	0.4919	0.5812	2.0569	0.5262	0.7114	0	0.196	0	2.676	0.0687	0.5169	0.1502	0.3971	0.3061	0.2883	0.1378	0.0563	0.0854	0.7618	1.6681	1.8642	0.5893	0.3826	2.0198	0.4023	0.5406	0.0442	0.3478	0.0255
AK056728	chr16_-_25059398_25067854	0	0.0216	0	0.0088	0.0427	0.0522	0	0.0143	0.0827	0	0	0	0.0217	0.011	0.0293	0	0.0184	0	0.0324	0	0.0559	0.0096	0	0	0	0.0315	0.0204	0.1012	0	0.0867	0.0071	0.0274	0.0084	0.0638	0.0236	0.0292	0.0701	0.0065	0.0229	0.0665	0.0149	0	0.0175	0	0.0141	0.0791
AK056780	chr5_+_148423258_148426741	0.0271	0	0	0.0149	0.0539	0	0	0.0362	0	0.0239	0	0	0.0175	0.093	0.0123	0	0.0155	0	0.0187	0.0185	0.0143	0.1176	0	0	0.0848	0	0.0172	0	0.0112	0.0462	0.0306	0.1906	0.0089	0.4409	0.0238	0.0049	0	0.1215	0.008	0	0.0251	0	0.1017	0	0.0092	0.0085
AK056784	chr10_+_105496744_105505157	0	0	0	0	0.0154	0.0219	0.0122	0.1238	0.0241	0	0	0	0	0.0079	0	0.2766	0	0	0.0888	0	0.0247	0	0.2168	0	0	0	0.0589	0	0.0383	0	0	0.0844	0	0.0052	0	0.014	0.0473	0	0	0	0	0	0.086	0	0	0.0146
AK056814	chr16_-_1054093_1068674	0	0	0	0.0406	0.0242	0.0138	0	0.013	0.0277	0	0.3934	0	0.0549	0.0018	0.0067	0.0364	0.0334	0.0132	0.014	0	0	0.0622	0	0	0	0	0.006	0	0.0241	0	0	0	0.0045	0.0247	0	0.047	0.0261	0.0112	0.0104	0	0	0	0.0185	0	0.0574	0
AK056817	chr5_-_43021259_43029192	1.8164	0.0889	0.3638	0.3338	0.7831	0.3439	0.9612	0.1507	0.7102	0.5162	1.4353	0.0504	0.2157	0.3182	0.1591	0.4073	0.2082	0.1438	0.554	0.56	0.6753	0.3049	1.1418	0.3451	0.0948	0.4389	0.2503	1.0604	1.2664	0.1554	0.0964	0.2086	3.0706	0.1817	0.6915	0.1963	1.1353	0.5347	0.4088	4.4515	1.121	0.2708	1.8501	0.1831	0.251	0.1141
AK056822	chr2_-_70110633_70166907	4.2908	4.1112	5.1573	3.0412	5.433	3.7942	3.7335	3.8324	6.4447	4.5015	6.5846	6.289	6.4843	5.5407	3.0984	2.0091	3.6232	1.5336	5.5254	3.4939	3.5409	2.1189	9.2431	7.7445	3.3592	4.6887	7.7728	7.167	7.1203	1.2085	2.9881	2.807	7.1607	4.6025	4.5932	2.5866	4.3452	4.4737	6.1331	5.6032	6.3427	3.1965	8.1311	0.6951	6.385	2.2245
AK056852	chr12_+_9109039_9111918	4.8369	2.1798	3.4776	1.9612	13.7684	2.516	5.8224	1.61	51.164	4.6428	30.7554	7.9475	14.0886	6.4824	6.1886	4.8283	6.8	1.4467	17.0707	6.8906	2.4796	1.5773	47.273	5.7338	81.3895	5.4666	17.1366	4.1036	1.8056	0.5696	3.3097	1.9291	1.7864	3.1923	5.03	2.4216	15.0772	6.1982	1.7132	7.9907	32.4398	8.5833	12.5094	0.1488	23.6293	0.3798
AK056866	chr3_-_65833529_65915273	0.0245	0.0893	0	0.0179	0.0288	0.0154	0.001	0.0145	0.1079	0.0288	0	0	0.0526	0.0111	0.0149	0	0	0.0215	0.0156	0	0.0325	0	0	0.0184	0	0	0	0.0801	0.0269	0	0.0737	0	0.0568	0.017	0.0109	0.0296	0	0	0	0	0.0605	0	0.0516	0.0246	0.0331	0
AK056885	chr15_-_71996989_72007180	0.1402	0.0179	0.0318	0.2017	0.1429	0.0107	0.558	0.0901	1.0624	0	0.2513	0.353	0.2646	0.0728	0.5589	0.1249	0.5835	0.4554	0.1105	0.0969	0.0294	0.2089	0.0121	0.0738	0.1238	0.1425	0.0672	0.3843	0.9472	0.8614	0	0.2611	0.1941	0.12	0.2219	0.2756	0.8289	1.0949	1.553	0.1936	0.5915	0.0383	0.557	23.1507	1.6072	0.1036
AK056892	chr3_-_4913492_4996646	0.993	0.1975	0.2771	0.6006	0.3701	0.2394	0.2017	0.2805	0.5924	0.2307	0.0727	0.0139	0.1624	0.0778	0.0777	0.2563	1.1742	0.409	0.1546	0.2439	0.2549	0.5042	0.9487	0.3002	0.2038	0.2968	0.4564	0.606	0.301	0.3626	0.0564	0.4879	0.4455	0.1737	0.834	0.2838	0.8212	0.5581	0.4842	0.1475	0.5213	0.1668	0.2459	0.309	0.483	0.1549
AK056897	chr8_-_54590283_54599044	0.5185	0.0641	0.4076	0.3527	0.0162	0.013	0.1977	0.0937	0.0868	0.186	0.0828	0	0.0057	0.7469	0.2379	0.3733	0.0134	0.7897	0.0877	0	0.0093	0.042	0	0.1284	0.1647	0.0573	0.0144	0.2105	0.1739	0.6554	0.0821	0.1278	0.0841	0.3078	0.072	0.0671	0.3607	0.5201	0.0499	0	0.0207	0.0261	0.1705	0.3758	0.8061	0.0025
AK056899	chr8_+_126024692_126032518	0.0394	0	0	0.0074	0.0089	0.0191	0	0.0239	0.0156	0	0.1455	0	0.1839	0.0506	0	0.0537	0.0154	0.0646	0.0221	0.0367	0.1039	0.0791	0	0.0454	0	0.0652	0	0	0.0222	0.119	0	0	0.1486	0.0694	0.0158	0.0447	0.024	0.2279	0.0209	0	0.0374	0	0	0	0.0066	0
AK056929	chr18_+_5228082_5236504	3.5745	9.8825	4.8615	5.4682	9.6225	11.0903	5.0596	5.9105	5.4053	6.2113	7.7852	4.0336	13.2713	6.3148	5.8043	8.275	10.2131	6.3665	9.3642	7.0133	8.3601	6.3537	3.2207	5.853	3.7087	4.6365	5.8777	3.2283	10.2161	6.4051	8.2799	7.3993	2.9244	6.4399	6.3489	4.144	3.6368	8.708	13.3608	1.2573	7.8563	2.3933	10.6205	7.2659	4.3885	6.5371
AK056973	chr16_+_30453894_30455966	2.1689	1.0557	1.5321	1.0411	2.5143	1.5264	1.4764	0.9917	2.1555	1.9982	2.7164	0.8508	3.5464	2.1888	2.9376	0.8528	3.3793	0.6147	5.311	1.772	0.8025	1.061	4.1012	2.1493	3.7711	1.8911	1.2584	1.1663	1.5058	0.7882	0.4618	0.9142	2.0871	0.9779	1.3538	1.1849	2.1258	1.3927	2.0649	6.2053	2.7036	1.685	3.3767	0.8109	2.5702	1.1241
AK056982	chr11_-_10862281_10877400	0	0	0	0.0207	0.0499	0	0.0277	0	0.0207	0	0	0	0.0364	0	0	0	0	0.033	0.1081	0	0.02	0.13	0	0	0	0	0	0	0	0	0	0	0	0	0	0	0	0.0576	0	0	0	0	0	0.3558	0.0254	0
AK057000	chr3_+_184648132_184656489	14.1767	14.2617	6.6368	9.3715	8.078	8.2962	11.6112	12.5468	3.3067	9.2665	9.4962	4.4414	13.9789	7.5648	7.0599	9.8297	8.7181	10.2143	6.969	8.4053	10.1944	9.9395	5.9358	5.7431	4.3645	6.4698	4.6377	5.8244	11.3242	6.3812	7.9784	5.0537	5.5932	7.0791	6.4541	9.7855	7.1461	7.8442	8.3961	2.9054	7.2255	6.0994	7.0863	2.164	10.9735	1.8913
AK057037:1	chr7_+_121730947_121733409	0	0.0029	0	0.1441	0.0378	0.0491	0.0103	0.0461	0.0077	0.0609	0	0.1719	0.0081	0.1963	0	0.0258	0.0041	0.9661	0	0	0.0153	0.0241	0	0	0.0506	0.0169	0	0.2674	0.0428	0.5744	0	0.1424	0.1366	0.151	0.0479	0.0617	0	0.1486	0	0	0.162	0	0	0	0.0265	0
AK057037:2	chr7_+_121733421_121737367	0.0395	0.021	0.05	0.2491	0.15	0.0769	0.0416	0.4239	0.0311	0.1659	0.2876	0.7557	0.0614	1.1613	0	0.209	0.0844	1.1514	0.0261	0.4103	0.0474	0.073	1.8165	0.3429	0	0.3997	0	0.3193	0.0671	0.7207	0.0751	0.2449	0.5725	0.2639	0.0854	0.1351	0	0.3243	0.0027	0	0.4868	0.0603	0.0514	0	0.0528	0
AK057104:1	chr6_+_32970477_32979513	6.3017	8.9071	2.7308	4.1926	7.2735	5.0289	2.3786	3.6524	2.956	3.2349	4.2308	2.607	10.8418	2.1268	5.9257	5.7599	5.2749	4.4294	2.9232	1.6192	9.2795	4.9921	2.3123	1.4777	1.9347	2.2001	2.4154	1.9264	10.7206	5.0452	9.4289	2.8078	1.5265	2.0588	4.1518	3.4901	2.7278	4.3851	7.8153	0.4681	4.9274	0.8217	2.8137	4.396	3.2444	0
AK057135	chr2_-_6972133_6976264	0.4099	1.789	0.3375	2.0535	0.0841	1.5105	0.0765	0.9534	1.272	1.5715	0	0.3606	0.4298	0.2337	0.5588	1.727	0.0529	1.3772	0.7202	1.9744	1.3082	1.4477	0.723	1.0185	1.4633	1.5832	0.617	0.2757	0.8447	1.0195	1.7461	1.0398	0	0.574	0.2022	1.5611	0.3602	0.1953	0.3027	0.0747	0.184	0.1053	0.1615	0.0811	0.8494	0.0045
AK057177	chr22_-_39935071_39943306	2.4187	2.2058	0.9924	2.4858	1.6313	1.2001	0.7935	1.55	1.0879	0.6929	0.4018	0.4768	0.8232	2.0129	1.4224	1.4148	1.2792	2.581	0.6428	0.589	2.8527	2.7894	0.2242	1.4345	0.0694	0.7685	0.8379	3.4046	1.991	3.4712	2.2935	4.1271	0.5816	3.2206	1.2321	1.6378	1.28	3.3283	1.7894	0.4915	1.4631	0.2023	1.4158	4.4122	0.8698	2.9787
AK057187	chr2_-_37906893_37910045	0	0	0	0	0	0	0.023	0	0.0058	0	0	0	0	0	0	0	0	0	0.0424	0.0064	0	0	0	0	0.0057	0	0	0	0	0	0	0	0.0193	0	0	0.0308	0	0	0	0	0	0	0	0.1001	0.015	0
AK057188	chr9_-_70757823_70780577	0.2565	0.017	0.236	0.5346	0.2057	0.196	0.3046	0.1341	0.0648	0.5289	0.0442	0.1249	0.1162	0.2758	0.2466	0.3517	0.3834	0.0506	0.0447	0.6081	0.1427	0.1458	0.2373	0.0824	0.226	0.368	0.215	0.7579	0.1245	0.0909	0.0426	0.0171	0.039	0.1275	0.0551	0.0831	1.2763	0.145	0.0536	0.3308	0.1	1.0852	0.51	0	0.0491	0
AK057198	chr20_-_43025855_43028457	0.1018	0.0137	0.1092	0.1061	0.0607	0.0192	0.0299	0.0452	0	0.0718	0.192	0	0.0655	0.132	0.3957	0.0406	0.031	0.0535	0.0974	0.0833	0.0217	0.0851	0.0692	0	0	0.0398	0.0258	0	0.0336	0.0694	0	0	0.0177	0.0212	0.0119	0.0369	0.0727	0	0.0579	0.2143	0.0943	0	0.1287	0.1226	0.1422	0.1225
AK057213	chr4_+_79786361_79823361	10.695	1.8054	9.9276	2.5823	3.8833	1.1831	3.7633	2.4954	2.2305	0.8775	10.1265	3.1879	4.4427	3.8585	7.0236	3.8327	5.9773	1.8458	5.3201	2.035	1.8952	1.3461	10.0492	1.2992	1.5134	2.0331	4.914	1.5688	2.6806	1.4355	1.1433	2.0396	10.5756	1.1487	13.584	0.3634	5.4771	18.9857	6.47	9.1607	9.3279	22.7284	9.0548	0.0966	1.0157	0.018
AK057217	chr17_-_74398256_74410878	0.0392	0.0269	0.0717	0.033	0.0729	0.019	0.1345	0.0106	0.2409	0	0	0	0.0246	0.089	0.0182	0.0599	0.1307	0.0176	0.0767	0	0.1598	0.0626	0.0511	0.1126	0.0615	0.1046	0.5201	0.1494	0.0992	0.1366	0.0626	0.2038	0.0939	0.2866	0.4082	0.0242	0.1693	0.2832	0.1425	0.3417	0.0331	0.0298	0.0503	0.0176	0	0.0937
AK057218	chr16_+_75226395_75249876	0	0.0128	0.017	0.0209	0	0.0368	0.014	0.0085	0.0052	0.0336	0	0	0	0	0	0	0	0.0167	0	0	0.0203	0.0275	0	0	0	0.0497	0	0	0	0	0	0.0347	0	0.0295	0	0.0288	0	0.0291	0	0	0	0	0.0482	0	0.0064	0
AK057233	chr4_-_147250058_147262515	0	0	0	0	0.0162	0	0	0	0	0	0.115	0	0	0	0	0	0	0	0.0233	0	0.013	0.006	0	0.0549	0	0	0	0	0	0	0	0	0	0	0	0.0147	0	0	0	0	0	0	0	0	0	0
AK057239	chr11_-_119625677_119641851	0	0.0005	0	0	0	0	0	0	0	0	0	0	0	0	0	0	0	0	0	0	0	0	0	0	0	0	0	0	0	0	0	0	0	0	0	0.0183	0	0	0	0	0	0	0	0	0	0
AK057259	chr7_-_100393597_100396006	0.0644	0	0	0.0412	0	0	0	0.0191	0.0822	0	0	0	0	0	0	0.0428	0	0	0	0	0	0.0128	0	0	0.0224	0.056	0.0272	0	0	0.0366	0	0.0195	0.0093	0.0223	0.0117	0.0389	0	0.0164	0	0	0.0732	0	0	0	0.0072	0
AK057275	chr21_-_44658905_44661051	0	0	0	0	0.121	0.0358	0.0498	0	0.0942	0.072	0.0481	0	0	0.0278	0.0742	0.0203	0	0	0.8403	0.1151	0.0325	0.0518	0	0.0688	0	0.0795	0	0.0555	0	0.0695	0.046	0.0371	0	0	0.0588	0.0431	0.0587	0.0312	0	0.478	0.3988	0.0196	0.0258	0	0.0138	0
AK057297	chr3_-_187655473_187694144	0	0	0	0	0.0642	0	0.0393	0	0	0	0.0431	0	0.0509	0	0.0018	0	0	0.008	0	0	0	0.0076	0.0365	0	0	0	0	0	0	0.0225	0	0	0	0	0	0.0159	0.0238	0	0.0158	0	0.0076	0	0	0	0	0.0416
AK057304	chrX_+_27518450_27561833	0	0	0	0	0	0	0	0	0	0	0	0	0	0	0	0	0	0	0	0	0	0	0	0	0	0	0	0	0	0	0	0	0	0	0	0	0	0	0	0	0	0	0	0	0	0
AK057317	chr17_+_28914469_28923477	0	0	0	0	0	0	0	0	0	0	0	0	0	0	0	0	0	0	0	0	0	0	0	0	0	0	0	0	0	0	0	0	0	0	0	0	0	0	0	0	0.0057	0	0	0	0	0
AK057321	chr7_+_32735027_32760910	2.1011	1.0415	0.7169	1.4462	1.5679	0.5285	1.416	0.8891	0.519	0.6437	0.117	0.314	1.192	0.6332	1.2829	1.4316	1.6794	2.2234	0.5833	0.5344	0.8301	0.8999	0.0805	0.3384	0.0988	0.3547	1.4929	1.0063	2.5481	1.1811	2.3423	1.4416	0.5943	0.4983	1.1975	0.9758	1.1863	1.757	1.1011	0.8733	1.1	0.3791	0.5204	1.6529	0.8316	3.8555
AK057335	chr16_+_22464519_22495692	0.034	0.0158	0.0701	0.0559	0.0364	0.0593	0.2246	0.1324	0.1378	0.0057	0	0.2598	0.0808	0.0214	0.0642	0.2891	0.0596	0.1881	0.1951	0.0428	0.0584	0.1156	1.9847	0.1499	0.1635	0.1535	0.3183	0.0425	0	0.0134	0.0354	0.0571	0	0.0245	0.0275	0.1279	0.056	0	0.0334	0.0275	0.0073	0.0931	0.0397	0	0.2225	0.0049
AK057336	chr18_-_51901584_51955765	0	0	0	0.0122	0	0	0.0163	0.0098	0.0243	0	0	0	0.0285	0	0	0.0221	0	0	0	0	0	0	0	0	0.0462	0.0145	0	0	0	0	0	0.0403	0.0386	0	0.0259	0.0043	0.0792	0.0167	0	0	0.0103	0	0	0	0	0.0139
AK057337	chr15_+_93777325_93852080	0.1091	0.0209	0.3205	0.1324	0.0728	0.081	0.0438	0.0832	0.3808	0.5517	0.1287	0	0.0201	0.0745	0.0142	0.3029	0.0059	0.0547	0.4551	0.0425	0.0415	0.1397	0.139	0.1315	0.2585	0.0814	0.1966	0.8886	0.0643	0.3586	0	0.0567	0	0.0405	0.0821	0.1412	0.0418	0.441	0.0776	0	0.2237	0.1157	0	0.0235	0.2106	0.9832
AK057351	chr13_-_21344908_21347702	0	0	0	0	0	0	0	0	0	0	0	0	0	0	0	0	0	0	0	0	0	0	0	0	0.2458	0	0	0	0	0	0	0	0	0	0	0.0589	0	0	0	0	0	0	0	0	0	0
AK057372:1	chr11_+_100335790_100349277	0.427	0.1076	0.2547	0.7091	0.1649	0	0.2092	0.3479	0.0219	0.0628	0.168	0	0.1562	0.0235	0.1296	0.1774	0.1341	0.4992	0	0	0.1654	0.1064	0	0.0401	0	0	0.2259	0.8733	0.6451	0.2399	0.0804	0.1166	0.1711	0.2216	0.3213	0.1291	0.1272	0.3267	0.0506	0	0.4047	0.1057	0	0.8552	0.1916	0.8608
AK057372:2	chr11_+_100350401_100365921	1.9014	0.4849	1.3784	2.1614	1.8423	0.5964	3.8598	2.023	0.5892	0.6346	2.3084	0.7013	1.709	0.5356	0.6165	0.7109	0.7836	1.3612	0.9017	1.6011	1.1667	0.8545	2.5693	0.8333	0.754	0.8547	1.4479	6.9908	2.9261	1.22	0.1992	1.0573	3.8943	1.2551	1.5267	1.1995	1.4229	2.6038	0.3886	0.5622	3.4484	5.5861	0.357	1.5451	1.7199	4.8347
AK057376	chr2_-_239084069_239128434	0	0	0.0379	0.0233	0	0.005	0	0	0.0116	0	0	0	0.0027	0	0	0	0	0	0.0497	0	0	0	0	0	0	0.0166	0	0	0	0	0	0.0182	0	0	0.0028	0	0	0	0	0	0	0	0	0	0.1113	0.0168
AK057379	chr7_-_25599495_25669198	0.5933	0.1834	0.04	0.3686	0.2151	0.0635	0.1315	0.3383	0.0369	0.158	0.2639	0	0.1441	0.1605	0.1324	0.2677	0.7747	0.3696	0.3857	0.2137	0.0851	0.3343	0.0761	0	0	0.2045	0.0568	0.2135	0.0369	0.1716	0.1011	0.0814	0.5555	0.128	0.1245	0.4258	0.02	0.7136	0.0318	0.0785	0.1244	0.0166	0.1557	0	0.5509	0
AK057396	chr13_+_22891109_22900818	0.0596	0.0986	0.0136	0.0338	0.6457	0.0581	0.2191	0.103	0.0515	0.1447	0.2048	0	0.1803	0.028	0.0187	0	0.2183	0.0672	0.1174	0	0.3414	0.0364	0.1648	0.0461	0.0427	0.0044	0.3204	0	0.1529	0.0349	0.1389	0.4309	0.1605	0.3069	0.3099	0.0619	0.0366	0.324	0.0583	0	0.1474	0	0.137	0.0617	0.0591	0.0653
AK057399	chr2_-_238798499_238804993	2.0962	1.6935	0.2975	1.1448	0.7712	4.6051	0.9669	1.8901	0.0758	3.136	3.1085	1.5433	0.7735	3.36	0.1936	1.3185	0.3002	2.014	1.2254	1.7511	3.5271	4.0149	0.4594	2.4434	0.1388	4.4352	0.7945	0.6589	1.4943	1.4143	2.4176	1.9364	0.1128	2.1165	0.0714	1.3534	0.5664	0.4468	0.4429	1.5093	1.9135	0.3951	3.1853	0.1002	0.3326	0.0139
AK057413	chr10_-_44914938_44923442	0	0	0	0	0	0	0.0064	0.0156	0	0	0	0	0	0	0	0	0.0267	0	0.0924	0	0	0.0105	0	0.0395	0	0	0	0	0	0.0299	0	0.0639	0	0	0	0.0842	0	0	0	0	0.0488	0	0.0222	0	0.0495	0.011
AK057438	chr1_+_156162387_156185485	0	0	0	0	0	0	0	0	0	0	0	0	0	0	0	0	0	0	0	0	0	0	0	0	0	0	0	0	0	0	0	0	0	0	0	0.0177	0	0	0	0	0	0	0.0508	0	0	0
AK057447	chr9_+_118306382_118364393	0	0.0043	0	0.0069	0	0	0.0174	0	0.0311	0.0239	0	0	0.0329	0	0	0	0.0117	0	0.0428	0	0.0484	0	0	0	0.0205	0.0295	0	0	0	0	0.0517	0	0	0	0	0.0151	0	0.0228	0	0	0	0	0.0062	0	0	0
AK057448	chr8_+_121842673_121858253	0	0	0	0	0.0016	0	0.0069	0.0189	0.0054	0.0029	0	0	0	0	0	0	0	0	0.0203	0	0	0	0	0	0	0	0	0	0	0.0361	0	0	0	0	0.0062	0.0034	0	0	0	0	0	0	0	0	0	0.0507
AK057451	chr9_-_101387888_101621992	0.0979	0.0363	0.4236	0.0244	0.0913	0.0355	0.0713	0.0856	0.0399	0.032	0.0679	0.2614	0.0304	0.1831	0.0123	0.1657	0.0611	0.1373	0.0777	0.1306	0.0258	0.0835	0	0.1045	0	0.0158	0.0416	0.1465	0.0659	0.0702	0	0.0492	0.0625	0.0794	0.1835	0.0245	0	0.0251	0.2027	0	0.0514	0.1256	0.2051	0	0.0792	0.0359
AK057455	chr4_-_125640546_125699039	0	0	0.0421	0.0129	0.0156	0	0.0128	0.0261	0	0	0	0	0.1765	0	0.0322	0	0.0287	0	0.203	0	0.0125	0.0141	0	0	0	0.0154	0.0299	0	0.0291	0	0	0	0.1306	0	0.0138	0	0.0421	0.0066	0	0	0.0362	0	0.0149	0	0.0159	0.0522
AK057471	chr13_-_63458504_63548145	0.0334	0	0	0	0.0148	0	0	0	0	0.021	0	0	0	0	0	0	0.0169	0	0.0087	0	0.0328	0	0	0	0.2556	0	0	0	0.0919	0	0	0	0.0194	0	0.0065	0	0.0398	0	0.0158	0	0.009	0.0115	0	0	0.0075	0
AK057473	chr17_+_20712337_20747813	0.0348	0.0312	0	0.058	0.0115	0	0	0.0927	0	0.0307	0	0	0.0112	0	0.0871	0.1	0.0034	0.1295	0.0036	0.0701	0.0185	0.1839	0	0.0196	0.1166	0.0682	0	0	0.0431	0.2903	0	0.1584	0	0.0362	0	0.0793	0	0.3075	0	0	0.0236	0.0259	0.022	0	0.0118	0.006
AK057490	chr6_-_143329253_143400412	0.0661	0.0924	0.1424	0.121	0.1724	0.3096	0.0324	0.1119	0.0887	0.3307	0.0957	0	0.2	0.2439	0.0802	0.2441	0.0251	0.2242	0.807	0.2105	0.0669	0.1153	0	0.2348	0.046	0.0863	0.0559	0.1198	0.1091	0.0376	0.1245	0.1125	0.1836	0.1214	0.0834	0.1411	0.3687	0.0506	0.047	0.061	0.0632	0.1982	0.338	0.0146	0.1398	0.036
AK057493	chr22_+_32450999_32463769	0	0	0.0011	0	0	0.0045	0.0219	0	0.0007	0.0341	0	0	0.0065	0	0	0	0.0288	0	0.016	0	0.0108	0.0194	0	0	0.2896	0	0.0343	0	0	0	0	0.0184	0.0176	0	0.0066	0.0154	0	0	0	0.0712	0.0188	0	0	0	0	0.0169
AK057505	chr18_-_1258311_1397181	0	0.0276	0.0964	0	0.0114	0.0779	0.0378	0.0759	0.017	0.1393	0	0	0.1128	0	0.0344	0	0.0157	0.0437	2.3474	0.0562	0.0271	0.1046	0	0	0.3884	0.0269	0	0	0.034	0	0	0.0408	0	0.0009	0	0.0436	0.0184	0	0.1856	0	0	0.0917	0.013	0	2.001	0
AK057515	chr8_+_21200029_21211240	0	0	0	0	0	0	0	0	0	0	0	0	0	0	0	0	0	0	0	0	0	0	0	0	0	0	0	0	0	0	0	0	0	0	0	0	0	0	0	0	0	0	0	0	0	0
AK057519	chrX_+_117857546_117875711	0.1917	0.0595	0.192	0.0678	0.1796	0.0701	0.0385	0.0259	0.0168	0.0613	0.0464	0.5196	0.1078	0.746	0.2925	0.1178	0.0372	0.1679	0.1693	0.1236	0.1264	0.2725	0.0571	0.0994	0.02	0.0895	0.0832	0.1629	0.0813	0.0426	0.1112	0.1075	0.0343	0.2866	0.1076	0.0416	0	0.3235	0.238	0	0.0805	0.1169	0.1316	0.0689	0.0419	0.0553
AK057554	chr1_-_156710868_156731300	0.0161	0	0	0	0	0	0	0	0	0	0	0	0	0	0	0	0	0	0	0	0	0	0	0	0	0	0.0205	0	0	0	0	0	0	0.0419	0	0	0	0	0	0	0	0	0	0	0	0
AK057596	chr2_-_95836539_95846237	3.2076	4.9446	1.8641	3.8594	21.7595	13.4153	13.0976	9.4796	11.1994	7.8709	8.8141	0.279	28.7213	2.5912	2.045	0.5192	16.7289	3.163	20.3774	5.5896	13.497	8.7434	1.8052	6.9476	1.3589	11.6136	4.6499	3.6474	8.3501	10.3537	5.4825	8.927	18.7691	7.4268	23.1759	7.1663	5.9766	14.1454	15.1331	1.6199	24.3371	0.7638	17.5184	0.569	10.6935	7.5386
AK057604	chr21_-_33888837_33889792	1.6641	4.7139	4.1192	2.3364	2.6734	1.9588	4.047	2.4956	3.1584	3.0459	2.3801	2.4712	2.0342	3.0425	1.1579	1.4854	1.6778	1.6737	3.435	1.79	3.3813	2.1864	3.8873	3.1466	7.9946	1.9727	2.3584	1.9758	4.2564	4.1614	1.8389	2.7728	2.8868	4.6971	3.0789	1.6699	1.2784	2.8516	1.9502	3.3876	3.2291	3.9023	1.9481	1.2881	1.3387	3.4726
AK057610	chr9_-_35726863_35728629	24.4428	37.4288	24.7647	37.252	48.4311	54.6535	31.6551	46.9446	39.6453	49.5621	23.7635	45.8778	27.0836	14.8861	17.357	31.1685	23.4923	37.8519	85.1021	44.9183	53.7801	33.3706	26.9763	64.1325	15.8693	64.6228	16.5791	46.0208	37.5635	33.3936	41.6247	26.7303	26.8208	17.064	18.5564	46.1001	32.5252	20.6176	22.718	28.9805	52.1436	30.8381	23.3034	12.8785	49.3963	31.2692
AK057625	chr15_+_39972282_39975425	0.0241	0.5886	0.1305	0.0124	0.1094	8.8317	0.1064	0	0.0516	0.4043	0.1376	0	0.0047	0	0	0	0.0165	0.019	0.1522	0	16.8844	0	0.0246	0.0063	0.1855	0.0566	0.055	0.0394	0.0119	0.0409	8.4735	0	0.0252	0	0.0114	0.0087	0.0008	0.0111	0.2157	0	0.0268	0.0003	0.0359	0.0131	0.0386	0.0091
AK057632	chr12_-_125009187_125033873	0	0	0	0.0121	0	0	0.0273	0	0.0809	0	0	0	0.0857	0	0.0473	0	0.0834	0.0654	0.2458	0.0405	0.0123	0.0567	0.0882	0	0.2416	0	0.0608	0	0	0.0351	0	0.0405	0	0.0284	0.3947	0.0538	0.0316	0.0343	0	0.2083	0.0275	0	0.0657	0	0.0702	0.0233
AK057637	chr6_+_46829441_46834120	0	0	0	0.018	0.0163	0	0	0	0.018	0	0	0	0.1164	0.0189	0.0073	0.0819	0.0125	0.0127	0	0	0.0113	0.0284	0	0	0	0	0	0	0	0.014	0	0	0	0	0	0.0196	0	0	0	0	0.0152	0.0244	0.0416	0	0.009	0
AK057657	chr16_+_9109701_9113458	6.7768	6.6724	2.8863	8.5355	11.1729	7.2663	6.5992	5.8747	6.3901	4.2665	4.694	2.9278	7.0311	3.3771	5.1706	9.4293	9.57	9.0327	3.7964	3.2111	8.7839	13.2576	3.3091	3.2676	3.1768	5.6441	4.0191	4.397	7.2325	9.4226	8.5727	7.3185	12.4549	8.137	5.1789	8.0383	11.9214	4.4635	10.4742	4.958	8.8777	1.3683	4.5593	7.92	8.8692	8.0079
AK057681	chr11_+_66820674_66822103	1.0323	2.793	1.1225	1.4781	2.1992	1.2818	4.0792	1.6161	1.4714	0.4401	0.6397	0	1.6216	0.0401	0.0481	0.2684	1.0647	0.4628	0.2387	0	3.6926	1.1931	0.0997	0.0495	0.7492	0.0766	2.9305	1.2804	2.6781	1.5645	5.6475	1.9523	0.5998	1.7037	3.9181	1.2891	0.7335	2.7916	1.2441	1.6295	2.0052	0.1089	0.8191	0.1068	1.9186	1.4886
AK057701	chrX_-_73414933_73429160	0.1568	0.3553	0.1586	0.1854	0.0868	0.1484	0.2416	0.1219	0.2168	0.3066	0.2083	0	0.2519	0.0599	0.0073	0.1431	0.166	0.099	0.094	0.022	0.5517	0.1038	0.2055	0.0091	0.2522	0.1396	0.2875	0.228	0.4078	0.3291	0.4189	0.2494	0.0772	0.2506	0.2998	0.0779	0.3308	0.2991	0.2196	0.0849	0.154	0.0239	0.0872	0.1691	0.0415	0.2983
AK057709	chr6_-_33965266_33972662	0	0	0	0	0	0	0	0.0118	0	0.0235	0	0	0	0	0	0.0464	0	0	0	0	0	0	0	0	0	0.0174	0	0	0	0.0113	0	0	0	0	0	0.0161	0	0	0	0	0	0	0	0	0.009	0
AK057719	chr9_+_129618165_129624620	1.8056	1.2369	1.5225	1.423	5.075	7.034	2.7574	1.3599	4.6268	3.8268	2.5214	1.0471	2.8354	0.7344	1.4042	1.2487	2.1785	1.5258	2.003	2.7658	2.7236	1.5304	0.5121	1.8541	0.3108	3.0923	3.4916	1.8143	2.239	1.4592	2.8305	2.0847	1.7847	1.1624	2.0122	1.4452	5.4704	5.2995	1.5241	3.4864	13.8329	3.394	2.6611	3.8634	3.4965	0.8711
AK057766	chr7_+_64284267_64330974	0.2977	1.147	0.5911	0.8017	2.1252	1.9003	0.7888	1.4504	0.6078	0.6242	0.9887	0	0.0633	0.0326	0.111	0.1693	0.0073	0.1801	2.7168	1.1012	1.7406	0.8762	0.0709	0.9408	0	1.1157	1.6046	0.4134	0.9958	0.609	0.823	1.1338	0.7751	0.4811	0.5192	0.6688	1.2402	0.5761	0.9572	1.16	0.7829	0	0.0395	0.0248	0.8959	0.4701
AK057834	chr10_-_116351030_116518009	2.1233	3.2483	1.9275	2.3572	0.2809	1.0066	0.6304	1.3601	0.1176	1.1895	0.642	1.051	0.2212	0.6979	0.3643	1.2638	0.4241	2.0918	0.9335	0.9006	1.3493	0.5328	1.102	0.2055	2.279	0.6465	0.2935	1.7687	0.543	2.1228	4.7017	0.7207	0.2088	0.6025	0.502	0.1418	0.2953	0.96	0.2466	0.4173	0.7194	2.5748	0.287	0.9809	0.1206	0.006
AK057863	chr12_+_4793763_4830538	21.3095	2.5867	22.2261	38.3633	15.207	5.2761	10.2299	34.815	10.928	2.8932	9.2057	7.9846	22.8654	13.9082	21.3722	34.9814	29.9378	36.7041	29.9001	31.5427	11.7756	38.3514	63.3148	59.604	10.9594	42.7816	16.3187	21.0208	11.4735	21.2158	6.7227	28.8336	16.8696	12.8816	16.5523	84.7036	32.6518	28.7105	30.5681	18.2503	29.6468	99.9312	15.8358	0.188	10.263	2.1443
AK057873	chr7_+_23212156_23214189	0.1957	0.1969	0.1125	0.5011	0.3043	0.1585	0.0357	0.0932	0.1267	0.148	0.1483	0	0.1215	0.1503	0.2106	0.4235	0.5568	0.7494	0.0602	0.1716	0.1449	0.3256	0.6856	0.1405	0	0.4617	0.0266	0	0.1557	0.5881	0.1657	0.2288	0	0.0218	0.0123	0.2381	0.468	0.0321	0.0745	0	0.0388	0.0311	0.8874	0	0.1841	0.0132
AK057887	chr16_+_83254434_83258166	4.8158	7.1149	5.844	11.2065	4.2124	10.5773	6.2022	8.3665	4.6733	9.231	6.2339	11.5029	4.1613	1.6332	4.3704	5.3764	7.228	8.9485	3.1358	6.3507	8.4849	6.434	1.5111	5.0651	8.2912	6.4652	4.2504	8.109	4.2853	8.8072	13.859	5.3516	2.133	3.5985	5.3445	6.7925	6.3974	8.5469	2.9544	8.5601	9.6508	3.5136	4.5566	4.6515	4.091	4.6574
AK057909	chr12_-_1909435_1915961	0.3552	0.0561	0.299	0.1541	0.314	0.0527	0.1712	0.4424	0	0	0.3287	0.1847	0.1513	1.6649	0	0.0972	0.0827	0.1176	0.1334	0.3802	0.1705	0.5958	0	0.1568	0.0581	0.0364	0	0.1519	0.207	0.1662	0	0.4704	0	1.3599	0	0.0782	0	0.8524	0.0991	0.1956	0.0129	0.0828	0.7431	0	0.0941	0
AK057910	chr11_+_1551052_1576990	0.8232	7.6475	1.2113	4.7032	1.0002	2.0458	0.7666	1.7534	0.2614	0.7557	0.0774	0.1087	0.4322	0.0504	0.1195	2.843	0.308	4.6606	0.1003	0.1859	4.5072	4.687	0	0.4151	0	0.1969	2.4501	1.9041	1.0482	5.6455	13.365	6.1908	0.4528	2.6655	0.3701	9.6689	0.4425	0.1346	0.4348	0.4607	0.3471	0.0487	0.1193	0.2965	0.5879	0.0412
AK057919	chr17_-_4637078_4640429	1.6051	3.2984	0.4699	0.8983	2.1662	5.234	0.6204	1.1065	0.8035	1.9327	0.9592	0.9121	1.6369	1.1494	1.9073	2.7746	1.1846	2.6397	1.8991	2.0655	2.0507	2.1123	0.8864	1.3424	0.9524	3.0195	0.9207	0.3807	1.9797	1.8445	2.8719	1.5973	0.2186	0.9365	1.6339	1.46	0.5029	1.6305	1.6548	1.4273	0.6897	0.1858	3.0455	0.763	0.9037	0.4214
AK057920	chr9_-_94042497_94045331	9.7773	8.5905	2.3878	4.6843	5.9685	3.2595	5.1409	2.2287	3.3574	1.5969	1.1678	0.3381	6.6002	1.3896	4.9461	1.9631	6.2415	3.8839	1.158	0.1937	6.7579	5.3781	0.0227	0.6731	1.0258	1.5019	5.5046	6.7822	5.7824	5.7753	4.06	3.8567	2.7096	3.7934	3.4461	5.2622	4.8127	4.0149	4.7597	1.675	3.5631	2.1135	1.1408	22.2277	3.7806	7.7953
AK057935	chr8_-_30359183_30362459	0.3316	0.1396	1.5747	0.3027	0.1581	0.1302	0.2343	0.1328	0.1895	0.4201	0.8218	0.4607	0.259	0.2316	0.0141	0.0964	0.021	0.2118	0.09	0.517	0.0754	0.1313	6.6146	0.1266	0	0.2373	0.5613	0.3871	0.0473	0.0074	0.0339	0.2039	0.0076	0.04	0.024	0.137	0.4135	0.7484	0.1066	0.0737	2.0513	3.2209	0.1117	0.8447	0.112	0.1599
AK057978	chr7_+_130805282_130808246	0.5375	0.3645	0.8691	0.6756	0.5542	0.3666	1.0277	0.6226	1.3205	0.5079	0.7262	0.4775	0.6795	0.6476	0.4291	0.3132	0.4894	0.3798	0.6991	0.2704	0.6527	0.5421	0.6197	0.9835	4.2187	0.6279	0.6786	1.6839	0.5011	0.599	0.4483	0.453	1.7601	1.0561	0.8845	0.4855	1.0833	0.9547	0.4584	0.8817	0.789	1.0256	0.4801	0.3296	0.6884	0.7496
AK057986	chr14_+_103383810_103394139	0	0	0.0364	0	0	0.0385	0.0075	0.0181	0.0616	0.1978	0	0	0.0131	0	0.0185	0	0	0.0179	0.0195	0.0278	0.074	0	0	0	0.308	0.0532	0	0	0	0.0347	0	0.0371	0	0	0	0.0246	0	0	0.0203	0	0	0	0	0	0	0
AK058053	chr13_+_105157218_105212145	0	0	0	0.0093	0	0	0	0	0	0	0	0	0	0	0	0.0674	0	0.0742	0	0	0	0.0202	0	0	0	0	0	0	0	0.1441	0	0	0	0	0	0.0172	0	0	0	0	0.0063	0	0	0	0.0228	0
AK058056	chr15_+_19779395_19849150	0	0	0	0	0.0548	0	0	0	0	0	0	0	0.0161	0	0	0	0	0	0	0	0	0.0151	0	0	0	0	0.0321	0	0	0	0	0	0	0	0.007	0	0	0.1548	0.0703	0	0	0	0	0	0	0
AK058073	chr19_+_57624251_57647380	0.0686	0.0893	0.1226	0.1976	0.6354	0.5995	0.0923	0.2438	0.033	0.2274	0.2263	0	0.2331	0.3096	0.0499	0.1639	0.3139	0.3339	0.8392	1.6341	0.3578	0.4265	0	0.2061	0	1.3259	0.0522	0.0374	0.0905	0.1401	0.1851	0.0499	0.2594	0.2766	0.1394	0.412	0.0979	0.0419	0.4091	0.0962	0.1615	0.0294	0.5373	0.0206	0.1482	0.0516
AK058092	chr3_+_110611526_110696704	0	0	0	0	0	0	0.0403	0	0	0.0968	0	0	0	0	0	0	0	0	0.026	0.0737	0	0	0	0	0.3713	0	0	0	0	0	0	0	0	0	0	0.0169	0	0	0	0	0.0041	0	0	0	0	0
AK058104	chr4_-_13156797_13158523	0	0	0	0	0	0	0	0	0	0	0.2737	0	0	0	0	0	0	0	0	0.0905	0.0265	0	0	0.0373	0	0	0	0	0	0	0	0	0.1155	0	0.2322	0.02	0	0	0	0.5819	0	0	0	0	0	0
AK058116	chr7_-_122128959_122130202	0.0088	0.1834	0.1121	0	0	0.1413	0.0355	0	0	0.0419	0	0	0.0006	0	0	0.0496	0	0	0.2334	0	0.2174	0	0	0.0544	0	0.114	0	0.1358	0	0.0849	0	0	0	0.1173	0	0	0	0	0	0	0	0.0744	0	0.075	0	0.0151
AK058136	chr4_-_110488079_110555015	0.1483	0.1794	0	0.0684	0.1654	0.2231	0.1297	0.0985	0.0784	0.4467	0.1938	0	0.2061	0.1099	0.1374	0.1075	0.1618	0.2096	0.6656	0.0476	0.0979	0.095	0.0383	0.0855	0.0943	0.0112	0.0673	0.0789	0.0995	0.1929	0.101	0.1059	0.1779	0.0404	0.1491	0.1106	0.1857	0.1278	0.0326	0.0072	0.1363	0	0.2194	0.0438	0.1749	0.0617
AK058147	chr15_+_22329931_22384017	0.2016	0.0751	0	0.1206	0.5833	0.0151	0.1984	0.5132	0.8584	0.0369	0	0	2.4199	0.7226	0.3198	0.1116	0.8968	0.1664	1.5184	0.0436	0.0679	1.1873	0.1022	0.4789	0.3169	0.0636	1.3461	0.0867	0.6788	1.4073	0	0.0866	0	0.4281	1.0579	0.3305	4.3707	0.9184	0.2738	0	0.3886	0	0.0433	0	0.4089	0.2041
AK058161	chr11_+_63944438_63945117	0	0	0	0	0	0	0	0	0	0	0	0	0	0	0	0	0	0	0.1771	0	0	0	0	0	0	0	0	0	0	0	0	0	0	0	0	0.0427	0	0	0	0	0	0	0	0	0	0
AK058169	chr18_-_51901584_51955765	0	0	0	0.011	0	0	0.0147	0.0089	0.0219	0	0	0	0.0257	0	0	0.0199	0	0	0	0	0	0	0	0	0.0416	0.013	0	0	0	0	0	0.0363	0.0348	0	0.0234	0.0039	0.0713	0.0151	0	0	0.0092	0	0	0	0	0.0125
AK058177	chr6_-_163384001_163395183	0	0	0	0	0	0	0	0	0	0	0	0	0.0347	0	0	0	0	0	0.0308	0	0	0	0	0	0	0	0	0	0	0	0	0	0	0.0264	0	0	0	0	0	0	0	0	0	0	0	0
AK058186	chr6_+_11202051_11244029	4.3548	16.2911	2.6348	10.7387	2.5622	3.1308	2.6853	4.3106	2.3073	2.0357	1.6792	0.5209	2.7397	3.227	2.9819	6.1247	3.1323	9.7909	1.5311	1.2607	12.2551	6.4818	2.5899	1.9456	1.1787	1.4058	2.0072	4.6979	7.8671	15.7189	21.7657	10.8136	1.639	12.1912	2.9729	4.0745	5.8294	5.5561	6.2298	1.7707	2.2037	1.8303	2.5659	5.2181	1.361	8.4132
AK074198:1	chr9_+_66979229_66992804	0.4024	0.0138	0.0447	0.0075	0.1267	0.0098	0.1061	0	0.162	0.0182	0.0481	0	0.259	0	0.3592	0.0309	0.0236	0	0.0889	0	0.0439	0.0185	0.4249	0.0232	0.0108	0	0.3173	0.0281	0.1748	0.0528	0.0233	0	0.027	0.0029	0.0423	0.0332	0.1709	0.0832	0.0045	0	0.3929	0	0.0261	0	0.6382	1.1837
AK074198:2	chr9_+_68941180_68954794	0	0	0	0	0.0002	0.0096	0	0	0.0112	0	0	0	0.0066	0	0	0	0	0	0.0293	0	0	0	0	0	0	0	0.0646	0.0278	0	0	0	0	0.0178	0	0	0	0.0182	0	0	0	0.1546	0	0	0	0.0206	0
AK074198:3	chr9_-_42834365_42847989	0	0	0	0	0	0	0.0075	0	0	0	0	0	0	0	0	0	0	0	0	0	0	0	0	0	0	0	0	0	0	0	0	0	0	0	0	0	0	0	0	0	0	0	0	0	0	0
AK074198:4	chr9_-_66757194_66770802	0.0102	0	0	0	0	0	0	0	0	0	0	0	0	0	0	0	0	0	0	0	0	0	0	0	0	0	0	0	0	0	0	0	0	0	0	0	0	0	0	0	0	0	0	0	0	0
AK074469	chr21_-_26460085_26461513	0	0.0492	0.0019	0.0644	0.0195	0.0277	0.1269	0.0131	0.293	0.0518	0.0615	0	0.0172	0.0376	0	0	0.0223	0	0.0281	0	0.0451	0.0175	0	0.0388	0.153	0	0.1117	0.2	0	0	0	0.1068	0.1209	0.0625	0.1368	0.004	0.0786	0	0.0417	0.0515	0	0	0.0109	0	0.0297	0.063
AK074567	chr6_-_42177962_42180467	0.0979	0.0585	0.039	0.012	0	0	0.0303	0	0.0297	0.308	0	0	0	0.0149	0.0099	0.0326	0	0	0.0626	0	0.142	0.0196	0.2224	0.0491	0.3125	0	0.0277	0	0	0	0.2217	0.0397	0	0	0	0.054	0.039	0	0.0155	0.0766	0	0.0162	0.0276	0.1149	0.0959	0.0172
AK074580	chr17_-_6845174_6856385	4.4137	1.8576	1.8097	1.5029	1.3462	2.6888	0.9161	1.829	1.7681	2.2075	1.4328	1.3632	2.466	2.5021	1.1043	1.5239	0.8915	1.5317	8.0275	1.8975	2.2029	1.0646	2.9679	1.3914	0.4492	1.7404	0.8932	1.3328	1.2418	0.6524	1.5882	1.0261	0.8848	1.4002	1.8991	0.665	1.4023	1.341	0.8088	0.8919	1.2048	2.3336	1.2227	0.3419	1.7016	0.8181
AK074615	chr2_+_27200226_27203309	0.0272	0.0319	0.1338	0.0859	0.0901	0.0579	0.0392	0.0991	0.0709	0.096	0.0481	0.2704	0.0569	0.0555	0.0681	0.0271	0.0879	0.1073	0.1042	0.0552	0.0543	0.0609	0.3986	0.0765	0.5743	0.0266	0.0086	0.1668	0.0898	0.0464	0.2304	0.1025	0	0.0919	0.1712	0.0288	0.0243	0.2912	0.0967	0.0477	0.189	0.0404	0.0688	0	0.1378	0.0897
AK074994	chr17_-_68842119_68844654	3.4728	0.1387	1.0352	2.6292	2.7323	0.457	1.4651	3.1415	3.5961	0.3816	0.5684	0.2869	3.1175	0.83	2.6141	1.6959	5.5428	1.9419	1.5992	1.3747	0.3373	2.5898	1.4542	1.9827	2.2429	2.7086	3.1701	1.2168	4.2538	4.4627	0.4484	4.569	3.9877	1.1696	1.7978	4.363	6.5134	2.0546	4.5632	2.8795	1.797	1.8784	2.253	0.267	5.5872	2.3537
AK075019	chr16_-_29022478_29026533	0.0228	0	0	0	0.0226	0	0.033	0	0.1442	0.1206	0	0	0.0147	0	0	0	0.1154	0.01	0	0	0.0499	0.0272	0	0	0.3921	0.0149	0.0433	0	0	0.0582	0	0	0.0198	0	0.0267	0.0069	0.0591	0.1422	0.0486	0	0.0012	0	0.0247	0	0.0154	0.0018
AK075337	chr19_-_32821230_32829224	0	0	0	0	0.4045	0	0	0	0.0161	0	0.3467	0	0	0.1286	0	0	0	0.0171	0	0	0.0223	0	0	0	0	0	0.0067	0	0	0	0	0	0	0.0819	0	0	0.0536	0	0	0	0	0	0	0	0	0.1662
AK075525	chr7_-_12383714_12409869	0	0	0	0.0412	0	0	0	0	0	0	0.0129	0	0.0069	0	0	0	0.0113	0.0263	0.0288	0	0	0.018	0	0	0	0	0	0.014	0.0575	0.1931	0	0	0	0.0156	0	0.0182	0	0.0673	0.0214	0	0	0	0	0.1307	0	0.0401
AK090553	chr19_-_49194390_49198828	0.22	0.5301	0.5363	0.4928	0.4481	0.3896	0.3089	0.4122	0.1031	0.5647	0.4244	0.3974	0.4471	0.8054	0.4367	0.8167	0.536	0.4942	0.4019	0.8176	0.4261	0.3534	1.1719	0.0765	0	0.3653	0.1552	0.2724	0.4558	0.6144	0.1807	0.6124	0.1915	0.3548	0.199	0.3845	0.0714	0.3975	0.9171	0.421	0.1974	0.089	0.3457	0.3311	0.8375	0.8882
AK090573	chrX_-_79813827_79816373	3.7757	5.5863	2.7428	1.7745	6.0823	4.1762	6.1746	2.3706	4.6871	3.7063	4.9383	0.8537	7.425	2.4685	3.2029	1.3773	7.1739	1.2369	2.1613	1.7964	6.0674	3.056	1.7704	1.9524	1.1839	1.0585	3.7196	2.6118	6.8542	1.2374	4.5516	2.166	5.4005	3.5943	6.4946	2.0292	3.5679	4.4424	8.0397	1.8267	3.0662	2.3076	3.6016	1.4057	5.3883	5.1179
AK090593	chr7_+_1166653_1172120	1.2626	1.0253	1.6859	1.6943	3.0035	1.9292	0.2472	0.6078	0.2877	0.8625	0.8904	1.768	1.5784	1.7877	1.5098	0.4831	0.712	1.7294	3.5407	1.8591	0.3705	0.8515	2.1941	1.6527	1.3237	1.65	0.5063	1.0105	0.8343	0.4385	0.6059	1.4382	1.3155	2.5316	0.9544	0.7436	0.6563	1.5973	1.6776	2.3499	0.5982	0.5182	0.9284	1.7841	1.1686	0.1482
AK090603	chr18_-_35040885_35634280	0.2724	0.0122	0	0.01	0.2889	0.0172	0	0.0161	0	0	0.0428	0	0.8605	0	0.1652	0.1176	0.7705	0.0159	0	0	0.0628	0.0109	0	0	0	0	0.0691	0	1.1235	0.0619	0	0.033	0	0.0472	0.0106	0.0219	0	0	0.5422	0	0.0168	0.0539	0.0115	1.0245	0.0736	0.057
AK090604	chr17_-_36929129_36931552	0	0	0	0	0	0	0	0	0.1128	0	0	0	0	0	0	0	0	0.03	0.0906	0	0.0163	0	0	0	0	0.3125	0	0	0.1129	0.037	0	0	0	0	0	0.0404	0	0	0	0	0	0	0	0	0	0
AK090613	chr11_-_9732892_9737656	0	0.0104	0.0486	0.0398	0.0325	0	0.0748	0.0161	0.1438	0	0.1117	0	0.0409	0.0248	0.2804	0	0.0294	0.0715	0.0339	0	0.0193	0.0332	0.3765	0.0204	0.1039	0.0946	0.2874	0.02	0.0299	0.0563	0	0	0.0316	0.0565	0.0425	0.0148	0.0987	0	0	0.0707	0.0336	0	0.0708	0.6413	0.0591	0.0057
AK090620	chr2_-_21763810_21787000	0	0	0	0	0	0	0	0	0	0	0	0	0	0	0	0	0	0	0	0	0	0	0	0	0	0	0	0	0	0	0	0	0	0	0	0.0121	0	0	0	0	0	0	0	0	0	0
AK090661	chr19_+_54996615_54999609	7.2363	8.7724	2.6522	11.8114	7.2499	8.0331	6.8093	10.2691	4.8526	4.2487	1.0074	1.3805	4.4076	1.8426	9.3368	6.6336	7.5201	14.3961	2.3791	2.8463	9.6516	12.7827	0.6995	4.9968	0.9655	3.9933	4.7189	6.1068	9.7908	14.9741	11.7928	10.9388	3.0461	4.3832	5.9609	12.7823	6.9626	6.5286	10.5902	3.5374	5.1096	1.2232	5.6923	12.9828	11.9306	14.238
AK090666	chr3_+_42935140_42935829	0.9565	4.2534	1.1414	1.3428	1.8815	6.1055	2.2213	1.2432	0.9794	4.2562	0.7886	2.2154	5.1918	1.0101	1.549	0.4565	3.39	1.3198	1.6876	2.239	3.7086	0.9843	1.7041	1.7907	0	2.372	1.3269	0.3313	0.2509	0.4448	3.4881	1.0455	0.4512	1.4411	2.8368	1.5282	1.6512	2.0982	2.0578	1.7068	2.715	1.0829	3.0375	0.2288	1.605	1.053
AK090674	chr17_+_46185415_46188573	4.1668	54.9623	9.7824	5.8233	11.8083	69.2718	8.702	7.4507	9.0242	34.3326	6.3036	1.3197	14.2079	3.7549	2.1748	2.1181	8.6483	3.9237	14.7386	5.5384	32.6523	5.7564	1.9626	7.2872	4.4709	10.6244	6.5268	4.7912	7.925	5.0497	28.0022	3.9236	2.3356	5.5486	5.6176	8.7006	4.3139	3.2082	4.2404	2.0038	5.4659	1.9221	8.2627	0.732	9.6679	8.836
AK090681	chr20_+_1875891_1936163	0	0.1707	0	0.0446	0.0072	0.1146	0	0.0413	0	0.1435	0	0.1539	0	0.0238	0	0.0694	0.0706	0.1587	0	0.0634	0.0799	0.0615	0	0	0	0.1663	0	0.0316	0.0575	0.149	0.1759	0	0	0	0.0136	0.0602	0	0	0	0	0	0	0	0	0	0
AK090688	chr6_-_166113746_166319974	0.0308	0.5386	0.11	0.0785	0.0408	0.1938	0.1422	0.0365	0.0394	0.228	0	0	0	0	0	0.0715	0	0.0538	0.1276	0.1119	0.2583	0.0367	0	0	0	0.0268	0.052	0.1318	0	0.1416	0.2811	0.2051	0	0	0	0.085	0.1626	0.047	0.0292	0.072	0.2082	0	0	0	0	0.7993
AK090700	chr1_-_95401362_95472126	0.2699	0.1794	0.1039	0.1636	0.0594	0.0588	0.0259	0.2198	0.0373	0.076	0.0211	0.1134	0.0726	0.1762	0.086	0.0567	0.033	0.2009	0.2953	0.2194	0.0776	0.1263	0	0.0978	0.0178	0.1274	0.0387	0.0549	0.113	0.1551	0.0568	0.098	0.0047	0.1485	0.1026	0.0778	0.0442	0.2415	0.0292	0.03	0.099	0.1336	0.2123	0	0.0961	0.0044
AK090737	chr2_-_6969857_6973494	0.7975	4.7075	0.5776	5.7462	0.1413	3.1792	0.1694	2.1455	0.8831	2.051	0.0603	0	0.8672	0.27	0.7313	2.5186	0.304	4.2027	0.8504	0.5324	3.0745	4.4938	0.956	1.3425	0.2359	1.929	0.3588	0.6577	2.8649	2.5937	5.0542	3.0835	0.0113	1.9727	0.5311	4.5275	0.6138	0.3504	0.4531	0.359	0.4569	0.0759	0.3401	0.3796	1.8025	0.0321
AK090788	chr6_-_165126853_165155532	4.1039	1.1985	0.5624	1.7917	0	0.8631	0.0386	1.1066	0	0.8653	0	0.521	0.3054	0.2418	3.7575	0.984	0.0769	1.9811	1.6399	0.2681	0.3222	0.2753	0	0.0442	0.0251	0.1651	0.2244	0.2143	2.3257	0.9512	0.3902	1.1418	0.291	0.2368	0.3566	0.3301	0.1917	1.1751	0.2617	1.7246	0.2395	0.2763	0.0249	0	1.5545	0.0247
AK090796	chr2_+_39594790_39681988	0.209	0.8249	0.7304	1.0895	0.9132	1.2571	0.3973	1.4198	0.5085	0.7832	0.5677	0.7976	0.153	0.4078	0.3751	1.8825	0.8972	1.7866	0.3174	1.0181	1.3371	1.5288	0.2448	0.3403	0.1414	0.8941	0.179	0.5706	0.6632	1.7927	1.6514	1.2991	0.3802	0.7736	0.465	1.1549	0.3347	0.347	0.5238	0.9273	0.4129	0.5105	0.3996	0.1021	0.2767	0.5193
AK090817	chr12_-_25989056_26002252	3.3389	2.34	2.0939	2.4561	5.3272	4.4654	3.333	5.0153	2.9788	2.1845	2.3255	8.033	8.2835	2.8134	2.5762	2.8852	2.6916	3.5575	7.3375	5.5702	3.3463	2.4854	2.0383	3.0843	2.0573	6.3774	1.7478	3.4203	2.798	2.3452	3.4627	1.9972	2.7097	1.9523	2.1305	1.6142	5.1396	5.9633	2.9032	3.2823	5.2639	3.4588	5.2689	1.145	9.167	0.8849
AK090842	chr20_-_42722632_42801022	0.2784	0.2993	0.2611	0.7515	0.8396	0.318	0.2029	0.4796	0.2434	0.4174	0.2371	0.9379	0.0683	1.3289	0.8442	1.5713	0.3201	1.6899	0.9021	0.5913	0.2691	2.1586	0.3896	0.7048	1.6764	0.9786	0.297	0.3858	0.4813	1.5352	0.425	1.7094	0.101	1.0437	0.1559	1.5075	0.1458	0.2762	0.2592	0.1276	0.3156	0.2132	0.3627	0	0.8104	0.088
AK090844	chr1_-_52075224_52077986	0.5118	0.9062	0.3184	0.7859	1.7849	1.4772	1.6925	0.821	1.0064	1.4139	1.0025	0.6035	1.0338	1.0612	1.0267	0.2492	1.5017	0.7048	2.1433	1.7021	2.1507	1.6253	2.6566	1.3232	3.69	0.6991	0.6019	0.5899	1.0554	1.8524	0.9487	1.9117	0.2239	2.8016	2.2132	0.7913	0.6405	1.252	1.5447	1.0123	1.2109	0.4507	0.8086	0.4293	0.507	1.6429
AK090854	chr13_-_77451901_77466909	0.016	0	0.0286	0.0176	0	0	0.0052	0.0142	0	0.0424	0	0	0	0	0	0	0	0.0984	0.0153	0	0.0085	0.0335	0	0.0811	0.0063	0.0209	0	0	0	0.0273	0.0362	0	0	0.0333	0.0094	0.0097	0	0	0.0228	0	0.0223	0	0.0405	0	0.0325	0
AK090895	chr3_+_58785236_58979859	0.0428	0	0	0.3482	0.0189	0	0	0.3994	0	0	0.0448	0	0.1415	0.0065	0.0081	0.6845	0.0145	0.9407	0.0575	0.1388	0.0101	0.3909	0	0.0945	0	0.2784	0	0.0518	0.0314	0.5861	0	0.0739	0	0.068	0	0.5358	0	0.0819	0.027	0.0667	0.0881	0.0282	0	0	0	0
AK090900	chr20_+_24128402_24153224	0	0	0.0158	0.1089	0.0144	0	0.0194	0.0048	0	0	0	0	0	0.0028	0	0.1317	0.0666	0.1335	0.0075	0.0481	0	0.1703	0	0	0	0	0	0	0	0.3826	0	0.0321	0	0.1008	0.0103	0.1204	0	0.027	0.0251	0	0	0	0	0	0	0
AK090904	chr4_+_128978371_128981333	19.3925	23.8679	8.4907	8.6095	3.0875	7.666	24.1681	11.0916	4.9473	14.4983	3.0322	4.3132	10.6035	1.3964	2.7958	1.8527	5.054	7.6315	4.6158	2.7068	8.5965	7.4879	21.6994	15.5726	1.162	2.8601	27.6301	35.9353	12.5639	7.3952	32.6387	9.624	22.9323	37.5115	21.1522	20.4209	1.6777	9.2403	2.5148	14.0885	14.381	45.1515	2.6329	0.4049	4.9491	2.2847
AK090935	chr17_+_34334946_34337836	2.2708	4.8791	4.1539	9.4788	1.37	3.3304	4.1244	5.9571	1.0196	4.3529	2.0664	2.2814	1.8159	11.3511	7.059	20.2607	0.5186	13.2518	3.0948	5.1394	2.5413	8.8468	1.7668	4.0898	0.9774	4.1469	0.7298	3.0948	4.2419	10.7344	5.5025	8.0106	0.1129	5.5877	1.1011	8.6666	0.4273	5.887	0.7605	1.0573	2.8767	1.2986	4.1185	0.4636	1.5981	0.1963
AK090954	chr2_-_217898813_218329561	0.2102	0.0025	0	0.0045	0.0108	0	0.2874	0.036	0.2584	0	0.115	0	0.0229	0.0166	0.131	0.032	0.3608	0.0214	0.0199	0	0.0172	0.0388	0	0	0.0223	0	0.2062	0	0.0939	0.0554	0.0367	0.0444	0.0939	0.0253	0.4743	0.0568	0.0724	0.0497	0.3927	0.1238	0.0151	0	0.1671	0.0367	0.0439	0.1273
AK090973	chrX_+_103060134_103074141	0.05	0.4313	0.0008	0.1054	0.1639	0.1501	0.0388	0.088	0.0448	0.0323	0.1724	0.1624	0.0784	0.0062	0.1263	0.1414	0.1525	0.1845	0.0175	0	0.3155	0.1512	0	0.0127	0	0	0	0	0.2823	0.2631	0.6101	0.1234	0.0441	0.0691	0.0577	0.0724	0.1565	0.0526	0.1489	0	0.0677	0.0136	0.0347	0.1212	0.0819	0.1714
AK090984	chr6_-_74040582_74076659	1.8836	3.6314	0.5142	1.516	0.3008	4.778	0.8454	1.4945	2.112	2.561	0.5579	0.2612	4.4079	0.3137	2.3748	0.7951	1.8716	1.797	9.6136	1.1531	3.041	1.8144	0.1507	1.5177	0.5651	1.6206	1.485	0.8633	3.0286	2.1926	2.4139	0.9221	0.1256	0.4024	1.2611	2.4716	0.8676	2.0832	2.8046	0.3203	1.4957	0.3441	3.1448	0.8999	2.5508	1.9905
AK091028	chr6_+_2397643_2429260	0.1721	0.1501	0.0579	0.4217	1.9042	0.5654	0.3571	0.4417	0.4124	0.1903	0.9998	1.1809	0.3514	0.2948	0.2988	0.756	0.6031	1.3441	0.752	1.1935	1.0063	1.0771	0.2477	0.1982	0.361	1.5126	0.3489	0.3033	0.3975	1.7317	0.4209	0.8404	0.2848	0.3784	0.7061	0.5705	0.3039	0.8897	0.4214	0.0853	1.4437	0.319	0.7149	0.0122	0.3332	0.5503
AK091070	chr19_+_35736702_35740805	0.9173	3.5067	0.8605	0.5336	1.8949	4.7181	0.4056	1.792	0.2106	2.8365	0.2684	0.5282	2.0862	7.6048	1.1133	0.8352	0.8289	0.5977	1.2755	1.4011	2.5462	4.5251	1.5194	3.0696	0.3089	0.8194	0.7342	0.4966	2.0944	0.7346	2.9379	6.6002	0.1112	7.4942	0.0568	2.115	0.3532	1.0457	0.5493	0.195	0.4279	0.1062	3.5633	0	0.7567	0.9132
AK091102	chr18_+_3594967_3596884	1.1391	0.2798	0	0.0562	0.6976	0.1654	0.3469	0.1361	0.7853	0.1494	0.2579	0	0.3677	0.1269	0.0398	0.0218	0.6131	0.0984	0.5548	0.0895	0.1839	0.2029	0.1672	0.0369	0.0912	0.0571	1.6081	0.2384	0.154	0	0.1482	0.1989	1.0763	0.2189	1.2653	0.0528	1.0239	0.4556	0.1244	0.2303	1.6406	0.3247	0.2529	0.0658	0.4365	0.356
AK091244	chr15_-_73807065_73818019	0.1047	0.23	0.1402	0.0773	0.0345	0.6297	0.0393	0.1052	0.2351	0.2612	0	0	0.1651	0.009	0.0598	0.1375	0.6832	0.2958	0.4061	0.1622	0.3713	0.2672	0.1337	0.2399	0.3018	0.295	0.0167	0.0717	0.1565	0.2361	0.2697	0.132	0	0.0916	0.0643	0.186	0.0352	0.1198	0.2059	0.0461	0.0731	0	0.1312	0.0198	0.1582	0.2467
AK091254	chr15_+_26791896_26801578	0.2379	0.5106	0.1657	0.3216	0.3843	0.2491	0.3894	0.3676	0.5215	0.2914	0.3337	0.0918	0.2521	0.2515	0.0624	0.2435	0.4822	0.3458	0.1442	0.0756	0.3914	0.5344	0.0412	0.1465	0.0578	0.0818	0.3428	0.5096	0.3544	0.6712	0.3799	0.9718	0.2229	0.629	1.1643	0.263	0.4728	0.7201	0.3343	0.2432	0.5957	0.3834	0.3016	0.0939	0.0882	0.0783
AK091265	chr3_-_195042532_195044507	0	0	0	0.0074	0	0	0	0	0	0	0	0	0	0	0	0	0	0	0	0	0	0.0034	0	0	0	0	0	0	0	0	0	0	0	0	0	0	0	0	0	0	0	0	0	0	0	0
AK091275	chr11_-_120823249_120828932	0.0132	0.0563	0.0258	0.004	0	0	0.0106	0	0.0508	0.0636	0	0.0955	0	0	0	0.0624	0	0.0126	0.0203	0	0.023	0	0.0184	0	0.3146	0	0.0175	0	0	0.0737	0	0.0524	0	0.015	0	0	0	0	0	0	0	0.0107	0.013	0	0	0.0066
AK091355	chr22_+_45024973_45027206	0.7532	0.2079	0.1007	0.1649	0.7465	0.8787	0.069	0.0501	0.3198	0.0331	0.5093	0.2488	1.1185	0.6027	1.7087	0.6081	0.535	0.3502	1.1413	0.5635	0.5495	0.6525	0.327	0.1478	0	0.3982	0.1906	0.0512	0.2324	0.144	0.1272	0.3758	0.0817	0.3611	0.088	0.202	0.4695	0.4451	1.4982	0.1977	0.5392	0.0697	1.0094	1.795	0.9168	1.26
AK091365	chr6_+_97860233_98263447	0.2381	0.027	0.5237	0.2212	0.2858	0.0414	0.2282	0.3689	0.0596	0.0709	0.242	0.4126	0.2926	0.932	0.1972	0.5786	0.3288	0.7276	0.3105	0.3134	0.0612	0.3801	0.1055	0.113	0.2259	0.2433	0.2181	0.4135	0.0809	0.0446	0.0715	0.571	0.0734	0.2676	0.0795	0.1829	0.0536	0.1612	0.1739	0.0723	0.1634	0.2504	0.2374	0	0.132	0.053
AK091396	chr10_-_97502952_97839976	0.2959	0.0999	0.2147	0.31	0.345	0.0744	0.2214	0.1894	0.1956	0.0763	0.1387	0.3529	0.1539	0.17	0.168	0.4031	0.2265	0.2586	0.2241	0.1106	0.2103	0.1719	0.0103	0.0872	0.0616	0.1361	0.186	0.2087	0.1258	0.2602	0.0587	0.2884	0.0805	0.2691	0.2873	0.1675	0.1936	0.4268	0.0796	0.1497	0.3224	0.1225	0.1967	0.1148	0.1454	0.5363
AK091527	chr3_+_195689172_195720297	0.3219	0.5178	0.3334	0.481	0.2059	0.3301	0.4971	0.1421	0.1722	0.2339	0.0733	0	0.1804	0.0683	0.6409	0.7333	0.4388	1.184	0.1711	0.1483	1.0235	0.6239	0	0.1025	0.8422	0.1419	0.4042	0	1.115	1.6447	0.6214	0.7495	0.0336	0.1961	0.2135	0.3035	0.4523	1.1907	0.1325	0.0545	0.0506	0.0695	0.1869	0.2456	0.1853	0.5143
AK091594	chr6_-_147205942_147567443	0.2264	0.4639	0.3307	0.6708	0.2323	0.4072	0.1155	0.3678	0.1032	0.2916	0.1947	0.2838	0.0688	0.2805	0.1278	1.2068	0.0211	1.3282	0.1447	0.5939	0.4438	1.9837	0.1213	0.2346	0.0718	0.4008	0.0769	0.2882	0.8695	2.4451	0.6985	1.2227	0.015	1.3584	0.114	0.6533	0.1838	0.3059	0.1235	0.1253	0.2108	0.3164	0.0561	0.609	0.0804	0.2833
AK091624	chr15_-_61687870_61690241	3.6403	15.1203	5.3412	11.181	14.0333	27.0443	9.2481	22.3456	7.4846	23.101	10.3171	6.501	13.2857	8.2454	3.5398	5.3535	11.0924	10.3106	13.4598	17.3724	14.0213	17.9744	14.4586	26.0282	11.2634	25.1245	5.0032	6.9648	7.1734	11.0014	8.908	10.7122	9.3495	8.8076	6.2645	20.0619	7.7616	5.3196	5.4363	8.7298	12.5827	6.0964	9.8429	1.7988	8.3809	3.5809
AK091668	chr14_-_97494019_97514200	0.4762	0.0357	0.3799	0.1878	0.1277	0.3187	0.3798	0.4264	0.1406	0.3852	1.2514	0.9361	0.2393	0.2329	0.4827	0.4353	0.2888	0.2031	0.2565	0.3523	0.0997	0.1023	0.2536	0.1067	0.1909	0.1611	0.2693	0.2436	0.1126	0.0872	0	0.0776	0.2584	0.1429	0.3081	0.0232	0.0609	0.5883	0.2912	0.2095	0.4003	0.8811	0.3332	0.0899	0.1292	0.5168
AK091688	chr1_-_146146994_146157790	0	0	0	0	0	0	0	0	0	0	0	0	0	0	0	0	0	0	0	0	0	0	0	0	0	0	0	0	0	0	0	0	0	0	0	0	0	0	0	0	0	0	0	0	0	0
AK091689	chr12_+_32686900_32690249	2.906	1.1089	6.5995	7.0976	4.5058	3.6203	5.1561	6.7668	2.8191	4.4236	1.8457	8.338	2.2155	3.3789	0.8756	3.3364	2.5759	5.4868	3.1966	5.2778	1.6903	4.0975	3.5685	5.5883	0.2708	5.8086	3.1813	9.456	3.4277	3.5891	1.7474	3.0353	2.0988	7.0266	3.6713	4.978	10.2409	4.6703	1.3874	3.1419	6.2392	3.4981	4.7984	0.2863	1.7803	1.4723
AK091704	chr20_+_56523840_56534494	0.1921	0.005	0	0	0.0157	0.0142	0.4531	0	0	0	0	0	0	0.0102	0	0.015	0	0.0263	0.0144	0	0.008	0	0	0	0.1328	0	0.2027	0	0	0	0	0.0273	0.023	0	0.0395	0	2.8972	0.0685	0.0107	0.2895	0.133	0	0	6.2879	0.6977	0.0247
AK091713	chr11_-_121465022_121556316	65.7962	16.8272	16.8219	28.0396	179.182	14.6124	106.851	32.6265	89.4135	12.7472	37.3176	29.3257	86.3218	33.4111	27.857	16.3146	134.848	30.6267	90.066	32.5752	30.1202	31.5177	47.5958	45.7953	28.061	32.439	114.855	37.7948	47.0296	22.5046	8.9441	24.1967	129.109	35.2955	224.005	36.365	116.532	60.6965	65.8261	45.3961	152.659	32.355	126.581	12.2631	90.8816	63.7751
AK091716	chr10_-_88993868_89092134	1.5461	1.5533	1.1522	1.1652	0.8248	0.9108	1.3181	0.8537	0.3435	0.4931	0.9497	0.434	0.7756	0.6032	1.3669	1.5335	1.6496	1.4835	0.5872	0.2579	1.0879	0.9617	0.5307	0.8162	0	0.5028	1.428	1.4399	1.863	1.016	0.4513	0.5771	0.529	1.352	0.5174	0.6528	1.1417	1.3178	1.6322	1.164	0.9907	1.0045	0.6051	1.5083	1.3707	0.8932
AK091729	chr7_-_100680335_100682321	2.2375	1.7133	2.1517	1.2169	2.4633	2.1764	1.7673	1.7456	3.0039	1.2875	2.589	0.5595	2.0562	3.5656	2.5591	3.5159	1.447	1.0985	3.2359	1.5262	1.4802	2.2934	0.9056	1.698	1.1664	1.8941	1.6336	1.0355	2.2781	1.1302	1.1784	2.1422	0.5331	1.6916	0.9932	2.8525	1.6214	1.5167	1.9183	3.445	1.3142	0.8775	2.1876	0.7151	2.5853	0.7633
AK091766	chr12_+_113330941_113335019	0.0232	0.0466	0	0.0127	0	0.0219	0.0085	0.0103	0	0.0818	0.1912	0	0	0	0.0105	0	0	0.0102	0.0333	0	0	0.0138	0	0	0	0.0151	0	0	0.0191	0	0	0.0211	0.3681	0	0	0.014	0	0	0.1235	0.1219	0	0	0.0147	0	0	0
AK091798	chr2_+_131753332_131773862	0	0	0	0	0	0	0.0177	0	0	0	0	0	0.0077	0	0	0	0	0	0	0	0	0	0	0	0.0501	0	0	0	0	0	0	0	0.0105	0	0	0.0073	0	0	0	0	0	0	0	0	0	0
AK091865	chr2_-_216192602_216400371	0.0199	0.0133	0.0355	0.0708	0.0233	0.0375	0.0518	0	0.1261	0.0196	0	0	0.0034	0	0	0	0.0075	0.035	0.019	0	0.0211	0.033	0	0	0.0207	0	0.0292	0.1352	0.0492	0.1598	0	0.0361	0.0422	0.0206	0	0.0179	0.0177	0	0.0282	0.0697	0.0828	0.0437	0.0126	0.3138	0.1134	0
AK091866	chr5_-_90642593_90645975	0.2561	0.0316	0.395	0.0129	0.1087	0.0148	0.7412	0.04	0.8983	0	0.0957	0	0.0303	0.1574	0	0.0234	0.0238	0.0069	0.1463	0.0428	0.0118	0.0515	0.4129	0.0176	1.855	0.0307	1.0586	0	0.0405	0	0.0177	0.0285	0.1814	0.0082	0.1132	0.0379	1.9307	0.3659	0.0647	0	0.1683	0.175	0.0298	0.0412	0.2733	0
AK091889	chr4_+_13265900_13541950	0	0	0	0	0	0	0.0207	0	0.0103	0.1824	0	0	0	0	0	0	0	0.0081	0.009	0	0.015	0	0.0958	0	0.0882	0	0	0	0	0	0	0	0	0	0.0109	0	0.0168	0	0	0.033	0	0	0	0	0	0
AK091906	chr15_-_48919364_48932029	0.0212	0.3725	0.0949	0.1108	0.1243	0.613	0.2011	0.1027	0.0758	0.4856	0.2505	0	0.0684	0.479	0.0193	0.127	0.177	0.0559	0.0915	0.2897	0.372	0.197	0.0705	0.1792	0.5535	0.2235	0.0269	0.3473	0.2103	0.1629	0.1149	0.0655	0.4392	0.5741	0.1699	0.3936	0.0569	0.1462	0.0288	0.5218	0.1771	0.0158	0.0806	0	0.0574	0.0333
AK091996	chr11_+_67410542_67415392	0.0186	0	0.0221	0.0068	0.0082	0.0351	0.0299	0.0055	0.0128	0.1092	0	0	0.0376	0.0042	0	0.0062	0.0094	0.0054	0.0178	0.0338	0.0033	0.0148	0.1682	0.0278	0.382	0.043	0	0	0.0132	0	0	0.0113	0.032	0	0	0.015	0	0	0	0	0.0344	0	0	0	0.0167	0
AK092048	chr7_-_81413695_81416913	5.4814	15.1632	4.254	20.9633	18.934	11.6879	12.091	26.1193	7.3747	9.0762	4.2702	3.9717	20.0846	5.2444	5.5576	6.3835	16.7089	21.1512	8.4385	9.6521	10.8448	28.5504	8.5967	13.1785	2.6287	13.5274	6.6884	7.4252	9.9897	30.5627	11.2741	18.4757	4.7979	24.6123	9.5335	30.264	11.1977	7.0777	6.4679	3.2198	5.0783	2.2888	7.6653	8.6186	10.2832	7.7557
AK092080	chr19_+_24008086_24041330	1.1539	0.9916	0.5687	0.8471	0.3676	0.7435	0.6203	0.7353	0.3461	0.9048	0.3906	0.2795	2.2828	0.2235	0.301	0.4215	0.4493	0.3111	0.3778	0.0552	1.3181	0.4957	1.1775	1.1695	0.2915	0.6971	0.1841	0.6898	1.0107	0.5206	1.3651	0.3495	1.2222	0.5837	0.42	0.3489	0.1565	0.8852	0.3823	0.1726	0.6362	0.5708	0.4449	0.1509	0.972	0.7613
AK092087	chr15_+_32834576_32892416	0.0307	0.0876	0.0824	0.311	0.0305	0.0811	0	0.0751	0.0253	0.0542	0	0	0	0.0735	0.0419	0.1913	0.0351	0.4514	0	0.0838	0.1767	0.8115	0	0.0173	0	0.0042	0	0.1256	0.1395	0.4029	0.1041	0.2656	0	0.1268	0.054	0.5037	0	0.047	0.0328	0	0.0178	0	0.0194	0	0	0
AK092098	chr11_+_63348325_63351762	7.3627	9.1058	8.2677	9.15	7.9899	6.4291	26.0659	12.9842	8.2499	11.7398	6.4863	2.9555	16.6084	2.2114	7.0414	2.666	4.3151	4.4096	11.1532	5.0674	6.5656	4.3039	11.8716	21.8875	2.6442	5.7266	24.4182	17.9082	9.3495	4.4904	11.4766	9.4956	22.9072	11.9992	24.1774	16.4045	5.9379	10.0098	6.5818	23.52	15.7915	13.8106	7.1935	3.7371	11.8669	3.1857
AK092135	chr11_+_56372529_56402130	0	0	0	0	0.0128	0	0	0	0	0	0	0	0	0	0	0.03	0	0.0264	0	0	0	0	0	0	0	0	0.0191	0	0	0	0	0.0274	0	0	0	0.0091	0	0	0	0	0	0	0	0	0	0
AK092143	chr3_-_54883671_54910322	0.3034	0.1162	0.0834	0.6099	0.4017	0.0875	0.0137	0.4326	0.0323	0.1157	0.0265	0	0.0504	0.0386	0.0281	0.1804	0.2953	0.5537	0.0345	0	0.1164	0.8288	0	0.1217	0.0778	0.0729	0.1808	0.0432	0.4967	1.3134	0.0602	0.9777	0.074	0.5873	0.3934	0.9139	0.049	0.209	0.0739	0.088	0.1968	0.1017	0.0951	0	0.0353	0
AK092150	chr19_+_24008086_24041330	1.3133	1.1239	0.6826	0.9534	0.4309	0.8924	0.7259	0.8326	0.4155	1.0395	0.4689	0.3355	2.6603	0.2638	0.3497	0.4906	0.5188	0.356	0.4535	0.0662	1.5255	0.5661	1.3052	1.4038	0.136	0.8233	0.2113	0.7696	1.1929	0.6249	1.5456	0.4053	1.3956	0.6774	0.4695	0.4151	0.1512	0.9824	0.4248	0.194	0.7183	0.6852	0.5005	0.1683	1.1445	0.8927
AK092251	chr1_-_212059600_212206230	0.1972	0.3145	1.9976	0.1158	0.7816	0.9381	0.3928	0.3051	0.1873	0.6382	0.8202	0.8365	0.4536	4.0196	0.3407	1.9642	0.3901	0.3498	0.9406	1.8576	0.4984	0.5342	0	1.4932	0.5425	0.3644	0.3373	0.7788	0.3707	0.2158	1.3025	1.2689	0.2136	1.3238	0.2871	0.1917	0.0227	0.7664	0.3242	0.7795	0.5372	0.6703	1.209	0.0382	0.5192	1.3858
AK092331	chr10_-_118634301_118638185	29.2789	15.3905	101.403	23.2154	18.4486	28.0448	21.5956	57.1873	4.4005	54.2444	54.5787	105.068	28.9351	230.541	15.1923	98.5682	13.7384	19.0424	40.3466	125.071	12.4287	60.1152	17.6786	158.512	2.4032	29.8081	7.0071	42.42	26.9874	20.5297	9.6011	91.1719	8.1097	144.286	4.438	40.7625	11.3715	30.3951	21.6517	24.4207	10.6113	54.1979	81.7208	1.2912	10.7799	24.599
AK092333	chr14_-_20738079_20742354	12.8994	46.0232	48.7375	27.9713	11.0972	18.8901	11.4487	19.9402	6.3134	19.2172	30.3333	30.3285	10.1672	42.8185	5.0519	25.253	5.0915	21.82	4.4123	23.8652	21.3577	25.8149	6.9777	26.2777	1.8818	10.3487	4.8095	17.7695	17.6847	26.2168	31.1263	23.2816	8.0025	23.7846	8.6625	21.6956	5.0087	13.3091	7.748	5.1506	8.6244	23.1096	17.1616	1.8445	4.9923	4.5637
AK092337	chr19_+_42999890_43010724	2.6376	0.9818	0.4666	1.3252	0.587	0.7554	0.615	0.9009	0.5335	0.9244	1.2116	0.4322	1.6496	1.9025	3.3927	2.3372	2.6541	2.2716	1.8116	0.8454	1.2148	0.9977	0.0346	0.5045	0.3391	0.5001	0.8183	1.3103	1.4776	2.1529	1.1039	0.6969	1.5437	0.5568	1.3104	0.7262	0.4601	1.3456	1.702	0.601	1.1168	0.3753	0.7495	0.7366	1.0944	0.0562
AK092380	chr6_+_157970408_157973902	0.2849	1.2265	0.3274	0.4812	1.2526	0.7165	0.8016	0.5193	0.15	0.3624	0.0922	0	0.3339	0.2366	0.1374	0.1047	0.2582	0.4333	0.087	0.0202	1.3538	0.6878	0	0.0438	0	0.1712	0.7842	0.5445	0.3269	0.9497	1.1468	0.9694	0.1381	1.5632	0.8325	0.5698	0.7401	1.1817	0.5537	0.1695	0.4449	0.0217	0.4777	0.0335	0.6773	0.6344
AK092451	chr6_+_4081304_4102618	0.1186	0.037	0.1153	0.0694	0.116	0.0969	0.054	0.1063	0.0202	0.0162	0.2684	0.0609	0.148	0.1791	0.1148	0.0194	0.0408	0.1622	0.088	0.2007	0.0098	0.0757	0	0.0258	0	0.024	0.0817	0.1185	0.0759	0.141	0.0574	0.0335	0.1338	0.0739	0.0229	0.0389	0	0.0956	0.0388	0.1936	0.1649	0.0273	0.0233	0.0606	0.1366	0.0369
AK092460	chr5_-_80569139_80633134	1.7762	3.4288	2.6613	1.7798	3.8632	2.4392	1.9055	3.0668	3.6367	3.358	2.1575	0.6196	3.115	2.1481	1.1913	1.3872	2.3267	2.0299	3.9919	3.7737	1.4641	2.5296	4.0588	2.3602	1.4635	2.3793	1.847	2.1782	2.6883	2.4655	1.8757	2.4219	1.4394	1.3064	1.8346	1.851	1.6869	3.1737	2.8412	1.1729	5.1638	1.3187	4.938	1.3365	2.1182	2.131
AK092475	chr5_+_78654928_78658788	4.8926	20.214	7.5041	10.5085	9.2258	9.3705	9.0696	11.527	7.2606	12.2451	9.1589	7.5944	14.0372	6.4218	7.0743	4.0099	13.5638	6.9094	3.7547	7.5002	11.375	8.6169	7.6163	9.5831	3.6178	6.1637	6.721	11.6698	12.8859	7.3643	13.0719	8.779	6.8427	16.3229	13.9366	12.2173	6.4855	11.2799	9.0334	9.255	11.3989	7.9602	7.721	4.4022	5.1382	5.7254
AK092497	chr2_+_46926518_46939649	0.1129	0.0261	0.2431	0.3144	0.388	0.3305	0.107	0.4659	0.2984	0.1714	0.3206	0.9007	0.1785	0.0928	0.2297	0.629	0.2363	0.5449	0.3997	0.8742	0.365	0.672	0	0.3386	0.081	0.7096	0.0246	0.0529	0.0962	0.4335	0.0439	0.318	0.3889	0.0399	0.1685	0.2658	0.4567	0	0.3314	0	0.2679	0.1874	0.2088	1.0817	0.6926	0.1841
AK092511	chr1_+_112083985_112091943	0.6081	0.4959	0.1054	0.7978	1.1536	0.4831	0.6286	0.2796	0.3402	0.2602	5.6587	0.3907	0.6987	0.2618	0.5353	1.7171	1.3956	0.8273	0.9318	0.5363	1.1194	1.0848	0.8683	0.641	1.6133	0.9944	0.1995	0	1.0319	0.9043	0.3236	0.6258	0.0856	0.4489	0.1784	0.6471	0.316	0.1804	1.258	0.2069	0.4255	0.2772	0.3481	0.9468	1.5251	9.4067
AK092541	chr6_-_19910373_19912960	0.4451	0.182	0.1719	0.2897	0.4549	0.4203	0.0345	0.0616	0.1914	0.1149	0.4094	0	0.5794	0.2001	0	0.0432	0.2137	0.0891	0.2386	0.592	0.0808	0.1314	0.1475	0.0732	0.4956	0.5094	0.0963	0.2365	0.0358	0.074	0.049	0.0592	0.3751	0.0226	0.1547	0.085	0.0643	0.5778	0.1851	0.3808	0.3415	0.2416	0.151	0.0327	0.4398	0.0308
AK092578	chr4_+_166017785_166038125	0	0	0	0.0387	0	0	0.0127	0.0769	0	0	0	0	0.0021	0	0	0.0172	0	0.02	0	0	0	0.0331	0	0	0.018	0	0	0	0	0.0295	0	0.0315	0.0151	0.1576	0	0.0679	0	0	0	0	0	0	0	0.026	0	0.0109
AK092589	chr14_-_49480004_49498428	0	0.0961	0	0.0133	0.0322	0	0.0059	0	0.0189	0.0429	0	0	0	0	0	0	0	0	0	0	0.0129	0	0	0.0466	0	0.059	0	0	0	0	0	0	0.0657	0	0	0	0	0	0.0683	0.0853	0	0	0	0	0.0015	0
AK092619	chr3_-_154585412_154587847	0.1087	0	0.0765	0.033	0.0213	0.0101	0.0472	0.0562	0	0.0567	0	0	0.0138	0.0209	0	0.1648	0	0.0563	0	0	0.0313	0.032	0	0.0602	0	0	0	0	0	0	0.0483	0	0.0042	0.0222	0.0125	0.0021	0	0.1346	0	0	0.0347	0.1271	0.0271	0	0.0145	0.0538
AK092686	chr9_+_131291206_131306357	7.3443	2.2915	7.561	2.1716	6.695	5.2541	2.7472	0.9734	6.6343	3.8141	7.0214	13.6104	11.738	4.026	8.3088	3.456	12.8172	3.0373	29.941	9.3402	2.2926	4.7457	22.0026	5.5953	29.2827	11.5515	8.7713	1.8598	4.2213	2.1642	1.491	2.2227	2.9816	0.6485	7.8442	2.3997	12.7579	6.9161	6.2668	22.7375	13.0593	20.5231	14.4468	7.4433	15.6344	0.8923
AK092715	chr3_-_117003911_117006708	29.3853	42.287	16.7926	39.1552	32.5302	39.384	23.0998	38.1553	13.5667	29.4212	43.748	54.142	54.8431	15.7908	30.2517	19.9726	53.8289	40.9815	24.7513	41.0703	36.7113	41.508	13.0778	27.1701	8.8032	42.4109	19.0532	39.9986	44.2164	38.7364	52.0313	32.0108	6.4583	27.2666	42.3144	37.721	10.0415	27.2688	58.4621	9.6828	34.7973	14.6141	41.0727	0.7109	24.7288	20.2113
AK092922	chr17_+_30357694_30360718	3.447	2.816	3.63	2.8003	6.9184	5.7873	4.6241	5.3827	4.799	3.3715	6.2376	4.9863	12.9388	14.7999	4.5492	2.9793	6.3101	3.0146	13.3225	5.1452	4.344	7.4444	19.2773	8.6431	3.4925	6.6001	3.7683	2.1275	7.8591	2.8588	2.9684	4.3723	6.3925	9.0364	2.5528	5.0274	19.67	6.4924	7.9888	7.1593	7.122	4.4418	13.5463	1.7158	7.4548	3.2077
AK092941	chr6_+_88113938_88131899	0.0596	0.2083	0.1217	0.1909	0.3412	0.2983	0.2114	0.2104	0.3412	0.1744	0.4886	0	1.0207	0.2101	0.1626	0.0495	0.6361	0.1132	0.5186	0.3205	0.2266	0.0643	0.5059	0.3908	0	0.2979	0.346	0.3246	0.1016	0.3552	0.0675	0.1494	0.6428	0.1708	0.2821	0.3294	0.1418	0.5446	0.5508	0	0.3147	0.0589	0.5648	0.0399	0.2602	0.3242
AK092965	chr17_-_37720415_37722395	13.0004	8.1897	6.4078	7.1338	14.8313	14.6866	21.9456	6.1787	13.5041	8.284	5.7195	6.5099	3.934	3.8159	8.2894	6.2107	14.4068	11.6418	4.9733	3.9269	12.3979	12.2333	9.5952	2.7112	17.9913	7.6913	20.4478	15.1607	11.8302	6.8866	11.7425	13.466	8.3913	6.2799	25.9583	8.1287	32.0401	20.2538	18.2221	5.1939	13.7853	10.1824	12.6911	17.1655	19.9639	16.789
AK093002	chr16_-_79420140_79483994	0.1611	0.1335	0.2033	0.2444	0.2072	0.0716	0.1392	0.2358	0.0468	0.2115	0.1787	0.3138	0.366	0.6791	0.0517	0.2927	0.1441	0.2469	0.2358	0.3101	0.1411	0.1698	0	0.1705	0	0.184	0.1803	0.3872	0.1716	0.2583	0.0642	0.1724	0.0165	0.3446	0.1493	0.2175	0.0677	0.2173	0.0269	0.6317	0.1404	0.0562	0.1558	0.1141	0.128	0.113
AK093026	chr2_+_210603701_210637325	0.3875	0.3699	0.3523	0.403	0.5149	0.7213	0.4264	0.332	0.3714	0.2497	0.3775	0	0.6898	0.1883	0.4829	0.1315	0.6948	0.2347	0.6853	0.1201	0.6306	0.3398	0	0.0954	0.1925	0.3083	0.2637	0.4362	0.4424	0.3598	0.2674	0.28	0.565	1.6043	1.232	0.159	0.2053	0.9567	0.7778	0.1659	0.4316	0.0653	0.4718	0.0577	0.177	1.0228
AK093055	chr10_+_49999889_50029596	0.0419	0.014	0	0	0.0139	0	0.0077	0.0072	0.0072	0.0924	0.0128	0	0	0	0.0073	0	0	0	0.0513	0.0131	0.0056	0	0	0.0314	0.0452	0	0	0	0	0	0	0.0284	0	0.0326	0.0061	0.0144	0	0.0853	0	0.0337	0.0646	0	0	0	0.0157	0
AK093077	chr15_-_61666962_61680061	2.0052	6.5516	1.5071	1.8271	3.5065	3.5147	5.0939	1.3467	2.8356	1.614	2.4674	0.6409	2.9543	0.4635	0.9657	1.1186	4.146	2.4813	0.8808	0.5503	5.3642	1.644	0.0662	0.8033	0.0645	0.5024	2.922	1.6835	3.3354	1.5077	3.9162	1.2873	1.5124	1.1979	3.2119	2.1056	2.6889	1.9805	2.8088	2.2358	2.1451	0.6016	1.011	1.6412	1.4376	2.8529
AK093107	chr22_+_46406115_46630013	0	0	0	0.1295	0	0	0.0147	0	0	0	0	0	0	0	0	0.0336	0	0	0.0091	0	0.1002	0.0613	0	0.0186	0	0	0	0	0	0	0	0.1401	0	0.0579	0	0.0948	0	0	0	0	0	0	0	0	0	0
AK093114	chr6_+_164012625_164115647	0.0309	0.0077	0	0	0	0	0.0085	0	0	0.0435	0	0	0.0023	0	0	0	0	0.0198	0	0	0.0122	0	0	0	0.0289	0	0.0584	0	0	0	0.026	0	0.0301	0	0.0135	0.0139	0	0	0.0164	0.0066	0	0	0	0	0.0145	0.0072
AK093124	chr12_-_57246009_57461765	0.1329	0	0	0	0	0	0.0201	0.0188	0.0242	0.0415	0	0	0.0136	0	0	0	0.0161	0.1523	2.488	0.2308	0	0.0406	0.345	0.0476	0.2458	0.0552	0.0134	0.0576	0	0.0541	0	0	0.0362	0	0.0124	0.0483	0.1109	0.0162	0	0	0.0686	0	0	0	1.7175	0
AK093132	chr1_-_163712702_163811230	0.0624	0	0	0.0228	0.0138	0.0393	0.0306	0.037	0	0	0	0	0.0268	0	0	0	0	0.0182	0	0	0	0.0007	0.2651	0	0	0	0	0	0	0.0355	0	0	0	0	0	0.0503	0	0	0.0888	0.2921	0.0386	0.1236	0	0	0.0559	0
AK093165	chr13_-_30354977_30404745	0.0306	0	0	0.0335	0.027	0	0.0375	0	0.0783	0.0389	0	0	0.0328	0	0	0.0305	0	0	0.0541	0	0	0.0183	0.1904	0.0272	0.4158	0.0266	0	0	0.1009	0.0694	0	0.0371	0.0355	0	0.0239	0.0246	0.1819	0.2181	0	0.0345	0.0189	0	0	0.1073	0.2015	0
AK093172	chr10_-_27272257_27273353	0.0236	0.2372	0.1159	0.2198	0.043	0.04	0.1941	0.0576	0.062	0	0	0	0	0	0	0	0.0032	0.3448	0	0	0.5038	0.3484	0	0	0.0231	0	0	0.0509	0.1605	0.3977	0	0.3601	0	0.2065	0.1518	0.156	0	0	0	0	0.1138	0	0	0	0.0219	1.999
AK093193	chr12_+_73914786_73931912	0	0.008	0	0.0131	0	0	0	0	0	0	0	0	0	0	0	0	0	0	0	0	0.0127	0	0	0	0	0	0	0	0	0	0	0	0	0.0124	0.034	0	0	0	0	0	0.0149	0	0	0	0	0
AK093203	chr4_-_67965617_68016564	0.0455	0.0339	0.052	0.0473	0.0656	0.0933	0.0341	0.3084	0.0922	0.0537	0.0744	0	0.2698	0.0481	0.0029	0.021	0.044	0.0184	0.161	0.1721	0.2141	0.0689	0.1429	0.1231	0	0.0823	0.0267	0.0573	0.1623	0.1149	0.0673	0.1114	0.2305	0.0571	0.0123	0.0525	0.0563	0.0643	0.0299	0.1749	0.0411	0.1561	0.0282	0	0.0138	0.1082
AK093205	chr4_+_33569948_33584905	0	0	0.0189	0.1336	0	0.008	0.0466	1.2325	0.0058	0	0	0	0	0	0	0	0	0.0278	0.0101	0.0577	0	0.2023	0	0.2619	0.3089	0.2071	0	0.0577	0	0.0902	0	0.0385	0	0.176	0	0.1342	0	0	0	0	0	0.0628	0	0	0	0
AK093214	chr1_+_173792746_173799628	0	0	0	0	0.0071	0	0.0158	0	0.0237	0	0.1016	0	0.0278	0	0	0	0.0328	0	0	0	0.0115	0	0	0	0	0	0	0.0041	0	0	0	0	0	0.0112	0.0454	0.0252	0	0.0157	0	0	0	0	0.001	0	0	0
AK093219	chr10_-_91665225_91707110	0	0	0	0	0	0	0	0	0	0	0	0	0.0145	0	0	0	0	0	0.0084	0	0	0	0	0	0	0	0	0	0	0	0	0	0	0	0	0.0268	0	0	0	0	0	0	0	0	0	0
AK093256	chr6_+_116682129_116684599	0.3227	0.2264	0.0372	0.0475	0.3447	0.2164	0.0683	0.074	0.215	0.0551	0.0996	0.1014	0.2985	0.0724	0.1344	0.0435	0.1461	0.0397	0.262	0.0568	0.0608	0.1024	0	0.124	0	0.1358	0.1512	0	0.1693	0.0355	0.0993	0.1136	0.0537	0.305	0.5022	0.1049	0.0761	0.2643	0.0526	0.073	0.2602	0.1544	0.0526	0.0601	0.1153	0.1144
AK093257	chr4_-_14587621_14605227	0.0098	0.1807	0.1101	0.0365	0.0582	0.1539	0.0581	0.0235	0.0398	0.2631	0.1639	0	0.1315	0.0896	0.0435	0.0231	0	0.0231	0.2076	0.0717	0.101	0.0572	0	0.0592	0.0483	0.04	0	0.0631	0.011	0.0019	0.0899	0.0868	0	0.1411	0.0409	0.0481	0.0397	0.1433	0.0972	0.1583	0.0347	0.0136	0.0994	0.0043	0.0722	0.0121
AK093264	chr4_+_175987393_176028513	0	0	0.012	0	0	0	0.0407	0	0.0304	0.1629	0	0	0.107	0	0.3797	0.0368	0	0	0.0465	0.2266	0.0098	0	0	0.083	0.4891	0.0602	0.0117	0	0	0.0314	0	0	0	0	0.0108	0.0245	0	0.0564	0.0262	0	0	0.0274	0.0233	0	0	0
AK093265	chr5_-_98133222_98136687	0.5315	1.3028	0.2274	0.4714	0.9781	0.251	1.9555	0.4403	0.9037	0.0816	0.6303	0.1492	0.7492	0.1229	0.531	0.1381	0.6598	0.3951	0.3026	0.0921	1.2266	0.4369	0.6919	0.1299	0.2832	0.2949	0.7487	1.9082	1.2557	1.7382	0.8308	0.3212	0.1826	0.49	1.4073	0.3667	0.8618	1.8785	1.264	0.2264	0.6749	0.1532	0.512	1.19	0.2271	1.8061
AK093279	chr13_+_20770311_20804571	0.659	0.5542	0.1462	0.3141	0.4834	0.4088	1.2653	1.7168	0.4594	0.5271	0.7762	0.1322	0.9056	0.8443	0.3955	0.8541	0.2799	0.3999	1.0319	1.1972	0.4638	0.3649	1.9316	0.6535	0.069	0.6895	0.4433	0.2385	3.2836	1.262	0.4026	0.4636	3.1286	2.625	0.6962	0.3589	0.6635	1.0114	1.1988	0.5526	1.0396	0.4396	0.6463	0.7233	0.2858	0.2035
AK093299	chr1_-_158438612_158445283	42.8089	10.6436	23.8463	17.7936	12.7658	6.7169	19.8893	15.6421	9.1784	8.2241	11.3828	10.6449	11.3081	30.0668	30.7387	32.9778	22.4852	43.4953	6.4863	7.7957	12.0949	12.5837	0.3714	8.194	0.2691	5.2441	24.13	13.5358	15.5327	19.4207	8.6291	11.4469	2.2566	9.067	31.3927	10.0437	7.7838	37.6939	14.0952	15.3527	7.6305	10.6403	15.1814	7.9058	4.3975	8.14
AK093301	chr14_+_92427521_92429604	0	0	0	0.0033	0	0	0.0155	0.0187	0	0	0	0	0	0	0	0.021	0	0	0	0	0.0224	0	0	0	0	0	0	0	0	0	0	0	0	0	0	0.0191	0	0	0	0	0.0195	0	0	0	0	0
AK093334	chr10_+_47828662_47831270	0	0	0	0	0	0.0076	0	0	0	0	0	0	0	0	0	0	0	0	0	0	0	0	0	0	0	0	0	0	0	0.0137	0	0	0	0	0.0047	0	0	0	0	0	0	0	0	0	0	0
AK093355	chr3_+_169096430_169124489	0.0103	0	0.0212	0.0043	0.0323	0	0	0.0163	0	0	0	0	0.0352	0.0105	0	0	0.0169	0.0059	0.0382	0	0.0125	0.007	0.1019	0	0.3833	0.0102	0	0	0	0	0	0	0.0118	0	0	0.0142	0	0.0239	0.0072	0	0.1796	0.0116	0.0099	0	0.0239	0
AK093356	chr4_+_103968428_103984352	3.0386	2.5835	2.9611	2.1559	2.6594	2.2041	2.6923	2.6611	1.9319	2.0508	1.75	2.174	3.5699	4.8376	3.1333	1.8719	2.794	2.4464	2.6635	1.4435	1.456	1.5719	9.284	3.0265	1.4722	1.7382	3.3911	4.0054	1.3669	1.1197	1.872	2.9404	2.9663	8.2357	4.3741	3.374	0.2784	3.7214	2.0979	1.6318	3.9214	5.2549	2.1668	0.8417	2.994	1.225
AK093362	chr5_+_20647705_20973557	0.0247	0.0083	0.0221	0	0.0245	0	0.0448	0	0	0.0426	0	0	0	0.0485	0	0.0123	0.0094	0	0.0473	0	0	0.0074	0	0	0.0833	0	0.049	0	0	0.021	0	0.0225	0.0108	0.0398	0	0.0149	0	0	0	0.0866	0.0343	0.0183	0.0312	0	0.0316	0
AK093363	chr9_+_108418159_108481900	0.0102	0	0	0	0.0201	0	0.0075	0.0181	0	0	0	0	0.0282	0.0486	0	0	0.0038	0.0268	0.0195	0	0	0	0	0	0.0212	0.0266	0	0	0.0336	0	0	0	0	0	0	0.0184	0	0	0.0145	0	0	0	0.0383	0	0	0.0128
AK093370	chr8_-_64459950_64493042	0	0	0	0	0	0	0	0	0	0	0	0	0	0	0	0	0	0	0	0	0	0	0	0	0	0	0	0	0	0	0	0	0	0	0	0.0143	0	0	0	0	0	0	0	0	0	0
AK093381	chr3_-_144150695_144164089	0.0586	0.0728	0	0.1564	0.1054	0.0108	0.0952	0.0166	0.0188	0	0	0	0.0521	0	0.1392	0.0315	0.1107	0.1695	0	0	0.1132	0.1874	0	0.0258	0	0.0021	0.0077	0	0.4026	0.7788	0.0519	0.1538	0	0.0459	0.01	0.0686	0.082	0	0.0647	0.0403	0	0.017	0	0.0071	0.037	0.3603
AK093382	chr16_+_24985859_24987776	0.273	0.7579	0.0833	0.4909	0.1685	0.1782	0.3261	0.4004	0.2687	0.3893	0.1622	0	0.4178	0.1746	0.285	0.309	0.569	0.6279	0.2817	0.2542	0.6824	0.2957	0.2176	0.0917	0.3642	0.152	0.2499	0.4745	0.317	1.0559	1.6285	1.1571	0.1217	1.139	0.5224	0.2685	0.2912	1.1213	0.6337	0.1635	0.2663	0.0346	0.3683	0.1578	0.3147	0.1586
[truncated: 29,521 more rows]
