# Supplementary material for: IL-13 receptors as possible therapeutic targets in diffuse intrinsic pontine glioma
Source: PLoS One. 2018 Apr 5;13(4):e0193565. doi: 10.1371/journal.pone.0193565 (PMC5886401; doi:10.1371/journal.pone.0193565)
Supplement: S3 Table — De-identified patient information for analyzed DIPG samples. (XLSX) [file pone.0193565.s007.xlsx]

## Sheet: Sheet1
	Tumor DNA	Normal DNA	Tumor RNA	Normal RNA	Age at diagnosis	Gender	Histology	H3 status	WHO Grade	Treatment	Tissue Source
A0518-DIPG	1	1	1	1	13	Female	no info	K27M	no info	XRT + bevacizumab	autopsy
A0417-DIPG	1	0	1	0	6	Female	no info	K27M (low peak)	no info	XRT	autopsy
A0947-NL-Tumor	1	1	1	1	5	Male	no info	unknown	no info	untreated	autopsy
H0712-DIPG	1	1	1	1	8	Female	glioblastoma	K27M	IV	XRT + bevacizumab+VPA	autopsy
JHH-DIPG1*	1	1	0	0	6	Male	glioblastoma	H3.3-K27M	IV	XRT + TMZ/CPT11/bevacizumab	autopsy
Li-A1*	1	0	0	0	5	Male	glioblastoma	H3.1-K27M	IV	XRT	autopsy
Li-C7*	1	1	0	0	13	Female	glioblastoma	H3.3-K27M	IV	XRT + renatecan	autopsy
Li-D9*	1	1	0	0	12	Male	high-grade glioma	H3.3-K27M	III	XRT + valproic acid, avastin	autopsy
Li-E13*	1	1	0	0	12	Female	glioblastoma	H3.3-K27M	IV	(same patient as SU-DIPG-V)	autopsy
Li-F15*	1	0	0	0	8.	Male	glioblastoma	WT	IV	XRT-TMZ, Avastin	autopsy
M0416-DIPG-I	1	1	1	1	5	Female	glioblastoma	not done	Iv	XRT-vorinostat	autopsy
OHSU-DIPG#1*	1	1	1	0	4	Female	glioblastoma	H3.1-K27M	IV	none (radon mine)	autopsy
OHSU-DIPG#2*	1	1	0	0	21	Male	glioblastoma	H3.3-K27M	IV	unknown	autopsy
P0323-DIPG	1	1	1	1	11	Male	(fragile x syndrome) DIPG	not done		XRT+VPA+avastin+imetelstat	autopsy
PCB385-Tumor	1	1	1	1	39	Male	-	-	-	-	autopsy
PCB388-Tumor	1	1	1	1	15	Male	-	-	-	chemo/XRT	autopsy
PCB448-Tumor	1	1	1	1	3	Male	-	-	-	-	surgical
PCB507-Tumor	1	0	1	1	11	Male	-	-	-	-	autopsy
Pt-0227-DIPG	1	1	1	1	6	Male	glioma	k27M		XRT +VP16	autopsy
SK-DIPG27*	1	0	0	0	6	-	glioblastoma	H3.3-K27M	IV	XRT + bevacizumab, temozolomide
SU-DIPG-I*	1	1	1	0	5	Male	anaplastic astrocytoma	WT	III	XRT (3 days only)	autopsy
SU-DIPG-II*	1	1	1	1	7	Male	glioblastoma	H3.3-K27M	IV	XRT + temozolomide	autopsy
SU-DIPG-III*	1	0	1	0	12	Male	diffuse astrocytoma	H3.1-K27M	II	XRT + trisenox	autopsy
SU-DIPG-IV*	1	1	1	0	2	Female	glioblastoma	H3.1-K27M	IV	XRT + cetuximab/irinotecan	autopsy
SU-DIPG-IX*	1	1	1	1	13	Male	high-grade glioma	WT	sample too small to judge	XRT	autopsy
SU-DIPG-V	1	0	0	0	-	-	-	-	-	-	-
SU-DIPG-VI*	1	1	1	1	7	Female	High-grade glioma	H3.3-K27M	III	XRT + vorinostat	autopsy
SU-DIPG-VII*	1	1	1	1	8	Male	glioblastoma	WT	IV	XRT (2 days only)	autopsy
SU-DIPG-VIII*	1	0	1	0	9	Male	anaplastic astrocytoma	WT	III	XRT then XRT + antineoplaston	autopsy
SU-DIPG-X*	1	0	0	0	11	Male	diffuse glioma	H3.1-K27M		XRT (17 fractions) + vorinostat	autopsy
SU-DIPG-XI*	1	1	1	1	5	Male	glioblastoma	H3.3K27M	IV	XRT+EGFRVIII vaccine, imetelstat	autopsy
SU-DIPG-XII*	1	0	1	0	4	Female	-	H3.3K27M		XRT	autopsy
SU-DIPG-XIII*	1	1	1	0	6	Female	glioblastoma	H3.3-K27M	IV	XRT	autopsy
TB0121-DIPG	1	1	1	1	-	-	-	-	-	-	-
VU-DIPG	1	0	0	0	-	-	-	-	-	-	-
VU-DIPG.A*	1	0	1	0	4	Female	diffuse astrocytoma	H3.3-K27M	II	XRT (54 Gy)	1st month (biopsy)
VUMC-DIPG-7-Tumor	1	1	1	1	-	-	-	-	-	-	-
VUMC-DIPG-8-Tumor	1	1	1	1	-	-	-	-	-	-	-
			27	18
