# Supplementary material for: IL-13 receptors as possible therapeutic targets in diffuse intrinsic pontine glioma
Source: PLoS One. 2018 Apr 5;13(4):e0193565. doi: 10.1371/journal.pone.0193565 (PMC5886401; doi:10.1371/journal.pone.0193565)
Supplement: S4 Table — Sample name and origin for DIPG samples selected for IHC analysis. (XLSX) [file pone.0193565.s008.xlsx]

## Sheet: Sheet1
##	Accession ##	Source	Origin
1	DIPG-1	University of Texas	-
2	DIPG-2	University of Texas	-
3	DIPG-3	University of Texas	-
4	DIPG-4	University of Texas	-
5	DIPG-5	University of Texas	-
6	DIPG-6	University of Texas	-
7	DIPG-7	University of Texas	-
8	DIPG-8	University of Texas	-
9	DIPG-9	University of Texas	-
10	SUR-07-01800	OHSU	Autopsy
11	SUR-07-11928	OHSU	Autopsy
12	SUR-09-18251	OHSU	Autopsy
13	SUR-10-19331	OHSU	Autopsy
14	FAD-10-00206	OHSU	Biopsy
15	SUR-11-07289	OHSU	Autopsy
16	FAS-12-00076	OHSU	Biopsy
17	SUR-13-01210	OHSU	Autopsy
18	DIPG-10	Toronto Sick Children's Hospital	-
19	DIPG-11	Toronto Sick Children's Hospital	-
20	DIPG-12	Toronto Sick Children's Hospital	-
21	DIPG-13	Toronto Sick Children's Hospital	-
22	DIPG-14	Toronto Sick Children's Hospital	-
23	DIPG-15	Toronto Sick Children's Hospital	-
24	DIPG-16	Toronto Sick Children's Hospital	-
25	DIPG-17	Toronto Sick Children's Hospital	-
26	DIPG-18	Toronto Sick Children's Hospital	-
27	DIPG-19	Toronto Sick Children's Hospital	-
